# Supplementary material for: Expression patterns of core metabolic genes and elevated intracellular ROS confer drug tolerance in Staphylococcus aureus
Source: Microbiol Spectr. 2026 Feb 10;14(3):e01868-25. doi: 10.1128/spectrum.01868-25 (PMC12955431; doi:10.1128/spectrum.01868-25)
Supplement: Data S1 — Different expression analysis. [file spectrum.01868-25-s0003.xlsx]

## Sheet: CIP- P17-8
	logFC	AveExpr	t	P.Value	adj.P.Val	B	Protein names	Gene Names
A0A0H3KDE4	-16.3034	8.15169	-9.96312	0.000121566	0.00585543	1.95572	Aldehyde-alcohol dehydrogenase	adhE NWMN_0094
A0A0H3KEC0	-16.2081	8.10406	-10.3424	0.00010049	0.00572351	2.15111	Aldo/keto reductase family protein	NWMN_2104
A0A0H3K682	-16.1625	8.08123	-10.0918	0.000113876	0.00572351	2.02297	67 kDa Myosin-crossreactive streptococcal antigen homolog	NWMN_0050
A0A0H3KA72	-16.1008	8.05038	-10.317	0.000101758	0.00572351	2.13829	HTH-type transcriptional regulator SarZ (Staphylococcal accessory regulator Z)	NWMN_2286
A0A0H3K768	-15.4935	7.74675	-10.3181	0.0001017	0.00572351	2.13888	Uncharacterized protein	NWMN_0526
A0A0H3KIZ0	-15.3633	7.68167	-10.3254	0.000101336	0.00572351	2.14255	Acetyltransferase (EC 2.3.1.-)	NWMN_2455
A0A0H3KAU0	-15.2079	7.60394	-8.83711	0.000223019	0.0092075	1.32247	Ornithine carbamoyltransferase (EC 2.1.3.3)	arcB NWMN_2533
A0A0H3KD45	-15.1063	7.55315	-10.3792	9.86816e-05	0.00572351	2.16966	Replication-associated recombination protein A	NWMN_1529
O07855	-15.0157	7.50787	-10.1272	0.000111862	0.00572351	2.0413	4,4'-diapophytoene desaturase (4,4'-diaponeurosporene-forming) (EC 1.3.8.-) (Dehydrosqualene desaturase)	crtN NWMN_2461
A0A0H3K9L8	-14.4116	7.20579	-10.1067	0.000113023	0.00572351	2.03069	Uncharacterized protein	NWMN_2002
A0A0H3K5H9	-14.2564	7.1282	-10.4342	9.60558e-05	0.00572351	2.19717	Uncharacterized protein	NWMN_0031
A6QH68	-13.8504	6.92522	-10.4488	9.53725e-05	0.00572351	2.20445	Exodeoxyribonuclease 7 large subunit (EC 3.1.11.6) (Exodeoxyribonuclease VII large subunit) (Exonuclease VII large subunit)	xseA NWMN_1428
A0A0H3K9F3	-13.3171	6.65855	-8.68685	0.000243086	0.00968991	1.23139	Nitric oxide synthase oxygenase (EC 1.14.14.47)	NWMN_1852
A6QKC4	-13.2135	11.6619	-2.86524	0.0327517	0.159751	-4.14145	Arginine deiminase (ADI) (EC 3.5.3.6) (Arginine dihydrolase) (AD)	arcA NWMN_2534
A0A0H3KC04	-12.3468	9.05194	-4.06874	0.00846748	0.074486	-2.65836	Uncharacterized protein	NWMN_0910
A0A0H3KA47	-12.1512	6.07559	-7.01965	0.0006981	0.0181746	0.0972841	Uncharacterized protein	NWMN_2238
A0A0H3KBH3	-11.1145	10.6567	-2.36359	0.061372	0.227236	-4.81136	DNA helicase RecQ (EC 5.6.2.4)	recQ NWMN_0689
A0A0H3K7E3	-10.7892	10.6357	-2.2341	0.0725336	0.237778	-4.98622	Staphylococcal accessory regulator protein X	NWMN_0637
A0A0H3KEU1	-10.7437	5.37184	-2.26501	0.0696862	0.235741	-4.94447	Assimilatory nitrite reductase [NAD(P)H], large subunit	nirB NWMN_2300
A0A0H3KBR1	-10.7174	9.81809	-2.52849	0.0497436	0.203966	-4.5893	Disulfide oxidoreductase	NWMN_0808
A6QHI3	-10.5947	5.29734	-2.26607	0.069591	0.235741	-4.94304	Holliday junction branch migration complex subunit RuvB (EC 3.6.4.-)	ruvB NWMN_1543
A6QJ36	-10.579	9.69118	-2.53025	0.0496328	0.203966	-4.58693	Tagatose 1,6-diphosphate aldolase (EC 4.1.2.40) (D-tagatose-1,6-bisphosphate aldolase) (Tagatose-bisphosphate aldolase)	lacD NWMN_2096
A0A0H3KAU7	-10.5638	5.28189	-2.26605	0.069593	0.235741	-4.94307	Uncharacterized protein	NWMN_0376
A0A0H3K9Y8	-10.5574	10.2255	-2.29448	0.067082	0.235741	-4.90467	Staphylococcal accessory regulator V	sarV NWMN_2167
A0A0H3KC51	-10.4967	10.2805	-2.24476	0.0715378	0.236956	-4.97182	Uncharacterized protein	NWMN_0982
A0A0H3KAD7	-10.4436	9.54607	-2.52905	0.0497083	0.203966	-4.58854	2-dehydropantoate 2-reductase (EC 1.1.1.169) (Ketopantoate reductase)	apbA NWMN_2342
A0A0H3K8S9	-10.3604	9.49892	-2.51715	0.0504622	0.203966	-4.60453	Acetoin utilization protein	acuA NWMN_1627
A0A0H3KAF4	-10.2709	5.13546	-2.26714	0.0694944	0.235741	-4.94159	Putative hemin import ATP-binding protein HrtA	NWMN_0251
A6QI28	-10.2507	5.12533	-2.24662	0.0713651	0.236956	-4.9693	UPF0754 membrane protein NWMN_1738	NWMN_1738
A0A0H3KBG6	-10.2069	9.91098	-2.26962	0.0692724	0.235741	-4.93825	4-amino-4-deoxychorismate lyase	pabC NWMN_0684
A0A0H3KG99	-10.1805	10.1001	-2.18648	0.0771617	0.240428	-5.0505	4-hydroxybenzoyl-CoA thioesterase	NWMN_1264
A0A0H3K6H3	-10.1373	5.06867	-2.24553	0.0714666	0.236956	-4.97078	Probable acetyl-CoA acyltransferase (EC 2.3.1.16) (EC 2.3.1.9) (Acetoacetyl-CoA thiolase) (Putative acetyl-CoA C-acetyltransferase VraB)	fadA NWMN_0167
A0A0H3KGK7	-10.0813	10.247	-2.09461	0.0869903	0.25588	-5.17433	Uncharacterized protein	NWMN_1381
A0A0H3KFC5	-10.0765	9.78839	-2.25785	0.0703355	0.235741	-4.95415	Mannose-6-phosphate isomerase (EC 5.3.1.8)	NWMN_2541
A0A0H3KDL7	-10.0461	9.43651	-2.39233	0.0591523	0.222736	-4.77259	D-isomer specific 2-hydroxyacid dehydrogenase family protein	NWMN_1754
A0A0H3KFA9	-10.0015	9.87768	-2.19473	0.076338	0.240428	-5.03936	assimilatory sulfite reductase (NADPH) (EC 1.8.1.2)	NWMN_2518
A0A0H3K8T5	-9.92263	9.68987	-2.23511	0.0724379	0.237778	-4.98484	Ribosomal RNA small subunit methyltransferase E (EC 2.1.1.193)	NWMN_1480
A6QDV0	-9.86457	9.777	-2.1753	0.078293	0.242645	-5.06558	Putative N-acetylmannosamine-6-phosphate 2-epimerase (EC 5.1.3.9) (ManNAc-6-P epimerase)	nanE NWMN_0260
A6QIT6	-9.82984	9.58865	-2.2333	0.0726087	0.237778	-4.9873	Hydroxyethylthiazole kinase (EC 2.7.1.50) (4-methyl-5-beta-hydroxyethylthiazole kinase) (TH kinase) (Thz kinase)	thiM NWMN_1996
A0A0H3KAA3	-9.82864	4.91432	-2.26604	0.0695932	0.235741	-4.94307	Formate/nitrite transporter family protein	NWMN_2303
A0A0H3K7Y9	-9.79487	4.89744	-2.26903	0.069325	0.235741	-4.93904	Uncharacterized protein	NWMN_0947
A0A0H3KAY0	-9.77228	9.64976	-2.17542	0.0782807	0.242645	-5.06542	Lactonase drp35	drp35 NWMN_2586
A0A0H3KFF7	-9.73274	9.70312	-2.14931	0.0809904	0.248613	-5.10064	Magnesium transporter MgtE	NWMN_0879
A0A0H3K6U2	-9.48082	4.74041	-2.27125	0.0691262	0.235741	-4.93604	Uncharacterized protein	NWMN_0314
A0A0H3K6K9	-9.3379	4.66895	-2.26736	0.0694751	0.235741	-4.9413	Teichoic acid biosynthesis protein B	tagB NWMN_0609
A0A0H3KAX8	-9.17045	8.89342	-2.18931	0.0768782	0.240428	-5.04668	Uncharacterized protein	NWMN_0413
A0A0H3K8T6	-9.10974	4.55487	-2.23937	0.0720388	0.237778	-4.97909	Ribosomal silencing factor RsfS	rsfS NWMN_1494
A0A0H3KDH8	-8.96615	4.48308	-2.27283	0.0689848	0.235741	-4.93391	Lantibiotic ABC transporter protein	bsaE NWMN_1710
A0A0H3KEP1	-8.3955	4.19775	-2.20711	0.0751191	0.238565	-5.02265	PTS system, alpha-glucoside-specific IIBC component	NWMN_2224
A6QG77	-7.59953	8.79191	-1.59309	0.168486	0.389541	-5.83435	Putative cysteine ligase BshC (EC 6.-.-.-)	bshC NWMN_1087
A0A0H3KE62	-7.06389	14.4501	-1.47804	0.195987	0.422057	-5.97822	Deoxyribose-phosphate aldolase (DERA) (EC 4.1.2.4) (2-deoxy-D-ribose 5-phosphate aldolase) (Phosphodeoxyriboaldolase) (Deoxyriboaldolase)	deoC NWMN_2041
A0A0H3KCX3	-6.63163	14.5042	-1.35978	0.228668	0.472286	-6.12134	Probable glycine dehydrogenase (decarboxylating) subunit 1 (EC 1.4.4.2) (Glycine cleavage system P-protein subunit 1) (Glycine decarboxylase subunit 1) (Glycine dehydrogenase (aminomethyl-transferring) subunit 1)	gcvPA NWMN_1440
A0A0H3K892	-6.53502	13.1442	-1.47776	0.196059	0.422057	-5.97857	Chromosome partition protein Smc	smc NWMN_1144
A0A0H3KCC6	-6.51845	13.3722	-1.46196	0.200156	0.429276	-5.99798	Orotate phosphoribosyltransferase (OPRT) (OPRTase) (EC 2.4.2.10)	pyrE NWMN_1116
A6QGA4	-6.49603	14.056	-1.37575	0.223976	0.469051	-6.10234	Carbamoyl phosphate synthase large chain (EC 6.3.4.16) (EC 6.3.5.5) (Carbamoyl phosphate synthetase ammonia chain)	carB NWMN_1114
A0A0H3K856	-6.4102	15.1038	-1.24038	0.266713	0.491458	-6.25991	DNA-binding protein	NWMN_1074
A0A0H3K8B6	-6.37148	13.0123	-1.46046	0.200549	0.429324	-5.99982	Carbamoyl phosphate synthase small chain (EC 6.3.5.5) (Carbamoyl phosphate synthetase glutamine chain)	pyrAA carA NWMN_1113
A0A0H3KGG7	-6.3713	14.1684	-1.32584	0.238944	0.477676	-6.16139	Uncharacterized protein	NWMN_1351
A0A0H3KH25	-6.32854	15.0252	-1.21757	0.274598	0.491458	-6.28561	Putative long chain fatty acid-CoA ligase VraA (EC 6.2.1.1) (Acyl-CoA synthetase)	acs NWMN_1626
A0A0H3K7W7	-6.31193	15.5714	-1.17173	0.291071	0.491458	-6.33643	Uncharacterized protein	NWMN_0901
A0A0H3K8F9	-6.29416	13.7532	-1.3534	0.230569	0.472564	-6.12891	Uncharacterized protein	NWMN_1497
A0A0H3KAT3	-6.2939	13.9003	-1.32351	0.239665	0.477676	-6.16412	Carbamate kinase	arcC NWMN_2531
A0A0H3KAT2	-6.1624	13.6646	-1.32682	0.238643	0.477676	-6.16024	N-acetyltransferase family protein	NWMN_2596
A6QGA1	-6.13066	13.3923	-1.34612	0.232755	0.473971	-6.13752	Aspartate carbamoyltransferase catalytic subunit (EC 2.1.3.2) (Aspartate transcarbamylase) (ATCase)	pyrB NWMN_1111
A6QJH1	-6.09076	12.8953	-1.39116	0.219532	0.461416	-6.08389	Imidazolonepropionase (EC 3.5.2.7) (Imidazolone-5-propionate hydrolase)	hutI NWMN_2231
A0A0H3KA99	-6.07505	12.7388	-1.40114	0.216699	0.457124	-6.0719	Glycosyl transferase group 2 family protein	NWMN_0192
A6QH81	-6.03847	14.3774	-1.2198	0.273816	0.491458	-6.2831	Aminomethyltransferase (EC 2.1.2.10) (Glycine cleavage system T protein)	gcvT NWMN_1441
A0A0H3KCH4	-6.03703	13.2905	-1.33174	0.237129	0.476732	-6.15447	Glycerol uptake facilitator protein	glpF NWMN_1207
A0A0H3KCA5	-6.03317	13.7184	-1.26892	0.25713	0.491458	-6.22739	Carbamate kinase	arcC NWMN_1079
A6QJC0	-6.02537	13.9225	-1.25838	0.260631	0.491458	-6.23944	Sulfur carrier protein FdhD	fdhD NWMN_2180
A0A0H3KAA1	-6.02097	13.506	-1.30179	0.246483	0.482939	-6.18946	Amino acid ABC transporter, ATP-binding protein	NWMN_2311
A0A0H3KBC8	-6.0108	13.5753	-1.29332	0.249187	0.484006	-6.19928	phosphoenolpyruvate--glycerone phosphotransferase (EC 2.7.1.121)	NWMN_0621
A0A0H3KH34	-5.99017	13.6891	-1.27604	0.254789	0.491198	-6.21922	Glutamyl-aminopeptidase	NWMN_1638
A6QHH5	-5.9532	13.209	-1.31766	0.241483	0.47856	-6.17096	D-aminoacyl-tRNA deacylase (DTD) (EC 3.1.1.96) (Gly-tRNA(Ala) deacylase)	dtd NWMN_1535
A0A0H3KAM7	-5.9501	13.1362	-1.32435	0.239405	0.477676	-6.16313	3-hydroxy-3-methylglutaryl coenzyme A reductase (HMG-CoA reductase) (EC 1.1.1.88)	mvaA NWMN_2445
A0A0H3KD65	-5.94931	13.6059	-1.23485	0.268604	0.491458	-6.26616	Uncharacterized protein	NWMN_0011
A0A0H3KCT5	-5.94746	13.249	-1.31197	0.243264	0.480706	-6.1776	asparaginase (EC 3.5.1.1)	ansA NWMN_1387
A0A0H3KEE4	-5.92324	8.96252	-0.786337	0.465224	0.631219	-6.71119	Staphylococcal enterotoxin-like toxin	ssl8nm NWMN_0395
A0A0H3K785	-5.89335	12.5208	-1.37357	0.224612	0.469533	-6.10494	phosphomevalonate kinase (EC 2.7.4.2)	mvaK2 NWMN_0555
A6QGA5	-5.88676	12.997	-1.31939	0.240946	0.47856	-6.16895	Orotidine 5'-phosphate decarboxylase (EC 4.1.1.23) (OMP decarboxylase) (OMPDCase) (OMPdecase)	pyrF NWMN_1115
A0A0H3K7A9	-5.88586	12.746	-1.33348	0.236595	0.476487	-6.15242	Uncharacterized protein	NWMN_0587
A0A0H3KCG7	-5.87085	12.5221	-1.36704	0.226526	0.471826	-6.11272	CDP-diacylglycerol--glycerol-3-phosphate 3-phosphatidyltransferase (EC 2.7.8.5)	pgsA NWMN_1192
A0A0H3KAU4	-5.86687	14.6481	-1.14862	0.299701	0.491458	-6.36162	ABC-2 type transporter transmembrane domain-containing protein	NWMN_2542
A0A0H3KJ09	-5.86123	13.1021	-1.3022	0.24635	0.482939	-6.18898	Uncharacterized protein	NWMN_2484
A6QGQ0	-5.83264	13.7867	-1.2257	0.271765	0.491458	-6.27648	Large-conductance mechanosensitive channel	mscL NWMN_1260
A0A0H3K6I2	-5.83197	13.3082	-1.27338	0.255661	0.491198	-6.22227	diphosphomevalonate decarboxylase (EC 4.1.1.33)	mvaD NWMN_0554
A0A0H3KFK7	-5.81371	12.3357	-1.36311	0.227682	0.472286	-6.11739	isochorismate synthase (EC 5.4.4.2) (Isochorismate mutase)	NWMN_0912
A0A0H3K9W5	-5.80268	12.122	-1.38582	0.221063	0.46379	-6.09029	HAD-superfamily hydrolase subfamily IIB	NWMN_2108
A6QJ38	-5.79689	12.6064	-1.3349	0.236163	0.476447	-6.15076	Galactose-6-phosphate isomerase subunit LacB (EC 5.3.1.26)	lacB NWMN_2098
A0A0H3KAQ6	-5.7774	13.0958	-1.27975	0.253576	0.491011	-6.21495	Uncharacterized protein	NWMN_2557
A0A0H3KB35	-5.73697	13.5882	-1.21953	0.27391	0.491458	-6.2834	Transcriptional regulator CtsR	ctsR NWMN_0484
A0A0H3K7R5	-5.72357	14.0261	-1.17046	0.291538	0.491458	-6.33782	Type II NADH:quinone oxidoreductase (EC 1.6.5.9) (NDH-2)	NWMN_0809
A0A0H3K925	-5.68664	13.3333	-1.2314	0.269791	0.491458	-6.27005	Uncharacterized protein	NWMN_1657
A0A0H3K6T4	-5.66597	8.92745	-0.752359	0.483763	0.639851	-6.73891	Phage tape measure protein	NWMN_0302
A0A0H3K8Y4	-5.66163	13.1019	-1.24667	0.264573	0.491458	-6.25278	Primosomal protein DnaI	dnaI NWMN_1577
A0A0H3K7H3	-5.65666	12.7897	-1.27386	0.255504	0.491198	-6.22172	Anthranilate/para-aminobenzoate synthase component I	pabB NWMN_0683
A0A0H3K9X9	-5.65177	14.1328	-1.14519	0.300997	0.491458	-6.36533	L-lactate permease	lctP NWMN_0054
A0A0H3KFY3	-5.65094	13.4671	-1.20597	0.278685	0.491458	-6.29857	Uncharacterized protein	NWMN_1118
A0A0H3K719	-5.6426	12.8394	-1.26072	0.25985	0.491458	-6.23677	Uncharacterized protein	NWMN_0420
A6QDF1	-5.63844	13.7906	-1.17152	0.291149	0.491458	-6.33666	Heme oxygenase (staphylobilin-producing) 2 (EC 1.14.99.48) (Heme-degrading monooxygenase 2) (Iron-regulated surface determinant 2) (Iron-responsive surface determinant 2)	isdI NWMN_0111
A0A0H3K8A9	-5.62644	13.5398	-1.19421	0.282886	0.491458	-6.31164	2-oxoisovalerate dehydrogenase subunit alpha (EC 1.2.4.4) (Branched-chain alpha-keto acid dehydrogenase E1 component alpha chain)	NWMN_1423
A0A0H3KB58	-5.6074	12.856	-1.25615	0.26138	0.491458	-6.242	Glycosyl transferase, group 1 family protein	NWMN_0527
A0A0H3K6X7	-5.58727	14.3102	-1.11351	0.31323	0.496106	-6.3993	Uncharacterized protein	NWMN_0365
A6QK99	-5.58427	13.0423	-1.23131	0.269823	0.491458	-6.27016	Oxygen-dependent choline dehydrogenase (CDH) (CHD) (EC 1.1.99.1) (Betaine aldehyde dehydrogenase) (BADH) (EC 1.2.1.8)	betA NWMN_2509
A0A0H3KF44	-5.567	13.4602	-1.18663	0.285622	0.491458	-6.32003	Uncharacterized protein	NWMN_0711
A6QHH7	-5.567	13.1407	-1.21363	0.27598	0.491458	-6.29002	Adenine phosphoribosyltransferase (APRT) (EC 2.4.2.7)	apt NWMN_1537
A0A0H3K660	-5.56479	12.2597	-1.30277	0.246171	0.482939	-6.18833	Uncharacterized protein	NWMN_0024
A0A0H3KDE2	-5.559	13.7386	-1.15795	0.296189	0.491458	-6.35148	proline dehydrogenase (EC 1.5.5.2)	putA NWMN_1658
A0A0H3KBJ6	-5.54213	12.7167	-1.24949	0.263619	0.491458	-6.24957	UvrABC system protein B (Protein UvrB) (Excinuclease ABC subunit B)	uvrB NWMN_0726
A0A0H3KIF7	-5.52634	13.57	-1.16457	0.293721	0.491458	-6.34426	Activator of Hsp90 ATPase homologue 1/2-like C-terminal domain-containing protein	NWMN_2226
A0A0H3K6J3	-5.52583	12.6261	-1.25229	0.262676	0.491458	-6.24639	Uncharacterized protein	NWMN_0575
A0A0H3K6S0	-5.5238	13.2929	-1.19068	0.284159	0.491458	-6.31556	Uncharacterized protein	NWMN_0718
A0A0H3KID8	-5.51814	12.9424	-1.22154	0.27321	0.491458	-6.28115	Monooxygenase family protein	NWMN_2206
A0A0H3KA23	-5.5109	12.9097	-1.22218	0.272988	0.491458	-6.28044	DeoR family regulatory protein	NWMN_2213
A0A0H3KFD0	-5.5089	12.3508	-1.2767	0.254574	0.491198	-6.21846	Serine-rich adhesin for platelets (Adhesin SraP) (Staphylococcus aureus surface protein A)	NWMN_2553
A0A0H3K6D2	-5.49157	13.0304	-1.20599	0.278678	0.491458	-6.29855	DNA-directed DNA polymerase (EC 2.7.7.7)	dnaX NWMN_0442
A0A0H3K6Z2	-5.47487	12.5189	-1.25027	0.263355	0.491458	-6.24869	Uncharacterized protein	NWMN_0387
A0A0H3KCD1	-5.47014	13.1522	-1.18913	0.284717	0.491458	-6.31727	Coenzyme A biosynthesis bifunctional protein CoaBC (DNA/pantothenate metabolism flavoprotein) (Phosphopantothenoylcysteine synthetase/decarboxylase) (PPCS-PPCDC) [Includes: Phosphopantothenoylcysteine decarboxylase (PPC decarboxylase) (PPC-DC) (EC 4.1.1.36) (CoaC); Phosphopantothenate--cysteine ligase (EC 6.3.2.5) (CoaB) (Phosphopantothenoylcysteine synthetase) (PPC synthetase) (PPC-S)]	coaBC NWMN_1121
A0A0H3KG67	-5.44194	13.4606	-1.15196	0.298439	0.491458	-6.358	Hydrolase	NWMN_1210
A0A0H3KF63	-5.44117	12.4327	-1.2475	0.264292	0.491458	-6.25183	Methylated-DNA--protein-cysteine methyltransferase (EC 2.1.1.63) (6-O-methylguanine-DNA methyltransferase) (MGMT) (O-6-methylguanine-DNA-alkyltransferase)	NWMN_2447
A0A0H3KBH8	-5.42276	7.21109	-0.90888	0.402691	0.579714	-6.60343	Di-/tripeptide ABC transporter	NWMN_0696
A6QHL9	-5.39861	13.8366	-1.10835	0.315266	0.497879	-6.40479	Transcriptional repressor NrdR	nrdR NWMN_1579
A0A0H3KAB0	-5.38117	13.1074	-1.16936	0.291945	0.491458	-6.33902	ABC transporter, ATP-binding protein	NWMN_2353
A0A0H3KIL8	-5.34424	13.9478	-1.08285	0.325472	0.507919	-6.43161	Amino acid ABC transporter, permease protein	NWMN_2312
A0A0H3KC25	-5.33827	13.5351	-1.11732	0.311739	0.495696	-6.39525	Phosphoribosylglycinamide formyltransferase (EC 2.1.2.2) (5'-phosphoribosylglycinamide transformylase) (GAR transformylase) (GART)	purN NWMN_0940
A0A0H3K6U8	-5.30804	12.332	-1.21946	0.273935	0.491458	-6.28348	DUF5067 domain-containing protein	NWMN_0753
A0A0H3KEX5	-5.30541	7.83771	-0.807338	0.454025	0.624825	-6.69357	Uncharacterized protein	NWMN_0641
A0A0H3KGN6	-5.30347	12.4845	-1.20469	0.279142	0.491458	-6.3	Pyruvate dehydrogenase E1 component subunit beta (EC 1.2.4.1)	NWMN_1422
A6QIP6	-5.28781	12.6442	-1.1853	0.286107	0.491458	-6.3215	tRNA N6-adenosine threonylcarbamoyltransferase (EC 2.3.1.234) (N6-L-threonylcarbamoyladenine synthase) (t(6)A synthase) (t(6)A37 threonylcarbamoyladenosine biosynthesis protein TsaD) (tRNA threonylcarbamoyladenosine biosynthesis protein TsaD)	tsaD gcp NWMN_1956
A0A0H3K7V4	-5.27988	12.8345	-1.16311	0.294265	0.491458	-6.34586	Uncharacterized protein	NWMN_0874
A0A0H3KIN8	-5.27721	12.5312	-1.1928	0.283395	0.491458	-6.31321	NAD dependent epimerase/dehydratase family protein	NWMN_2341
A6QD63;P0C1V0	-5.27251	12.4698	-1.19634	0.28212	0.491458	-6.30928	Ribosomal RNA large subunit methyltransferase H	NWMN_0023
A0A0H3K9Z8	-5.26394	12.6561	-1.17601	0.289496	0.491458	-6.33173	Molybdopterin synthase catalytic subunit (EC 2.8.1.12) (MPT synthase subunit 2) (Molybdenum cofactor biosynthesis protein E) (Molybdopterin-converting factor large subunit) (Molybdopterin-converting factor subunit 2)	moaE NWMN_2171
A0A0H3KAR2	-5.26373	12.085	-1.23049	0.270105	0.491458	-6.27108	Alpha-acetolactate decarboxylase (EC 4.1.1.5)	aldB NWMN_2498
A6QEE6	-5.25974	13.1265	-1.13481	0.304961	0.492712	-6.37653	Ribosomal RNA small subunit methyltransferase A (EC 2.1.1.182) (16S rRNA (adenine(1518)-N(6)/adenine(1519)-N(6))-dimethyltransferase) (16S rRNA dimethyladenosine transferase) (16S rRNA dimethylase) (S-adenosylmethionine-6-N', N'-adenosyl(rRNA) dimethyltransferase)	rsmA ksgA NWMN_0456
A0A0H3KAT0	-5.24808	7.97771	-0.781293	0.467943	0.632681	-6.71536	Uncharacterized protein	NWMN_0354
A6QGD9	-5.23354	12.9267	-1.14205	0.302194	0.492023	-6.36873	Ribosome maturation factor RimM	rimM NWMN_1149
A0A0H3KAN0	-5.22717	12.555	-1.17448	0.290058	0.491458	-6.33341	Uncharacterized protein	NWMN_2527
A0A0H3K8V8	-5.22714	13.031	-1.13425	0.305175	0.492712	-6.37712	GTP pyrophosphokinase (EC 2.7.6.5) ((p)ppGpp synthase) (ATP:GTP 3'-pyrophosphotransferase) (ppGpp synthase I)	relA NWMN_1536
A0A0H3K8B0	-5.22481	12.3522	-1.19266	0.283444	0.491458	-6.31336	Putative competence-damage inducible protein	cinA NWMN_1193
A0A0H3K8Y5	-5.21644	12.9478	-1.13725	0.304027	0.492712	-6.3739	Coproporphyrinogen III oxidase (EC 1.3.3.15)	hemY NWMN_1723
A0A0H3KF54	-5.21278	12.5623	-1.17239	0.290827	0.491458	-6.3357	Peptide chain release factor 2 (RF-2)	prfB NWMN_0723
A0A0H3KEZ7	-5.19931	7.37448	-0.844761	0.434563	0.610395	-6.66129	Glutamyl-aminopeptidase	NWMN_2354
A6QHI4	-5.19824	12.7287	-1.15374	0.297767	0.491458	-6.35606	Holliday junction branch migration complex subunit RuvA	ruvA NWMN_1544
A0A0H3K7S4	-5.19484	12.7787	-1.1474	0.300159	0.491458	-6.36293	Uncharacterized protein	NWMN_0842
A6QFN0	-5.18921	12.5692	-1.16502	0.293552	0.491458	-6.34377	Peptide chain release factor 3 (RF-3)	prfC NWMN_0890
A0A0H3KCH0	-5.18044	12.4394	-1.17394	0.290258	0.491458	-6.33401	Pyruvate ferredoxin oxidoreductase, beta subunit	porB NWMN_1199
A0A0H3K7H1	-5.17351	7.40451	-0.836569	0.438769	0.613322	-6.66846	Oxidoreductase	NWMN_0657
A0A0H3K663	-5.16654	12.2729	-1.18291	0.286974	0.491458	-6.32413	FAD/NAD(P)-binding domain-containing protein	NWMN_0029
A0A0H3KBN3	-5.14788	12.8221	-1.13174	0.306142	0.493585	-6.37983	Uncharacterized protein	NWMN_0779
A0A0H3KF35	-5.12868	7.37946	-0.831546	0.441363	0.61493	-6.67282	DedA family protein	NWMN_2409
A0A0H3K6W8	-5.12598	12.8714	-1.11337	0.313285	0.496106	-6.39945	Uncharacterized protein	NWMN_0777
A0A0H3K9F9	-5.11041	7.56952	-0.805206	0.455153	0.625632	-6.69538	Lipid II isoglutaminyl synthase (glutamine-hydrolyzing) subunit GatD (EC 6.3.5.13) (Lipid II isoglutaminyl synthase glutaminase subunit) (EC 3.5.1.2)	gatD NWMN_1829
A0A0H3K9P2	-5.09707	11.9065	-1.19454	0.282768	0.491458	-6.31128	Staphylococcal accessory gene regulator protein C	agrC NWMN_1945
A6QK85	-5.07954	14.0197	-1.01333	0.354728	0.531862	-6.50272	Pantothenate synthetase (PS) (EC 6.3.2.1) (Pantoate--beta-alanine ligase) (Pantoate-activating enzyme)	panC NWMN_2495
A0A0H3K993	-5.07481	12.4074	-1.1467	0.300426	0.491458	-6.3637	ATP-dependent DNA helicase (EC 5.6.2.4)	pcrA NWMN_1843
A0A0H3KF73	-5.06948	12.7159	-1.11793	0.3115	0.495696	-6.3946	Aminotransferase (EC 2.6.1.-)	NWMN_2460
A0A0H3KAR8	-5.04485	12.6332	-1.11515	0.312588	0.496106	-6.39756	ABC transporter, ATP-binding protein	NWMN_0343
A0A0H3KA98	-5.03809	12.0137	-1.14467	0.301196	0.491458	-6.36589	Na+/H+ antiporter family protein	NWMN_2338
A0A0H3K9I5	-5.01585	12.8422	-1.09396	0.320993	0.504168	-6.41998	Uncharacterized protein	NWMN_1947
A0A0H3KCS1	-5.00878	13.1962	-1.06201	0.334024	0.512111	-6.45326	Uncharacterized protein	NWMN_1354
A0A0H3KFV8	-5.00118	7.17382	-0.834993	0.439582	0.613716	-6.66983	DNA polymerase beta (EC 2.7.7.7) (EC 4.2.99.18) (5'-deoxyribose-phosphate lyase) (AP lyase)	rpoD NWMN_1055
A0A0H3KIN2	-4.99978	12.4776	-1.11888	0.311129	0.495696	-6.39359	Glycerate kinase	NWMN_2331
A0A0H3K7P8	-4.99598	12.5565	-1.1109	0.314256	0.496963	-6.40207	ABC transporter ATP-binding protein	NWMN_0780
A0A0H3KGG1	-4.99489	7.51616	-0.789557	0.463494	0.629611	-6.70851	Uncharacterized protein	NWMN_1343
A0A0H3KEA1	-4.98348	12.3366	-1.12698	0.307981	0.495695	-6.38493	Uncharacterized protein	NWMN_0335
A6QEA9	-4.97145	12.8152	-1.08259	0.325578	0.507919	-6.43189	Probable inorganic carbon transporter subunit DabA	dabA NWMN_0419
A0A0H3KBF4	-4.95785	12.1134	-1.13908	0.303325	0.492712	-6.37193	Cobalamin synthesis protein, P47K family protein	NWMN_0656
A6QH17	-4.94915	12.938	-1.06786	0.331604	0.509753	-6.44721	Chorismate synthase (CS) (EC 4.2.3.5) (5-enolpyruvylshikimate-3-phosphate phospholyase)	aroC NWMN_1377
A0A0H3K9W0	-4.93482	12.5837	-1.09132	0.322052	0.505146	-6.42275	Aerobactin biosynthesis IucA/IucC family protein	NWMN_2080
A0A0H3K6X5	-4.91999	12.397	-1.10275	0.317482	0.500012	-6.41071	Lipoprotein	NWMN_0782
A0A0H3KIG5	-4.88209	2.44104	-1.15028	0.29907	0.491458	-6.35981	Aldose 1-epimerase (Galactose mutarotase) (Type-1 mutarotase)	NWMN_2239
A6QFL7	-4.87247	12.4219	-1.07643	0.328088	0.508405	-6.43832	NAD kinase (EC 2.7.1.23) (ATP-dependent NAD kinase)	nadK NWMN_0877
A0A0H3K6Q7	-4.84702	12.7864	-1.05168	0.338332	0.515949	-6.46388	Para-aminobenzoate synthase component II	pabA NWMN_0682
A6QKK2	-4.84152	12.4048	-1.0809	0.326264	0.508304	-6.43365	tRNA modification GTPase MnmE (EC 3.6.-.-)	mnmE trmE NWMN_2612
A0A0H3K6E4	-4.83699	2.41849	-1.15028	0.299071	0.491458	-6.35981	Isochorismatase	entB NWMN_0131
A0A0H3K7U1	-4.83312	12.7762	-1.04842	0.339701	0.516703	-6.46722	Oligopeptide transport ATP-binding protein	oppD NWMN_0858
A0A0H3K8A7	-4.8229	12.0365	-1.1012	0.3181	0.500304	-6.41235	Pyridoxal phosphate homeostasis protein (PLP homeostasis protein)	NWMN_1098
A0A0H3K7A7	-4.79306	12.2784	-1.07713	0.327803	0.508405	-6.43759	Aminotransferase (EC 2.6.1.-)	NWMN_0919
A0A0H3K6J0	-4.79065	13.3201	-0.992856	0.363747	0.540478	-6.52306	Uncharacterized protein	NWMN_0188
A0A0H3KEW2	-4.78341	6.60755	-0.872014	0.420789	0.595388	-6.63709	AraC effector-binding domain-containing protein	NWMN_2334
A0A0H3K9R6	-4.77762	2.38881	-1.15028	0.299073	0.491458	-6.35982	Type II pantothenate kinase (EC 2.7.1.33) (PanK-II) (Pantothenic acid kinase)	coaW NWMN_2034
A0A0H3K7B2	-4.75906	2.37953	-1.15028	0.299073	0.491458	-6.35982	Cation/H+ exchanger transmembrane domain-containing protein	NWMN_0600
A0A0H3K865	-4.73109	12.6669	-1.03033	0.34738	0.522259	-6.48562	DNA replication protein DnaD	dnaD NWMN_1364
A0A0H3K8E7	-4.70512	12.2255	-1.04208	0.342374	0.518825	-6.47369	Transcriptional regulator, GntR family protein	NWMN_1186
A0A0H3K859	-4.68256	8.20942	-0.662587	0.53521	0.682895	-6.80729	Transporter TRAP family protein	NWMN_1080
A0A0H3K8I5	-4.68095	13.0537	-0.989567	0.365213	0.54196	-6.5263	Uncharacterized protein	NWMN_1323
A0A0H3KDM9	-4.658	7.17899	-0.770159	0.473986	0.635864	-6.72451	enoyl-CoA hydratase (EC 4.2.1.17)	fadB NWMN_0168
A0A0H3KFR4	-4.65685	13.5273	-0.946252	0.38497	0.561901	-6.56829	Uncharacterized protein	NWMN_0984
A0A0H3K928	-4.63739	12.7576	-0.999874	0.360635	0.538814	-6.51612	Uncharacterized protein	NWMN_1663
A6QFL5	-4.626	2.313	-1.15027	0.299077	0.491458	-6.35983	UPF0738 protein NWMN_0875	NWMN_0875
A0A0H3KB53	-4.60787	2.30393	-1.15026	0.299078	0.491458	-6.35983	Deoxynucleoside kinase	NWMN_0519
A0A0H3KEK5	-4.59707	7.22922	-0.753296	0.483244	0.639851	-6.73815	Protein-arginine kinase (EC 2.7.14.1)	mcsB NWMN_0486
A6QFD2	-4.57664	11.9872	-1.04082	0.342909	0.518825	-6.47498	Probable nitronate monooxygenase (NMO) (EC 1.13.12.-) (Propionate 3-nitronate monooxygenase) (P3N monooxygenase)	NWMN_0792
A6QGJ5	-4.56462	11.4658	-1.07434	0.328942	0.508541	-6.44049	DNA mismatch repair protein MutL	mutL NWMN_1205
A6QFH8	-4.49179	6.97072	-0.762212	0.478333	0.638148	-6.73097	ATP-dependent helicase/nuclease subunit A (EC 3.1.-.-) (EC 5.6.2.4) (ATP-dependent helicase/nuclease AddA) (DNA 3'-5' helicase AddA)	addA rexA NWMN_0838
A0A0H3K8F5	-4.47039	13.8965	-0.872393	0.4206	0.595388	-6.63675	ComE operon protein 2	comEB NWMN_1491
A0A0H3KAK7	-4.45901	2.22951	-1.15024	0.299086	0.491458	-6.35985	MarR family regulatory protein	NWMN_2418
A6QIQ2	-4.32784	12.3736	-0.947007	0.384618	0.561901	-6.56757	Ketol-acid reductoisomerase (NADP(+)) (KARI) (EC 1.1.1.86) (Acetohydroxy-acid isomeroreductase) (AHIR) (Alpha-keto-beta-hydroxylacyl reductoisomerase) (Ketol-acid reductoisomerase type 1) (Ketol-acid reductoisomerase type I)	ilvC NWMN_1962
A6QGQ6	-4.24683	6.84664	-0.733103	0.494498	0.645792	-6.75418	Glycerol-3-phosphate acyltransferase (Acyl-PO4 G3P acyltransferase) (Acyl-phosphate--glycerol-3-phosphate acyltransferase) (G3P acyltransferase) (GPAT) (EC 2.3.1.275) (Lysophosphatidic acid synthase) (LPA synthase)	plsY NWMN_1266
A0A0H3K7K3	-4.19104	12.5619	-0.893292	0.410268	0.586942	-6.61779	Uncharacterized protein	NWMN_0725
A0A0H3KAT8	-4.13173	13.5655	-0.813188	0.450941	0.622061	-6.6886	Uncharacterized protein	NWMN_0366
A0A0H3K757	-4.10711	6.52047	-0.744706	0.48801	0.641067	-6.74501	DNA repair protein RadA	radA NWMN_0488
A0A0H3KBW0	-4.09125	11.4599	-0.926359	0.394324	0.570957	-6.58712	GTP diphosphokinase (EC 2.7.6.5)	NWMN_0876
A0A0H3K6N9	-3.95426	1.97713	-1.15012	0.299131	0.491458	-6.35999	Uncharacterized protein	NWMN_0258
A6QGY5	-3.9393	11.6331	-0.890213	0.411778	0.586948	-6.6206	Extracellular matrix-binding protein EbhB (ECM-binding protein homolog B)	ebhB NWMN_1345
A6QHE6	-3.90187	12.5985	-0.815968	0.449481	0.621531	-6.68623	5-oxoprolinase subunit A (5-OPase subunit A) (EC 3.5.2.9) (5-oxoprolinase (ATP-hydrolyzing) subunit A)	pxpA NWMN_1506
A0A0H3KHK9	-3.66555	15.2865	-0.619868	0.56092	0.708966	-6.83726	Rhamnogalacturonase A/B/Epimerase-like pectate lyase domain-containing protein	NWMN_1855
A0A0H3KBB7	-3.52901	6.69319	-0.610931	0.566396	0.711689	-6.84331	Glycerol-3-phosphate cytidylyltransferase (EC 2.7.7.39)	tagD NWMN_0611
A0A0H3K5M2;P95696	-3.30121	1.65061	-1.14979	0.299257	0.491458	-6.36035	non-specific protein-tyrosine kinase	capB NWMN_0096
A0A0H3K774	-2.52437	16.1241	-1.97494	0.101784	0.284896	-5.3349	Polysaccharide biosynthesis protein CapD	capD NWMN_0515
A0A0H3KDN6	-2.51499	11.292	-0.517361	0.625684	0.760558	-6.902	ABC transporter, substrate-binding protein	NWMN_0173
A6QHU9	-2.21828	17.1034	-2.24532	0.0714856	0.236956	-4.97106	6,7-dimethyl-8-ribityllumazine synthase (DMRL synthase) (LS) (Lumazine synthase) (EC 2.5.1.78)	ribH NWMN_1659
A0A0H3K6G9	-2.0977	20.4947	-2.21057	0.0747828	0.238565	-5.01799	Formate acetyltransferase (EC 2.3.1.54) (Pyruvate formate-lyase)	pflB NWMN_0162
A6QG68	-2.02114	17.195	-1.58743	0.169746	0.390597	-5.84151	Ornithine carbamoyltransferase (OTCase) (EC 2.1.3.3)	argF NWMN_1078
A0A0H3K7P6	-1.80841	16.9101	-2.63334	0.0436008	0.189483	-4.44885	Dihydroorotase (DHOase) (EC 3.5.2.3)	pyrC NWMN_1112
O86476	-1.7242	5.82132	-0.326427	0.756549	0.866769	-6.99375	Clumping factor B (Fibrinogen receptor B) (Fibrinogen-binding protein B)	clfB NWMN_2529
A0A0H3KF91	-1.71425	16.6198	-3.82341	0.0109542	0.0898087	-2.94309	Fructosamine kinase family protein	NWMN_2487
A0A0H3K6H7	-1.56238	10.266	-0.234788	0.82314	0.920351	-7.02362	PrsW family intramembrane metalloprotease	NWMN_0172
A0A0H3KIW0	-1.51897	20.6725	-6.83214	0.000796321	0.0191781	-0.0462502	D-lactate dehydrogenase (EC 1.1.1.28) (D-specific 2-hydroxyacid dehydrogenase)	NWMN_2422
A0A0H3KA63	-1.46768	16.7643	-3.30555	0.0194497	0.127286	-3.57461	Probable malate:quinone oxidoreductase (EC 1.1.5.4) (MQO) (Malate dehydrogenase [quinone])	mqo NWMN_2267
A6QK89	-1.4005	19.3552	-4.42406	0.00592475	0.0617028	-2.26261	L-lactate dehydrogenase 2 (L-LDH 2) (EC 1.1.1.27)	ldh2 NWMN_2499
A6QFQ3	-1.39104	16.2639	-1.49228	0.192362	0.419681	-5.96063	2-succinyl-5-enolpyruvyl-6-hydroxy-3-cyclohexene-1-carboxylate synthase (SEPHCHC synthase) (EC 2.2.1.9) (Menaquinone biosynthesis protein MenD)	menD memD NWMN_0913
A6QF76	-1.37016	18.4324	-4.83952	0.00399134	0.0549285	-1.82435	ATP-dependent Clp protease proteolytic subunit (EC 3.4.21.92) (Endopeptidase Clp)	clpP NWMN_0736
A0A0H3KDA8	-1.29462	17.1003	-3.51624	0.0153204	0.104795	-3.3128	Alanine dehydrogenase (EC 1.4.1.1)	ald NWMN_1603
A0A0H3KDA1	-1.27253	17.5648	-0.964032	0.376759	0.55341	-6.55121	D-serine/D-alanine/glycine transporter	aapA NWMN_1589
A0A0H3K9B0	-1.2444	19.1953	-6.32762	0.00115229	0.0237866	-0.450948	Uncharacterized protein	NWMN_1861
A0A0H3K6G1	-1.24393	18.6721	-4.06381	0.00851062	0.074486	-2.66398	nitric oxide dioxygenase (EC 1.14.12.17)	NWMN_0175
A6QDL6	-1.22013	21.4336	-4.35426	0.00634616	0.0637927	-2.33881	L-lactate dehydrogenase 1 (L-LDH 1) (EC 1.1.1.27)	ldh1 NWMN_0176
A6QDN3	-1.21329	17.9472	-2.04863	0.0923915	0.266346	-5.23615	Iron-sulfur cluster repair protein ScdA	scdA NWMN_0193
A0A0H3K9S0	-1.20256	18.3907	-9.87435	0.000127227	0.00588299	1.90876	Pyrimidine-nucleoside phosphorylase (EC 2.4.2.2)	pdp NWMN_2040
A0A0H3K7B5	-1.17964	15.7	-2.67151	0.0415737	0.185168	-4.39793	FMN-dependent NADPH-azoreductase (NADPH-dependent flavo-azoreductase) (NADPH-flavin azoreductase)	NWMN_0573
A0A0H3K6Q0;A0EWI6;A0EWQ0;A0EX32	-1.15943	15.5421	-1.08946	0.3228	0.505202	-6.4247	Single-stranded DNA-binding protein	NWMN_0272
A0A0H3K8Z2	-1.1522	15.3175	-1.18534	0.286092	0.491458	-6.32146	DNA-3-methyladenine glycosidase	NWMN_1559
A6QK04	-1.14629	16.7321	-6.61753	0.000929248	0.0206579	-0.215021	Fructose-1,6-bisphosphatase class 3 (FBPase class 3) (EC 3.1.3.11) (D-fructose-1,6-bisphosphate 1-phosphohydrolase class 3)	fbp NWMN_2414
A0A0H3K6Z1	-1.13511	15.6069	-3.62464	0.0135871	0.0997396	-3.18067	Uncharacterized protein	NWMN_0799
A6QJI7	-1.1298	15.2849	-2.21986	0.0738857	0.237916	-5.00544	Isopentenyl-diphosphate delta-isomerase (IPP isomerase) (EC 5.3.3.2) (Isopentenyl diphosphate:dimethylallyl diphosphate isomerase) (Isopentenyl pyrophosphate isomerase) (Type 2 isopentenyl diphosphate isomerase) (IDI-2)	fni NWMN_2247
A0A0H3K5Z1	-1.12379	16.8274	-0.838324	0.437865	0.6128	-6.66693	5'-nucleotidase, lipoprotein e(P4) family protein	NWMN_0249
A0A0H3KFF5	-1.11885	9.69013	-0.179892	0.863887	0.950064	-7.03693	2-oxoglutarate/malate translocator	NWMN_2592
A0A0H3K656	-1.097	18.2939	-6.73787	0.000851769	0.0197418	-0.119784	Adenylosuccinate synthetase (AMPSase) (AdSS) (EC 6.3.4.4) (IMP--aspartate ligase)	purA NWMN_0016
A0A0H3KAJ9	-1.095	19.2124	-4.73745	0.00438862	0.0561917	-1.92963	NAD(P)H-flavin oxidoreductase	NWMN_2421
A6QE49	-1.08109	16.2551	-5.00823	0.00342213	0.0513763	-1.65367	Small ribosomal subunit protein bS18 (30S ribosomal protein S18)	rpsR NWMN_0359
A0A0H3K976	-1.08049	17.0571	-7.84037	0.000405384	0.0130173	0.685578	Lantibiotic immunity protein F	bsaF NWMN_1711
A0A0H3K811	-1.06233	19.9691	-3.65351	0.0131635	0.0988117	-3.14578	Probable quinol oxidase subunit 2 (Quinol oxidase polypeptide II)	qoxA NWMN_0930
A0A0H3K890	-1.04786	17.821	-7.99929	0.000366963	0.0124768	0.792491	Uncharacterized protein	NWMN_1072
A6QI27	-1.04747	19.6363	-5.37908	0.00247076	0.0413941	-1.29264	UPF0342 protein NWMN_1737	NWMN_1737
A0A0H3KFS4;A0EWI8;A0EWQ3;A0EX34	-1.04233	17.8241	-2.98645	0.0282904	0.155954	-3.98297	DUF4393 domain-containing protein	NWMN_0274
A0A0H3KE75	-1.03693	18.9561	-13.7201	2.34157e-05	0.00572351	3.57973	Glutamine--fructose-6-phosphate aminotransferase [isomerizing] (EC 2.6.1.16) (D-fructose-6-phosphate amidotransferase) (GFAT) (Glucosamine-6-phosphate synthase) (Hexosephosphate aminotransferase) (L-glutamine--D-fructose-6-phosphate amidotransferase)	glmS NWMN_2056
A0A0H3K675	-1.03553	17.509	-3.47915	0.0159696	0.108594	-3.35841	Probable acetyl-CoA acyltransferase (EC 2.3.1.9) (Acetoacetyl-CoA thiolase)	NWMN_0346
A0A0H3K7M5	-1.02272	17.0458	-2.32572	0.0644336	0.233439	-4.86248	Uncharacterized protein	NWMN_0737
A0A0H3KAJ0	-1.00902	16.3617	-3.56042	0.0145854	0.104081	-3.25873	D-lactate dehydrogenase (EC 1.1.1.28) (D-specific 2-hydroxyacid dehydrogenase)	NWMN_2459
A0A0H3K8F4	-1.00863	20.438	-1.90709	0.111301	0.301321	-5.42536	Aconitate hydratase (Aconitase) (EC 4.2.1.3)	NWMN_1263
A6QF83	-1	21.2835	-7.21398	0.000610933	0.0169638	0.242321	Triosephosphate isomerase (TIM) (TPI) (EC 5.3.1.1) (Triose-phosphate isomerase)	tpiA NWMN_0743
A6QGX0	-0.991389	16.5893	-3.33827	0.0187336	0.12446	-3.53353	UDP-N-acetylglucosamine--N-acetylmuramyl-(pentapeptide) pyrophosphoryl-undecaprenol N-acetylglucosamine transferase (EC 2.4.1.227) (Undecaprenyl-PP-MurNAc-pentapeptide-UDPGlcNAc GlcNAc transferase)	murG NWMN_1330
A0A0H3K9Z3	-0.984326	17.0106	-7.00043	0.00070749	0.0181746	0.082733	Molybdopterin molybdenumtransferase (EC 2.10.1.1)	moeA NWMN_2173
A0A0H3KEQ0	-0.983546	15.5782	-2.57103	0.0471452	0.198904	-4.53222	Ribose-5-phosphate isomerase A (EC 5.3.1.6) (Phosphoriboisomerase A) (PRI)	rpi rpiA NWMN_2237
A0A0H3KIG1	-0.981149	15.813	-3.813	0.0110768	0.0900308	-2.95538	Urocanate hydratase (Urocanase) (EC 4.2.1.49) (Imidazolonepropionate hydrolase)	hutU NWMN_2232
A0A0H3K7B6	-0.976431	19.368	-1.77851	0.131897	0.33733	-5.59511	Quinol oxidase subunit 1 (EC 1.10.3.-)	qoxB NWMN_0929
A0A0H3K6E0	-0.945125	16.797	-2.82169	0.0345392	0.163637	-4.19878	DUF1440 domain-containing protein	NWMN_0125
A0A0H3KBS1	-0.944894	17.3603	-4.10445	0.00816214	0.0742948	-2.61769	NADH-dependent flavin oxidoreductase	NWMN_0826
A0A0H3K6X1	-0.944822	16.5509	-3.11146	0.0243823	0.144543	-3.8214	Ribosome-binding ATPase YchF	ychF NWMN_0355
A0A0H3K7C9	-0.940821	16.2911	-3.53255	0.0150442	0.104133	-3.2928	phosphoenolpyruvate--glycerone phosphotransferase (EC 2.7.1.121)	NWMN_0620
A0A0H3KAK3	-0.921089	16.3739	-1.52945	0.183203	0.408847	-5.91444	ABC transporter, ATP-binding protein	NWMN_2412
A0A0H3KAD5	-0.917983	15.8584	-1.89315	0.113368	0.303691	-5.44389	Carboxylic ester hydrolase (EC 3.1.1.-)	NWMN_2350
A0A0H3KES2	-0.916474	15.1083	-2.76674	0.0369496	0.171356	-4.2714	Acetyltransferase, GNAT family protein	NWMN_0574
A0A0H3KFJ2	-0.911026	17.0042	-3.17753	0.0225617	0.13584	-3.73681	lipoate--protein ligase (EC 6.3.1.20)	NWMN_0897
A0A0H3KA68	-0.904015	15.6524	-3.32126	0.0191022	0.126183	-3.55487	Zinc-containing alcohol dehydrogenase superfamily protein	NWMN_2272
A0A0H3KD61	-0.902127	17.5884	-2.10624	0.0856765	0.253954	-5.15867	DNA gyrase subunit B (EC 5.6.2.2)	gyrB NWMN_0004
A0A0H3KB50	-0.900998	19.0383	-4.05195	0.00861554	0.074486	-2.67754	Putative pyridoxal phosphate-dependent acyltransferase	NWMN_0512
A0A0H3K6L6	-0.896826	17.0811	-4.00946	0.00900351	0.0759712	-2.72629	Uncharacterized protein	NWMN_0619
A0A0H3KH60	-0.89186	17.2136	-2.87475	0.0323749	0.159732	-4.12895	HTH-type transcriptional regulator rot (Repressor of toxins)	NWMN_1655
A0A0H3KII2	-0.891295	18.0052	-1.37172	0.225151	0.46981	-6.10714	L-lactate permease	NWMN_2268
A0A0H3KE94	-0.887533	20.6864	-7.74229	0.000431455	0.0134801	0.618508	Sublancin immunity protein SunI-like PH domain-containing protein	NWMN_2074
A6QHS3	-0.88529	16.4028	-4.85768	0.00392509	0.0548281	-1.80578	UDP-N-acetylmuramate--L-alanine ligase (EC 6.3.2.8) (UDP-N-acetylmuramoyl-L-alanine synthetase)	murC NWMN_1633
A0A0H3K910	-0.884166	21.9097	-3.8481	0.0106695	0.0887337	-2.91401	Universal stress protein	NWMN_1604
A6QFH3	-0.880466	20.6863	-3.02821	0.0269126	0.152569	-3.92878	Glucose-6-phosphate isomerase (GPI) (EC 5.3.1.9) (Phosphoglucose isomerase) (PGI) (Phosphohexose isomerase) (PHI)	pgi NWMN_0833
A6QGJ8	-0.880327	17.4141	-1.48654	0.193817	0.42022	-5.96774	Glycerol kinase (EC 2.7.1.30) (ATP:glycerol 3-phosphotransferase) (Glycerokinase) (GK)	glpK NWMN_1208
A6QHB0	-0.876123	16.4746	-3.66386	0.0130154	0.0983387	-3.13331	GTPase Era	era NWMN_1470
A0A0H3K7M9	-0.87353	17.9907	-3.83674	0.0107995	0.0891728	-2.92738	2,3-bisphosphoglycerate-independent phosphoglycerate mutase (BPG-independent PGAM) (Phosphoglyceromutase) (iPGM) (EC 5.4.2.12)	pgm gpmI NWMN_0744
A0A0H3K814	-0.872564	18.2735	-4.42895	0.00589645	0.0617028	-2.2573	Amidophosphoribosyltransferase (ATase) (EC 2.4.2.14) (Glutamine phosphoribosylpyrophosphate amidotransferase) (GPATase)	purF NWMN_0938
A0A0H3KA24	-0.872165	19.2784	-3.54962	0.0147614	0.104081	-3.27192	D-isomer specific 2-hydroxyacid dehydrogenase family protein	NWMN_2205
A0A0H3KA41	-0.871009	15.2649	-1.92146	0.109212	0.298462	-5.40625	Phosphosugar-binding transcriptional regulator RpiR family protein	NWMN_2217
A6QH79	-0.859627	17.5299	-1.7297	0.140686	0.347506	-5.65882	Probable glycine dehydrogenase (decarboxylating) subunit 2 (EC 1.4.4.2) (Glycine cleavage system P-protein subunit 2) (Glycine decarboxylase subunit 2) (Glycine dehydrogenase (aminomethyl-transferring) subunit 2)	gcvPB NWMN_1439
A0A0H3KCW8	-0.857799	19.1586	-5.6146	0.00202606	0.034957	-1.07306	Proline dipeptidase	NWMN_1434
A0A0H3K8B9	-0.856133	20.0957	-4.08074	0.00836345	0.074486	-2.64467	Glycerol-3-phosphate dehydrogenase (EC 1.1.5.3)	glpD NWMN_1209
A0A0H3KFM7	-0.853162	17.4517	-4.21719	0.00727759	0.0695281	-2.49062	N5-carboxyaminoimidazole ribonucleotide synthase (N5-CAIR synthase) (EC 6.3.4.18) (5-(carboxyamino)imidazole ribonucleotide synthetase)	purK NWMN_0934
A6QF82	-0.847499	20.3321	-5.84507	0.00167849	0.0307989	-0.865158	Phosphoglycerate kinase (EC 2.7.2.3)	pgk NWMN_0742
A6QFS9	-0.841232	18.9541	-4.25452	0.00700931	0.0686675	-2.449	Phosphoribosylformylglycinamidine cyclo-ligase (EC 6.3.3.1) (AIR synthase) (AIRS) (Phosphoribosyl-aminoimidazole synthetase)	purM NWMN_0939
A0A0H3K684	-0.838979	15.4642	-1.97947	0.10118	0.284382	-5.32885	Single-stranded DNA-binding protein (SSB)	NWMN_0358
A6QK44	-0.838466	20.1429	-1.29222	0.24954	0.484006	-6.20056	1-pyrroline-5-carboxylate dehydrogenase (P5C dehydrogenase) (EC 1.2.1.88) (L-glutamate gamma-semialdehyde dehydrogenase)	rocA NWMN_2454
A0A0H3KHI4	-0.832132	19.2091	-3.11326	0.0243304	0.144543	-3.81908	Uncharacterized protein	NWMN_1820
A0A0H3K8Z7	-0.825132	19.3258	-5.05636	0.00327736	0.0511977	-1.60573	Glyceraldehyde-3-phosphate dehydrogenase (EC 1.2.1.-)	gapB NWMN_1580
A6QH15	-0.822942	14.5228	-0.958801	0.37916	0.555524	-6.55626	3-phosphoshikimate 1-carboxyvinyltransferase (EC 2.5.1.19) (5-enolpyruvylshikimate-3-phosphate synthase) (EPSP synthase) (EPSPS)	aroA NWMN_1375
A6QGF5	-0.819833	20.4554	-7.20103	0.000616331	0.0169638	0.232767	Global transcriptional regulator CodY	codY NWMN_1165
A0A0H3KCE0	-0.816028	17.3127	-5.91167	0.00159134	0.0296707	-0.806325	Uncharacterized protein	NWMN_1135
A6QHX1	-0.815733	20.1787	-3.69816	0.0125377	0.0972722	-3.09209	Phosphoenolpyruvate carboxykinase (ATP) (PCK) (PEP carboxykinase) (PEPCK) (EC 4.1.1.49)	pckA NWMN_1681
A0A0H3K7N4	-0.815189	16.4972	-1.4183	0.211906	0.449474	-6.05119	Purine nucleoside phosphorylase	NWMN_1097
A0A0H3K9M6	-0.813684	15.7084	-3.0985	0.0247582	0.144548	-3.83806	Hydrolase	NWMN_1942
A0A0H3KEB3	-0.810115	10.4587	-0.122268	0.90717	0.972284	-7.04715	PTS system lactose-specific EIIA component (EIIA-Lac) (EIII-Lac) (Lactose-specific phosphotransferase enzyme IIA component)	lacF NWMN_2095
A0A0H3K9Z2	-0.806396	17.477	-5.16561	0.00297422	0.0477527	-1.49812	Molybdenum cofactor biosynthesis protein B	moaB NWMN_2175
A0A0H3KG49	-0.805532	18.9013	-4.02214	0.00888567	0.0759712	-2.71171	Ribonuclease J (RNase J) (EC 3.1.-.-)	rnj NWMN_1184
A0A0H3KA49	-0.802483	15.5063	-2.91464	0.0308462	0.15778	-4.07666	Uncharacterized protein	NWMN_0141
A0A0H3K9T9	-0.801655	16.295	-1.92766	0.108323	0.296734	-5.39799	Iron-sulfur cluster carrier protein	NWMN_2067
A6QEJ0	-0.795198	18.8924	-1.53557	0.181736	0.406358	-5.90679	Large ribosomal subunit protein uL1 (50S ribosomal protein L1)	rplA NWMN_0500
A0A0H3KE27	-0.793862	17.4848	-2.88096	0.0321316	0.159417	-4.1208	Sigma factor sigB regulation protein	rsbU NWMN_1973
A6QH05	-0.792229	17.6415	-4.75916	0.00430043	0.0561917	-1.90711	Asparagine--tRNA ligase (EC 6.1.1.22) (Asparaginyl-tRNA synthetase) (AsnRS)	asnS NWMN_1365
A6QEW8	-0.78871	8.29302	-0.147217	0.888377	0.965191	-7.0432	Response regulator protein GraR (Glycopeptide resistance-associated protein R)	graR NWMN_0628
A0A0H3KI14	-0.786831	18.3429	-2.94416	0.0297661	0.155954	-4.03808	Ferritin/DPS domain-containing protein	NWMN_2043
A6QD48	-0.785132	19.3114	-6.90184	0.000758035	0.0186444	0.00751696	Serine--tRNA ligase (EC 6.1.1.11) (Seryl-tRNA synthetase) (SerRS) (Seryl-tRNA(Ser/Sec) synthetase)	serS NWMN_0008
A0A0H3K9H6	-0.78153	18.0876	-2.55049	0.048381	0.202748	-4.55977	Uncharacterized protein	NWMN_1859
A0A0H3KGL8	-0.780563	17.6103	-3.74155	0.0119615	0.0945196	-3.0402	Transcriptional regulatory protein SrrA (Staphylococcal respiratory response protein A)	srrA NWMN_1400
A0A0H3KI69	-0.773421	16.0033	-2.81405	0.0348638	0.1645	-4.20885	Alpha-acetolactate synthase	alsS NWMN_2111
A0A0H3K700	-0.758462	17.2591	-3.62162	0.0136322	0.0997396	-3.18433	Probable cytosol aminopeptidase (Leucine aminopeptidase) (Leucyl aminopeptidase)	ampA NWMN_0812
A6QJ00	-0.755631	18.6002	-3.70361	0.0124635	0.0972722	-3.08555	Mannitol-1-phosphate 5-dehydrogenase (EC 1.1.1.17)	mtlD NWMN_2060
A0A0H3K8Z3	-0.752962	17.2478	-4.72496	0.00444027	0.0561917	-1.94262	Proline dipeptidase homolog	NWMN_1602
A0A0H3K8Q6	-0.751991	16.5413	-1.56804	0.174138	0.394712	-5.86602	Alpha-amylase (EC 3.2.1.1)	malA NWMN_1414
A6QFB6	-0.751332	19.4057	-3.24255	0.0209167	0.131411	-3.65414	Glycine cleavage system H protein (Octanoyl/lipoyl carrier protein)	gcvH NWMN_0776
A0A0H3KA93	-0.748292	16.7664	-2.43008	0.0563654	0.22013	-4.72169	CDP-glycerol glycerophosphotransferase family protein	NWMN_0187
A6QHR5	-0.745666	20.3706	-3.19028	0.0222281	0.134795	-3.72056	Formate--tetrahydrofolate ligase (EC 6.3.4.3) (Formyltetrahydrofolate synthetase) (FHS) (FTHFS)	fhs NWMN_1625
A0A0H3K7G5	-0.74519	16.1885	-2.8851	0.0319705	0.159301	-4.11537	N-acetylglucosamine-6-phosphate deacetylase (EC 3.5.1.25)	nagA NWMN_0670
A0A0H3K658	-0.742863	17.793	-4.16515	0.00767158	0.0726914	-2.54904	Oxidoreductase family protein	NWMN_0321
A0A0H3KF30	-0.740097	17.9182	-2.99814	0.0278972	0.155044	-3.96779	Ribonucleoside-diphosphate reductase (EC 1.17.4.1)	nrdE NWMN_0700
A0A0H3KBG1	-0.737649	4.65389	-0.127895	0.902925	0.972284	-7.04632	Uncharacterized protein	NWMN_0671
A0A0H3KJ30	-0.733789	16.354	-1.75229	0.136548	0.340927	-5.62939	Betaine-aldehyde dehydrogenase (EC 1.2.1.8)	NWMN_2510
A0A0H3K5U9	-0.733526	16.8642	-2.13942	0.0820416	0.248613	-5.11397	Ribulose-5-phosphate reductase (Ribulose-5-P reductase) (EC 1.1.1.405) (Ribitol-5-phosphate dehydrogenase)	tarJ NWMN_0190
A6QKK1	-0.731656	16.3385	-1.92908	0.10812	0.296734	-5.3961	tRNA uridine 5-carboxymethylaminomethyl modification enzyme MnmG (Glucose-inhibited division protein A)	mnmG gidA NWMN_2611
A0A0H3K837	-0.726129	17.3694	-4.77952	0.00421958	0.0561917	-1.88605	Inositol-1-monophosphatase family protein	NWMN_0973
A6QFS7	-0.725398	18.3467	-1.89056	0.113755	0.303691	-5.44732	Phosphoribosylformylglycinamidine synthase subunit PurL (FGAM synthase) (EC 6.3.5.3) (Formylglycinamide ribonucleotide amidotransferase subunit II) (FGAR amidotransferase II) (FGAR-AT II) (Glutamine amidotransferase PurL) (Phosphoribosylformylglycinamidine synthase subunit II)	purL NWMN_0937
A0A0H3KEP6	-0.7232	20.8156	-4.49284	0.00554066	0.0610259	-2.18826	Oxidoreductase, short chain dehydrogenase/reductase family protein	NWMN_2229
A6QFT1	-0.722232	19.076	-1.75812	0.1355	0.339778	-5.62178	Bifunctional purine biosynthesis protein PurH [Includes: Phosphoribosylaminoimidazolecarboxamide formyltransferase (EC 2.1.2.3) (AICAR transformylase); IMP cyclohydrolase (EC 3.5.4.10) (ATIC) (IMP synthase) (Inosinicase)]	purH NWMN_0941
A0A0H3K7S2	-0.720132	19.9604	-1.49479	0.191731	0.419681	-5.95754	Ornithine aminotransferase (OAT) (EC 2.6.1.13) (Ornithine--oxo-acid aminotransferase)	rocD NWMN_0827
A6QEP6	-0.719078	5.03327	-0.115269	0.912455	0.972284	-7.04813	UPF0741 protein NWMN_0556	NWMN_0556
A6QGF3	-0.717128	17.176	-5.32724	0.00258328	0.0420602	-1.34197	ATP-dependent protease subunit HslV (EC 3.4.25.2)	hslV NWMN_1163
A0A0H3K710	-0.715691	16.4591	-2.47376	0.0533161	0.213264	-4.66287	Staphylococcal tandem lipoprotein	lpl9nm NWMN_0412
A0A0H3KAE1	-0.715563	17.6494	-3.53371	0.0150248	0.104133	-3.29138	Quaternary amine transport ATP-binding protein (EC 7.6.2.9)	opuCA NWMN_2347
A0A0H3K7I4	-0.714232	19.529	-7.92514	0.000384331	0.0126939	0.742874	Aldo/keto reductase family protein	NWMN_0672
A0A0H3KJ04	-0.711395	17.2659	-2.07878	0.088812	0.259259	-5.19563	Amidohydrolase family protein	NWMN_2479
A0A0H3K9C1	-0.710995	17.2583	-5.76235	0.0017946	0.0324149	-0.939006	Aspartate transaminase	NWMN_1871
A0A0H3KI57	-0.710898	18.75	-3.02786	0.026924	0.152569	-3.92924	Uncharacterized protein	NWMN_2091
A0A0H3KGZ8	-0.708915	15.4164	-1.75628	0.135831	0.339871	-5.62419	Dephospho-CoA kinase (EC 2.7.1.24) (Dephosphocoenzyme A kinase)	coaE NWMN_1581
A0A0H3K8T0	-0.708549	15.974	-0.972338	0.372972	0.549242	-6.54316	Uncharacterized protein	NWMN_1475
A0A0H3KAI2	-0.707798	18.4027	-5.48565	0.00225682	0.038366	-1.19238	3-hydroxy-3-methylglutaryl coenzyme A synthase	mvaS NWMN_2446
A0A0H3KH77	-0.704765	19.1338	-5.92965	0.00156871	0.0296707	-0.790531	Oxidoreductase	NWMN_1678
A6QG99	-0.70306	16.9582	-1.69836	0.146633	0.35142	-5.69947	Bifunctional protein PyrR [Includes: Pyrimidine operon regulatory protein; Uracil phosphoribosyltransferase (UPRTase) (EC 2.4.2.9)]	pyrR NWMN_1109
A0A0H3K9W7	-0.702522	15.9955	-2.46451	0.0539469	0.215043	-4.67532	Zinc-type alcohol dehydrogenase-like protein	NWMN_2090
A0A0H3K7C2	-0.695165	18.7485	-4.05156	0.008619	0.074486	-2.67799	Phosphoribosylformylglycinamidine synthase subunit PurQ (FGAM synthase) (EC 6.3.5.3) (Formylglycinamide ribonucleotide amidotransferase subunit I) (FGAR amidotransferase I) (FGAR-AT I) (Glutaminase PurQ) (EC 3.5.1.2) (Phosphoribosylformylglycinamidine synthase subunit I)	purQ NWMN_0936
A0A0H3KAV1	-0.688024	16.3223	-2.68198	0.0410352	0.184679	-4.38397	Isochorismatase family protein	NWMN_2544
A6QHK1	-0.684231	18.2701	-4.54629	0.00526181	0.0608265	-2.13097	Glutamate-1-semialdehyde 2,1-aminomutase 1 (GSA 1) (EC 5.4.3.8) (Glutamate-1-semialdehyde aminotransferase 1) (GSA-AT 1)	hemL1 NWMN_1561
A6QFS2	-0.683932	19.8228	-1.23973	0.266932	0.491458	-6.26064	Bifunctional protein FolD [Includes: Methylenetetrahydrofolate dehydrogenase (EC 1.5.1.5); Methenyltetrahydrofolate cyclohydrolase (EC 3.5.4.9)]	folD NWMN_0932
A0A0H3K7V7	-0.68373	17.6698	-3.12948	0.02387	0.142973	-3.79827	Enoyl-[acyl-carrier-protein] reductase [NADPH] (ENR) (EC 1.3.1.39)	NWMN_0881
A0A0H3K820	-0.672894	16.9077	-0.898537	0.407707	0.58475	-6.61298	Hippurate hydrolase	hipO NWMN_1309
A0A0H3K971;A0A0H3KAW2	-0.37439	15.3811	-1.04731	0.340165	0.516729	-6.46835	site-specific DNA-methyltransferase (adenine-specific)	hsdM NWMN_1700
A0A0H3K9T2	-0.671933	20.1783	-4.50812	0.00545925	0.0610259	-2.17184	Fructose-bisphosphate aldolase (EC 4.1.2.13) (Fructose-1,6-bisphosphate aldolase)	fbaA NWMN_2029
A0A0H3KB62	-0.67086	16.7475	-4.37973	0.00618851	0.0627536	-2.31091	Uncharacterized protein	NWMN_0534
A6QHN3	-0.664932	18.9029	-4.47297	0.00564859	0.0610259	-2.20966	ATP-dependent 6-phosphofructokinase (ATP-PFK) (Phosphofructokinase) (EC 2.7.1.11) (Phosphohexokinase)	pfkA NWMN_1593
A6QJ33	-0.662395	16.942	-2.80787	0.0351286	0.165076	-4.21701	6-phospho-beta-galactosidase (EC 3.2.1.85) (Beta-D-phosphogalactoside galactohydrolase) (PGALase) (P-beta-Gal) (PBG)	lacG NWMN_2093
A0A0H3KAA7	-0.661957	15.9563	-1.34433	0.233295	0.473971	-6.13964	Protein-disulfide isomerase	dsbA NWMN_2308
A0A0H3K8I8	-0.659663	17.5214	-3.57604	0.0143353	0.103573	-3.23969	Uncharacterized protein	NWMN_1336
A0A0H3KEK1	-0.657232	18.7525	-4.93958	0.00364164	0.053971	-1.72263	Lysine--tRNA ligase (EC 6.1.1.6) (Lysyl-tRNA synthetase) (LysRS)	lysS NWMN_0479
A0A0H3KAQ1	-0.656993	16.5585	-3.07612	0.0254227	0.147682	-3.86688	Uncharacterized protein	NWMN_0323
A0A0H3KFB6	-0.656733	20.2707	-4.70492	0.00452468	0.0561917	-1.96351	Type II NADH:quinone oxidoreductase (EC 1.6.5.9) (NDH-2)	NWMN_0811
A6QGF8	-0.654395	17.1391	-2.7073	0.0397653	0.181695	-4.35027	Uridylate kinase (UK) (EC 2.7.4.22) (Uridine monophosphate kinase) (UMP kinase) (UMPK)	pyrH NWMN_1168
A6QGG5	-0.650726	16.5547	-1.90903	0.111018	0.301259	-5.42279	Ribosome maturation factor RimP	rimP NWMN_1175
A0A0H3KH20	-0.648264	4.75215	-0.110143	0.91633	0.973366	-7.04881	PTS system, N-acetylglucosamine-specific IIBC component	NWMN_1619
A0A0H3KAA5	-0.647369	17.6518	-0.472872	0.655065	0.787167	-6.92682	Gamma-hemolysin component A	hlgA NWMN_2318
A0A0H3KAS2	-0.647179	15.0025	-1.73715	0.139307	0.344836	-5.64912	HTH-type transcriptional regulator	NWMN_2511
A6QIE0	-0.645894	16.6828	-3.86636	0.0104644	0.0876586	-2.89256	NH(3)-dependent NAD(+) synthetase (EC 6.3.1.5)	nadE NWMN_1850
A6QHG3	-0.644547	15.0451	-1.30499	0.245465	0.482939	-6.18574	tRNA-specific 2-thiouridylase MnmA (EC 2.8.1.13)	mnmA trmU NWMN_1523
A0A0H3KCV9	-0.639963	17.3204	-3.66944	0.0129363	0.0983387	-3.12659	Uncharacterized protein	NWMN_1420
A0A0H3KHJ9	-0.639726	16.9234	-1.43372	0.207683	0.441326	-6.03247	CamS sex pheromone cAM373	camS NWMN_1841
A0A0H3KAT9	-0.638331	18.5216	-1.56377	0.175118	0.395654	-5.87139	Immunodominant antigen B	isaB NWMN_2537
A0A0H3KFD6	-0.636849	15.426	-1.55361	0.177475	0.399924	-5.88417	Uncharacterized protein	NWMN_0850
A0A0H3KFC4	-0.632232	19.3044	-2.4123	0.0576597	0.221278	-4.74565	Glutamate dehydrogenase	gudB NWMN_0828
A0A0H3K677	-0.63153	17.8754	-1.01818	0.352619	0.529386	-6.49786	Putative aldehyde dehydrogenase AldA (EC 1.2.1.3)	aldA NWMN_0113
A6QD47	-0.629395	11.313	-0.0887689	0.93251	0.982663	-7.05131	Histidine ammonia-lyase (Histidase) (EC 4.3.1.3)	hutH NWMN_0007
A0A0H3K9Q6	-0.627895	17.3847	-1.61381	0.163947	0.381333	-5.80803	UDP-N-acetylglucosamine 1-carboxyvinyltransferase (EC 2.5.1.7) (Enoylpyruvate transferase) (UDP-N-acetylglucosamine enolpyruvyl transferase) (EPT)	murA NWMN_2004
A0A0H3K9Q9	-0.627398	18.2436	-4.48639	0.00557544	0.0610259	-2.1952	Mannitol-specific phosphotransferase enzyme IIA component (EIIA) (EIII) (PTS system mannitol-specific EIIA component)	mtlA NWMN_2059
A0A0H3K8B7	-0.621761	16.7283	-3.5298	0.0150905	0.104133	-3.29617	Octanoyltransferase LipM (EC 2.3.1.181) (Octanoyl-[acyl-carrier-protein]:[GcvH] N-octanoyltransferase)	lipM NWMN_1437
A0A0H3KFF1	-0.620966	19.7026	-5.11888	0.00309973	0.0490862	-1.54394	Uncharacterized protein	NWMN_2585
A0A0H3K7L7	-0.618099	20.0057	-2.58842	0.0461254	0.197009	-4.50892	Ribosome hibernation promoting factor (HPF)	hpf NWMN_0721
A0A0H3K835	-0.617198	18.7306	-1.22707	0.271287	0.491458	-6.27493	Dihydrolipoyllysine-residue succinyltransferase component of 2-oxoglutarate dehydrogenase complex (EC 2.3.1.61) (2-oxoglutarate dehydrogenase complex component E2)	sucB NWMN_1325
A0A0H3K9A6	-0.614898	18.1019	-4.29967	0.0066997	0.0661954	-2.39892	thioredoxin-dependent peroxiredoxin (EC 1.11.1.24) (Bacterioferritin comigratory protein) (Thioredoxin peroxidase)	NWMN_1755
A0A0H3K8K6	-0.607526	16.4273	-2.51972	0.050298	0.203966	-4.60107	Conserved virulence factor B	NWMN_1302
A6QEJ9	-0.6075	20.5063	-3.04423	0.0264039	0.151855	-3.90805	Elongation factor G (EF-G)	fusA NWMN_0509
A0A0H3K9D7	-0.604661	16.6747	-3.73708	0.0120194	0.0945196	-3.04553	DNA-binding response regulator VraR	vraR NWMN_1822
A0A0H3K645	-0.604232	18.722	-2.38938	0.0593756	0.222851	-4.77656	Beta sliding clamp	dnaN NWMN_0002
A0A0H3K9S1	-0.597462	17.0646	-3.52725	0.0151335	0.104133	-3.2993	Uncharacterized protein	NWMN_2072
A6QIR1	-0.597299	19.3534	-8.34132	0.00029787	0.0111077	1.01549	Serine-protein kinase RsbW (EC 2.7.11.1) (Anti-sigma-B factor) (Sigma-B negative effector RsbW)	rsbW NWMN_1971
A0A0H3KER0	-0.596159	16.3222	-2.93468	0.0301083	0.155954	-4.05046	Uncharacterized protein	NWMN_2250
A6QHB3	-0.592825	16.0499	-2.93883	0.0299579	0.155954	-4.04503	Endoribonuclease YbeY (EC 3.1.-.-)	ybeY NWMN_1473
A0A0H3K979	-0.592096	17.3791	-1.64822	0.156671	0.367367	-5.76406	Fumarate hydratase class II (Fumarase C) (EC 4.2.1.2) (Aerobic fumarase) (Iron-independent fumarase)	fumC NWMN_1743
A0A0H3KDT8	-0.591798	18.4748	-2.9494	0.0295785	0.155954	-4.03123	Adenylosuccinate lyase (ASL) (EC 4.3.2.2) (Adenylosuccinase)	purB NWMN_1846
A0A0H3K8A3	-0.590085	15.4407	-1.58708	0.169825	0.390597	-5.84196	Riboflavin biosynthesis protein [Includes: Riboflavin kinase (EC 2.7.1.26) (Flavokinase); FMN adenylyltransferase (EC 2.7.7.2) (FAD pyrophosphorylase) (FAD synthase)]	ribF NWMN_1181
A0A0H3K6E1	-0.589963	17.5252	-2.99904	0.027867	0.155044	-3.96661	Ribose-phosphate pyrophosphokinase (RPPK) (EC 2.7.6.1) (5-phospho-D-ribosyl alpha-1-diphosphate synthase) (Phosphoribosyl diphosphate synthase) (Phosphoribosyl pyrophosphate synthase) (P-Rib-PP synthase) (PRPP synthase) (PRPPase)	prs NWMN_0463
A0A0H3K7C3	-0.586362	16.8943	-3.68506	0.0127176	0.0975613	-3.1078	Hydrolase	NWMN_0584
A6QGX8	-0.585059	16.3552	-3.10072	0.0246934	0.144548	-3.8352	Thymidylate synthase (TS) (TSase) (EC 2.1.1.45)	thyA NWMN_1338
A6QFM5	-0.581166	20.1398	-1.13757	0.303903	0.492712	-6.37356	Putative phosphoesterase NWMN_0885 (EC 3.1.-.-)	NWMN_0885
A6QGX4	-0.576895	16.8995	-2.69511	0.0403715	0.183738	-4.36649	Peptide methionine sulfoxide reductase MsrB (EC 1.8.4.12) (Peptide-methionine (R)-S-oxide reductase)	msrB NWMN_1334
A0A0H3KDT5	-0.576496	17.3504	-2.08542	0.0880426	0.257664	-5.18669	Uncharacterized protein	NWMN_1834
A0A0H3KH51	-0.572633	19.5125	-6.09314	0.00137934	0.027289	-0.648754	Peptidase M20/M25/M40 family protein	NWMN_1644
A6QGG8	-0.572166	19.1328	-2.79223	0.0358094	0.167594	-4.23768	Translation initiation factor IF-2	infB NWMN_1178
A6QEP0	-0.571432	18.9879	-2.54249	0.0488717	0.203222	-4.5705	Coproheme decarboxylase (EC 1.3.98.5) (Coproheme III oxidative decarboxylase) (Hydrogen peroxide-dependent heme synthase)	chdC hemQ NWMN_0550
A0A0H3K8R0	-0.568966	20.6583	-4.91022	0.00374045	0.0540495	-1.75233	Universal stress protein family protein	NWMN_1600
A6QH26	-0.568693	16.3546	-2.98024	0.0285019	0.155954	-3.99105	Cytidylate kinase (CK) (EC 2.7.4.25) (Cytidine monophosphate kinase) (CMP kinase)	cmk NWMN_1386
A0A0H3KGQ4	-0.562521	15.4997	-1.36114	0.228267	0.472286	-6.11974	Metallo-beta-lactamase superfamily protein	NWMN_1449
A0A0H3KBA6	-0.562287	15.4593	-1.76354	0.134534	0.339132	-5.61471	Uncharacterized protein	NWMN_0601
A6QGE1	-0.561866	19.3108	-1.58502	0.170287	0.390597	-5.84457	Large ribosomal subunit protein bL19 (50S ribosomal protein L19)	rplS NWMN_1151
A0A0H3K6R4	-0.561464	17.7949	-6.40222	0.00108943	0.0233218	-0.389346	ribonucleoside-diphosphate reductase (EC 1.17.4.1)	nrdF NWMN_0701
A0A0H3KE51	-0.56126	16.3591	-2.4587	0.0543468	0.215893	-4.68314	UDP-N-acetylglucosamine 1-carboxyvinyltransferase (EC 2.5.1.7) (Enoylpyruvate transferase) (UDP-N-acetylglucosamine enolpyruvyl transferase) (EPT)	murZ murA NWMN_2028
A0A0H3KFF2	-0.559145	8.38865	-0.103629	0.921256	0.975576	-7.04962	ClpXP adapter protein SpxH	spxH NWMN_0872
A0A0H3KB88	-0.558828	16.7007	-4.87466	0.00386428	0.0548281	-1.78846	Aldo/keto reductase family protein	NWMN_0572
A0A0H3KAH9	-0.558362	17.0144	-4.44655	0.00579587	0.0614681	-2.23821	8-oxo-dGTP diphosphatase (EC 3.6.1.55)	NWMN_2387
A6QEI2	-0.558032	18.3321	-7.44937	0.000521872	0.0154688	0.413119	Cysteine--tRNA ligase (EC 6.1.1.16) (Cysteinyl-tRNA synthetase) (CysRS)	cysS NWMN_0492
A0A0H3K9Z9	-0.55543	17.5695	-1.90498	0.111611	0.301455	-5.42817	Molybdenum ABC transporter, periplasmic molybdate-binding protein	modA NWMN_2179
A0A0H3KHZ8	-0.555323	15.7918	-2.32583	0.064425	0.233439	-4.86234	Transcription termination factor Rho (EC 3.6.4.-) (ATP-dependent helicase Rho)	rho NWMN_2025
A6QDC3	-0.553866	19.023	-6.33761	0.00114364	0.0237866	-0.442664	Phosphopentomutase (EC 5.4.2.7) (Phosphodeoxyribomutase)	deoB NWMN_0083
A0A0H3KCP0	-0.553695	16.7381	-3.0112	0.0274646	0.154122	-3.95083	ABC transporter ATP-binding protein	NWMN_1303
A0A0H3KC36	-0.552729	17.0321	-2.28889	0.0675682	0.235741	-4.91222	Ribonuclease J (RNase J) (EC 3.1.-.-)	rnj NWMN_0956
A0A0H3K7X7	-0.549397	17.7538	-0.748616	0.485836	0.640036	-6.7419	Bifunctional autolysin (EC 3.2.1.96) (EC 3.5.1.28)	atl NWMN_0922
A0A0H3K8S3	-0.548963	17.0671	-4.34107	0.00642955	0.0640738	-2.35328	Glucokinase (EC 2.7.1.2) (Glucose kinase)	glk NWMN_1451
A6QJD1	-0.548327	16.4259	-0.826055	0.444212	0.615718	-6.67757	Urease accessory protein UreE	ureE NWMN_2191
A0A0H3KEL6	-0.543688	15.7134	-1.22187	0.273094	0.491458	-6.28078	Uncharacterized protein	NWMN_0503
A6QFS5	-0.541399	19.2863	-1.49208	0.192414	0.419681	-5.96089	Phosphoribosylaminoimidazole-succinocarboxamide synthase (EC 6.3.2.6) (SAICAR synthetase)	purC NWMN_0935
A0A0H3K8V9	-0.538826	16.2297	-2.63442	0.0435424	0.189483	-4.44741	HesA/MoeB(Molybdopterin biosynthesis)/ThiF family protein	NWMN_1530
A6QJH5	-0.53793	17.3498	-2.62903	0.0438367	0.189795	-4.45461	Formimidoylglutamase (EC 3.5.3.8) (Formiminoglutamase) (Formiminoglutamate hydrolase)	hutG NWMN_2235
A0A0H3KAH6	-0.53296	16.4343	-2.5281	0.0497678	0.203966	-4.58981	UTP--glucose-1-phosphate uridylyltransferase (EC 2.7.7.9) (UDP-glucose pyrophosphorylase)	gtaB NWMN_2395
A0A0H3KEG7	-0.532623	15.434	-1.22056	0.27355	0.491458	-6.28225	Secretory antigen SsaA	NWMN_2199
A0A0H3K9U9	-0.532036	14.3856	-0.80249	0.456593	0.626436	-6.69767	Diadenylate cyclase (DAC) (EC 2.7.7.85) (Cyclic-di-AMP synthase) (c-di-AMP synthase)	dacA NWMN_2064
A0A0H3KAF8	-0.531464	17.9687	-3.2273	0.0212901	0.131612	-3.67348	NAD-dependent epimerase/dehydratase	NWMN_2375
A6QH18	-0.528965	17.9608	-4.6722	0.00466644	0.0561917	-1.99774	Nucleoside diphosphate kinase (NDK) (NDP kinase) (EC 2.7.4.6) (Nucleoside-2-P kinase)	ndk NWMN_1378
A6QD54	-0.526665	18.7133	-6.91807	0.000749431	0.0186444	0.0199672	Large ribosomal subunit protein bL9 (50S ribosomal protein L9)	rplI NWMN_0014
A0A0H3KF02	-0.526448	14.7353	-1.17731	0.289022	0.491458	-6.33031	Tagatose-6-phosphate kinase (EC 2.7.1.144)	fruB NWMN_0668
A0A0H3K9Q4	-0.525997	17.4913	-4.71001	0.00450305	0.0561917	-1.95819	Haloacid dehalogenase-like hydrolase	NWMN_2054
A0A0H3K893	-0.52519	15.6477	-2.11755	0.0844197	0.251518	-5.14345	ADP-ribose pyrophosphatase	NWMN_1407
A0A0H3KJ14	-0.524619	15.4334	-1.12546	0.308566	0.495695	-6.38655	Uncharacterized protein	NWMN_2489
A0A0H3KGP0	-0.522396	17.354	-1.63199	0.160061	0.374557	-5.78483	Uncharacterized protein	NWMN_1430
A0A0H3K9A0	-0.522127	16.3373	-2.5472	0.0485824	0.202748	-4.56418	Nicotinate phosphoribosyltransferase (EC 6.3.4.21)	nadC NWMN_1851
A0A0H3KAL4	-0.520564	17.7742	-1.56325	0.175238	0.395654	-5.87205	Putative long chain fatty acid-CoA ligase VraA (Acyl-CoA synthetase)	NWMN_2506
A0A0H3KA29	-0.519399	19.8496	-1.88883	0.114015	0.303691	-5.44962	formate dehydrogenase (EC 1.17.1.9)	NWMN_2210
A0A0H3K6D9	-0.519137	14.079	-0.783314	0.466852	0.631945	-6.71369	NADH-dependent dehydrogenase	NWMN_0155
A0A0H3K6Y7	-0.519	20.6698	-5.36195	0.0025073	0.0414063	-1.3089	Uncharacterized protein	NWMN_0377
A0A0H3KJ25	-0.516966	20.715	-2.1357	0.0824413	0.248613	-5.11898	Probable malate:quinone oxidoreductase (EC 1.1.5.4) (MQO) (Malate dehydrogenase [quinone])	mqo NWMN_2504
A0A0H3K7N1	-0.515066	19.2796	-1.43793	0.206545	0.439717	-6.02735	OsmC-like protein	NWMN_0771
A0A0H3K8Y9	-0.509599	18.5768	-3.41007	0.017263	0.116024	-3.44391	Hit-family protein involved in cell-cycle regulation	NWMN_1729
A0A0H3KCK7	-0.5095	20.0081	-4.92418	0.00369307	0.0540404	-1.73819	Transketolase (EC 2.2.1.1)	tkt NWMN_1254
A6QG79	-0.508555	15.8627	-1.10717	0.315731	0.497933	-6.40603	Ribosomal RNA small subunit methyltransferase H (EC 2.1.1.199) (16S rRNA m(4)C1402 methyltransferase) (rRNA (cytosine-N(4)-)-methyltransferase RsmH)	rsmH mraW NWMN_1089
A0A0H3K604;A0EX21	-0.507594	16.6057	-1.95114	0.105024	0.290449	-5.36669	HTH cro/C1-type domain-containing protein	NWMN_0266
A0A0H3K7X2	-0.505462	16.8549	-2.96046	0.0291874	0.155954	-4.01681	Haloacid dehalogenase-like hydrolase	NWMN_1243
A0A0H3K935	-0.504533	19.2334	-6.05918	0.00141639	0.027289	-0.677946	D-alanine aminotransferase (EC 2.6.1.21)	NWMN_1643
A6QHA6	-0.503996	17.0278	-5.03477	0.00334142	0.0513441	-1.6272	Putative pyruvate, phosphate dikinase regulatory protein (PPDK regulatory protein) (EC 2.7.11.32) (EC 2.7.4.27)	NWMN_1466
A0A0H3KBQ5	-0.501295	16.5089	-2.76436	0.0370579	0.171356	-4.27455	D-isomer specific 2-hydroxyacid dehydrogenase	NWMN_0801
A0A0H3KG31	-0.499459	16.1266	-2.14435	0.0815166	0.248613	-5.10733	Signal recognition particle receptor FtsY (SRP receptor) (EC 3.6.5.4)	ftsY NWMN_1145
A0A0H3K743	-0.499432	18.265	-2.29325	0.0671887	0.235741	-4.90633	Methionine--tRNA ligase (EC 6.1.1.10) (Methionyl-tRNA synthetase) (MetRS)	metS metG NWMN_0453
A6QF62	-0.499398	17.8438	-3.19239	0.0221734	0.134795	-3.71787	Protein translocase subunit SecA 1 (EC 7.4.2.8)	secA1 NWMN_0722
A6QE71	-0.499332	18.8247	-2.67467	0.0414103	0.185168	-4.39371	GMP synthase [glutamine-hydrolyzing] (EC 6.3.5.2) (GMP synthetase) (Glutamine amidotransferase)	guaA NWMN_0381
A6QGF1	-0.498695	16.6017	-2.39272	0.0591221	0.222736	-4.77205	Methylenetetrahydrofolate--tRNA-(uracil-5-)-methyltransferase TrmFO (EC 2.1.1.74) (Folate-dependent tRNA (uracil-5-)-methyltransferase) (Folate-dependent tRNA(M-5-U54)-methyltransferase)	trmFO gid NWMN_1161
A0A0H3K750	-0.498359	16.0356	-1.86775	0.117231	0.308787	-5.47756	Dihydropteroate synthase (DHPS) (EC 2.5.1.15) (Dihydropteroate pyrophosphorylase)	folP NWMN_0476
A0A0H3K8V4	-0.498094	16.3708	-2.8723	0.0324715	0.159732	-4.13217	Bacterial luciferase family protein	NWMN_1525
A6QGE5	-0.497466	20.0781	-2.54835	0.0485117	0.202748	-4.56264	Succinate--CoA ligase [ADP-forming] subunit beta (EC 6.2.1.5) (Succinyl-CoA synthetase subunit beta) (SCS-beta)	sucC NWMN_1155
A0A0H3K967	-0.495724	15.8155	-1.29222	0.249539	0.484006	-6.20055	Coproporphyrin III ferrochelatase (EC 4.99.1.9)	hemH cpfC NWMN_1724
A6QG83	-0.491957	15.6578	-2.14784	0.0811459	0.248613	-5.10262	UDP-N-acetylmuramoylalanine--D-glutamate ligase (EC 6.3.2.9) (D-glutamic acid-adding enzyme) (UDP-N-acetylmuramoyl-L-alanyl-D-glutamate synthetase)	murD NWMN_1093
A0A0H3K6B0	-0.491	20.0199	-2.90902	0.0310567	0.158156	-4.08402	Deoxyribose-phosphate aldolase (DERA) (EC 4.1.2.4) (2-deoxy-D-ribose 5-phosphate aldolase) (Phosphodeoxyriboaldolase) (Deoxyriboaldolase)	dra deoC NWMN_0082
A0A0H3KFX1	-0.4909	20.8193	-2.02256	0.095607	0.27493	-5.27113	Cell division protein FtsZ	ftsZ NWMN_1096
A0A0H3K7Y1	-0.490465	17.9969	-2.90144	0.0313429	0.158285	-4.09394	N5-carboxyaminoimidazole ribonucleotide mutase (N5-CAIR mutase) (EC 5.4.99.18) (5-(carboxyamino)imidazole ribonucleotide mutase)	purE NWMN_0933
A0A0H3K8A2	-0.487698	17.9188	-3.39981	0.017465	0.116702	-3.45667	Peptidase M20/M25/M40 family protein	NWMN_1418
A0A0H3K9T7	-0.485999	18.477	-1.85034	0.119958	0.314447	-5.5006	Purine nucleoside phosphorylase DeoD-type (PNP) (EC 2.4.2.1)	deoD NWMN_2042
A6QK93	-0.479633	21.661	-2.11928	0.0842282	0.251518	-5.14111	Fructose-bisphosphate aldolase class 1 (EC 4.1.2.13) (Fructose-bisphosphate aldolase class I) (FBP aldolase)	fda NWMN_2503
A6QHK4	-0.479323	15.4606	-1.29808	0.247662	0.484006	-6.19376	Porphobilinogen deaminase (PBG) (EC 2.5.1.61) (Hydroxymethylbilane synthase) (HMBS) (Pre-uroporphyrinogen synthase)	hemC NWMN_1564
A0A0H3KAP9	-0.478733	20.7085	-1.97182	0.102203	0.284993	-5.33907	Hydrolase	NWMN_2480
A0A0H3K9P4	-0.478297	17.107	-2.89094	0.0317445	0.15886	-4.1077	Thiol-disulphide oxidoreductase, DCC family protein	NWMN_2044
A6QIR5	-0.475492	15.8928	-1.6932	0.147636	0.351892	-5.70615	Alanine racemase (EC 5.1.1.1)	alr NWMN_1975
A0A0H3K8D2	-0.474998	17.9179	-4.56408	0.00517263	0.0603996	-2.11201	Malonyl CoA-acyl carrier protein transacylase (EC 2.3.1.39)	fabD NWMN_1140
A0A0H3KIQ0	-0.474992	15.7908	-2.06749	0.0901351	0.26139	-5.21081	Uncharacterized protein	NWMN_2356
A0A0H3KET0	-0.474599	19.6111	-3.55014	0.0147528	0.104081	-3.27128	Pyridoxamine 5'-phosphate oxidase N-terminal domain-containing protein	NWMN_2282
A0A0H3K8U6	-0.47439	10.4078	-0.0720014	0.945229	0.990648	-7.0529	Acetyl-CoA carboxylase, biotin carboxyl carrier protein	accB NWMN_1508
A6QEF5	-0.47355	14.6342	-0.673738	0.528627	0.676227	-6.79919	Peptidyl-tRNA hydrolase (Pth) (EC 3.1.1.29)	pth NWMN_0465
A0A0H3K777	-0.464763	17.2417	-1.23436	0.268773	0.491458	-6.26672	pyridoxal kinase (EC 2.7.1.35) (PN/PL/PM kinase) (Pyridoxal kinase) (Pyridoxamine kinase) (Vitamin B6 kinase)	thiD NWMN_0543
A6QH24	-0.464597	17.3156	-1.75915	0.135317	0.339778	-5.62045	GTPase Der (GTP-binding protein EngA)	der engA NWMN_1384
A0A0H3KAH3	-0.46373	17.1544	-3.41709	0.0171264	0.115778	-3.43519	Uncharacterized protein	NWMN_2434
A0A0H3K801	-0.462266	19.5426	-6.06214	0.00141311	0.027289	-0.675397	1,4-dihydroxy-2-naphthoyl-CoA synthase (DHNA-CoA synthase) (EC 4.1.3.36)	memB menB NWMN_0915
A0A0H3KAP8	-0.46213	17.2979	-2.22096	0.0737808	0.237916	-5.00396	Dihydroorotate dehydrogenase (quinone) (EC 1.3.5.2)	pyrD NWMN_2488
A0A0H3K7Z8	-0.461264	17.6459	-3.80659	0.0111531	0.0900308	-2.96296	Aminoacyltransferase FemA (EC 2.3.2.17) (Factor essential for expression of methicillin resistance A) (N-acetylmuramoyl-L-alanyl-D-glutamyl-L-lysyl-(N6-glycyl)-D-alanyl-D-alanine-diphosphoundecaprenyl-N-acetylglucosamine:glycine glycyltransferase)	femA NWMN_1286
A0A0H3KA55	-0.461093	16.0176	-1.72105	0.142303	0.349882	-5.67007	Bcr/CflA family efflux transporter	tcaB NWMN_2256
A0A0H3K686	-0.457665	18.2034	-1.03875	0.343789	0.518825	-6.47709	Immunoglobulin G-binding protein A (IgG-binding protein A) (Staphylococcal protein A) (SpA)	spa NWMN_0055
A0A0H3K7Y2	-0.454496	16.8409	-3.24418	0.0208772	0.131411	-3.65208	Uncharacterized protein	NWMN_1265
A6QD58	-0.454051	15.8447	-0.552543	0.602982	0.739965	-6.88095	Sensor protein kinase WalK (EC 2.7.13.3)	walK vicK NWMN_0018
A6QJ02	-0.450832	18.2573	-6.50907	0.00100622	0.021947	-0.302197	Phosphoglucosamine mutase (EC 5.4.2.10)	glmM NWMN_2062
A0A0H3K9H0	-0.450296	17.5652	-0.81638	0.449265	0.621531	-6.68588	Probable succinyl-diaminopimelate desuccinylase (EC 3.5.1.18)	NWMN_1929
A0A0H3K9T6	-0.449266	19.7321	-1.34006	0.23459	0.475764	-6.14468	Uncharacterized protein	NWMN_2087
A6QFI1	-0.448428	16.4458	-2.82898	0.0342327	0.163116	-4.18916	Coenzyme A disulfide reductase (CoA-disulfide reductase) (CoADR) (EC 1.8.1.14)	cdr NWMN_0841
A0A0H3KCP4	-0.445727	16.1503	-2.33119	0.063982	0.233439	-4.8551	Diaminopimelate decarboxylase (DAP decarboxylase) (DAPDC) (EC 4.1.1.20)	lysA NWMN_1311
A6QHR2	-0.437196	16.9338	-2.01222	0.096915	0.276627	-5.285	Tyrosine--tRNA ligase (EC 6.1.1.1) (Tyrosyl-tRNA synthetase) (TyrRS)	tyrS NWMN_1622
A6QHA8	-0.436566	19.8217	-1.25839	0.26063	0.491458	-6.23944	Glycine--tRNA ligase (EC 6.1.1.14) (Glycyl-tRNA synthetase) (GlyRS)	glyQS NWMN_1468
A6QIM8	-0.436566	19.5072	-1.17417	0.290171	0.491458	-6.33375	Co-chaperonin GroES (10 kDa chaperonin) (Chaperonin-10) (Cpn10)	groES groS NWMN_1938
A0A0H3KFV4	-0.431791	15.5608	-1.71161	0.144089	0.35142	-5.68231	SpoU rRNA Methylase family protein	NWMN_1048
A0A0H3K9T3	-0.431332	4.55636	-0.0765497	0.941777	0.987925	-7.0525	Uncharacterized protein	NWMN_2036
A0A0H3KCE2	-0.428998	17.956	-2.20786	0.0750467	0.238565	-5.02165	3-oxoacyl-[acyl-carrier-protein] reductase (EC 1.1.1.100)	fabG NWMN_1141
A0A0H3KGN1	-0.428166	19.9439	-3.61467	0.0137369	0.0998736	-3.19275	6-phosphogluconate dehydrogenase, decarboxylating (EC 1.1.1.44)	gnd NWMN_1417
A6QJQ5	-0.425166	20.7674	-3.80143	0.0112149	0.0900308	-2.96907	2,3-bisphosphoglycerate-dependent phosphoglycerate mutase (BPG-dependent PGAM) (PGAM) (Phosphoglyceromutase) (dPGM) (EC 5.4.2.11)	gpmA NWMN_2315
A0A0H3K7Q5	-0.424665	18.1689	-4.48298	0.00559392	0.0610259	-2.19887	Acid sugar phosphatase (EC 3.1.3.-)	NWMN_0800
A6QI46	-0.423331	17.7908	-2.49126	0.0521444	0.209302	-4.63932	Glutamate-1-semialdehyde 2,1-aminomutase 2 (GSA 2) (EC 5.4.3.8) (Glutamate-1-semialdehyde aminotransferase 2) (GSA-AT 2)	hemL2 NWMN_1756
A0A0H3K7L3	-0.420029	16.5011	-2.15363	0.0805358	0.248265	-5.09482	dITP/XTP pyrophosphatase (EC 3.6.1.66) (Non-canonical purine NTP pyrophosphatase) (Non-standard purine NTP pyrophosphatase) (Nucleoside-triphosphate diphosphatase) (Nucleoside-triphosphate pyrophosphatase) (NTPase)	NWMN_1064
A0A0H3KCZ9	-0.41979	15.6401	-1.23132	0.26982	0.491458	-6.27015	PhoH-like protein	phoH NWMN_1474
A0A0H3KI18	-0.4194	19.7101	-4.22766	0.0072012	0.0695281	-2.47893	Uncharacterized protein	NWMN_2048
A6QD57	-0.418731	17.8517	-1.82213	0.12451	0.321999	-5.53781	Transcriptional regulatory protein WalR	walR vicR NWMN_0017
A0A0H3K7K6	-0.416733	20.3027	-2.32348	0.0646198	0.233439	-4.8655	Thioredoxin reductase (EC 1.8.1.9)	trxB NWMN_0732
A0A0H3K770	-0.416532	18.864	-2.39733	0.0587747	0.222736	-4.76584	3-hexulose-6-phosphate synthase (EC 4.1.2.43)	NWMN_0533
A0A0H3K8N1	-0.415896	16.5695	-1.49585	0.191463	0.419681	-5.95621	Pyrroline-5-carboxylate reductase (P5C reductase) (P5CR) (EC 1.5.1.2) (PCA reductase)	proC NWMN_1410
A0A0H3KDC4	-0.415832	18.4192	-4.51168	0.00544048	0.0610259	-2.16802	Catabolite control protein A	ccpA NWMN_1629
A6QK86	-0.410498	17.4983	-2.00501	0.097837	0.277886	-5.29466	3-methyl-2-oxobutanoate hydroxymethyltransferase (EC 2.1.2.11) (Ketopantoate hydroxymethyltransferase) (KPHMT)	panB NWMN_2496
A6QJD3	-0.408928	16.1736	-0.867679	0.422957	0.597725	-6.64098	Urease accessory protein UreG	ureG NWMN_2193
A0A0H3K9P0	-0.405966	18.9942	-4.6202	0.00490238	0.0584243	-2.05247	Anti-sigma factor antagonist	rsbV NWMN_1972
A6QG89	-0.405123	15.1945	-1.06094	0.334467	0.512111	-6.45436	Cell division protein SepF	sepF NWMN_1099
A0A0H3K8S4	-0.404165	17.8579	-1.3521	0.230957	0.472564	-6.13045	1-acyl-sn-glycerol-3-phosphate acyltransferase	plsC NWMN_1620
A0A0H3K7K9	-0.403511	15.1798	-0.588597	0.580226	0.723562	-6.8581	Uncharacterized protein	NWMN_0710
A0A0H3KEE5	-0.400495	16.1898	-2.22963	0.0729553	0.237916	-4.99225	Lipid II:glycine glycyltransferase (EC 2.3.2.16) (Factor essential for expression of methicillin resistance X)	fmhB NWMN_2163
A6QHN4	-0.396294	16.0653	-1.98472	0.100483	0.283314	-5.32183	Acetyl-coenzyme A carboxylase carboxyl transferase subunit alpha (ACCase subunit alpha) (Acetyl-CoA carboxylase carboxyltransferase subunit alpha) (EC 2.1.3.15)	accA NWMN_1594
A0A0H3K705	-0.395499	18.2457	-2.98419	0.0283672	0.155954	-3.98591	Peptidyl-prolyl cis-trans isomerase (PPIase) (EC 5.2.1.8)	ppi NWMN_0824
A6QIC9	-0.394999	18.8246	-2.68501	0.0408814	0.184679	-4.37994	Aspartyl/glutamyl-tRNA(Asn/Gln) amidotransferase subunit C (Asp/Glu-ADT subunit C) (EC 6.3.5.-)	gatC NWMN_1839
A0A0H3KA57	-0.394333	20.7276	-3.0651	0.0257571	0.148876	-3.88109	Uncharacterized protein	NWMN_2270
A6QFD6	-0.39293	16.745	-2.58538	0.0463021	0.197009	-4.513	Lipoyl synthase (EC 2.8.1.8) (Lip-syn) (LS) (Lipoate synthase) (Lipoic acid synthase) (Sulfur insertion protein LipA)	lipA NWMN_0796
A6QEX8	-0.392299	18.8763	-4.40758	0.00602126	0.062148	-2.28053	Probable transcriptional regulatory protein NWMN_0638	NWMN_0638
A6QFE3	-0.391965	18.1762	-4.13656	0.0078983	0.0736325	-2.5813	D-alanine--D-alanyl carrier protein ligase (DCL) (EC 6.2.1.54) (D-alanine--poly(phosphoribitol) ligase subunit 1) (D-alanine-activating enzyme) (DAE)	dltA NWMN_0803
A6QHF9	-0.391531	17.3325	-2.18973	0.0768362	0.240428	-5.04611	Alanine--tRNA ligase (EC 6.1.1.7) (Alanyl-tRNA synthetase) (AlaRS)	alaS NWMN_1519
A0A0H3K717	-0.388533	19.964	-4.79435	0.00416182	0.0561917	-1.87076	Fumarylacetoacetate hydrolase family protein	NWMN_0839
A0A0H3KGS5	-0.386196	16.4453	-1.48536	0.194115	0.42022	-5.96919	bis(5'-nucleosyl)-tetraphosphatase (symmetrical) (EC 3.6.1.41)	NWMN_1495
A0A0H3K7Q0	-0.384513	9.55312	-0.0629397	0.95211	0.995153	-7.05362	Rqc2 homolog RqcH (RqcH)	rqcH NWMN_1119
A0A0H3KFW8	-0.3844	19.8075	-0.663323	0.534774	0.682895	-6.80676	Acetyltransferase, GNAT family protein	NWMN_1086
A0A0H3K995	-0.3843	21.8679	-1.36232	0.227916	0.472286	-6.11833	ThiJ/PfpI family protein	NWMN_1767
A0A0H3K6E7	-0.3832	22.0396	-1.91625	0.109966	0.299812	-5.41319	Cysteine synthase (EC 2.5.1.47)	NWMN_0475
A6QHA0	-0.381858	15.8338	-0.891257	0.411265	0.586942	-6.61965	Probable endonuclease 4 (EC 3.1.21.2) (Endodeoxyribonuclease IV) (Endonuclease IV)	nfo NWMN_1460
A0A0H3K756	-0.381199	18.0549	-3.25937	0.0205133	0.130293	-3.63286	Hypoxanthine phosphoribosyltransferase (EC 2.4.2.8)	hpt NWMN_0472
A0A0H3KBF3	-0.380796	16.7256	-2.12977	0.0830819	0.249462	-5.12697	Cytokinin riboside 5'-monophosphate phosphoribohydrolase (EC 3.2.2.n1)	NWMN_0649
A6QGF4	-0.380531	17.4412	-2.22585	0.0733137	0.237916	-4.99735	ATP-dependent protease ATPase subunit HslU (Unfoldase HslU)	hslU NWMN_1164
A0A0H3K9F7	-0.3805	20.018	-2.60397	0.0452342	0.194389	-4.48812	Probable manganese-dependent inorganic pyrophosphatase (EC 3.6.1.1) (Pyrophosphate phospho-hydrolase) (PPase)	ppaC NWMN_1857
A0A0H3KEM4	-0.379961	16.1427	-1.7048	0.145391	0.35142	-5.69114	Hydrolase, haloacid dehalogenase-like protein	NWMN_0521
P0C1S3	-0.375199	19.3712	-4.05989	0.00854514	0.074486	-2.66846	Transcription termination/antitermination protein NusG	nusG NWMN_0498
A0A0H3K883;A0A0H3K8L9;A0A0H3KCU1;A0A0H3KGL4	-0.672689	10.6953	-0.0995475	0.924345	0.97673	-7.05011	Uncharacterized protein	NWMN_1396
A0A0H3K8E2	-0.371033	19.0954	-4.38534	0.00615442	0.0627536	-2.30479	Transcription termination/antitermination protein NusA	nusA NWMN_1176
A6QIP3	-0.370831	17.6341	-0.948385	0.383977	0.561871	-6.56625	Redox-sensing transcriptional repressor Rex	rex NWMN_1953
A0A0H3K8I9	-0.369896	16.5318	-2.66394	0.0419672	0.185168	-4.40801	Peptide methionine sulfoxide reductase MsrA (Protein-methionine-S-oxide reductase) (EC 1.8.4.11) (Peptide-methionine (S)-S-oxide reductase) (Peptide Met(O) reductase)	msrA NWMN_1273
A0A0H3K9S7	-0.368591	15.3067	-0.983395	0.367977	0.544663	-6.53237	Thymidine kinase (EC 2.7.1.21)	tdk NWMN_2023
A0A0H3K7D8	-0.368494	15.8515	-0.93336	0.391012	0.568566	-6.58053	Uncharacterized protein	NWMN_0632
A0A0H3KIX5	-0.367866	18.9124	-1.82276	0.124407	0.321999	-5.53698	Pyruvate oxidase	poxB NWMN_2438
A0A0H3KHJ5	-0.359958	15.528	-0.993861	0.363301	0.540478	-6.52207	Lipid II isoglutaminyl synthase (glutamine-hydrolyzing) subunit MurT (EC 6.3.5.13)	murT NWMN_1830
A0A0H3K822	-0.3596	19.8981	-4.12209	0.00801601	0.0741321	-2.59768	Phosphoenolpyruvate-protein phosphotransferase (EC 2.7.3.9) (Phosphotransferase system, enzyme I)	NWMN_0950
A6QF85	-0.359433	22.5406	-1.84112	0.121426	0.316799	-5.51277	Enolase (EC 4.2.1.11) (2-phospho-D-glycerate hydro-lyase) (2-phosphoglycerate dehydratase)	eno NWMN_0745
A6QGG3	-0.35933	17.0025	-1.49985	0.190463	0.419382	-5.95127	Proline--tRNA ligase (EC 6.1.1.15) (Prolyl-tRNA synthetase) (ProRS)	proS NWMN_1173
A6QGH2	-0.35846	19.5905	-0.23468	0.82322	0.920351	-7.02365	Small ribosomal subunit protein uS15 (30S ribosomal protein S15)	rpsO NWMN_1182
A0A0H3KFD1	-0.358165	17.5397	-1.32703	0.238577	0.477676	-6.15999	Chaperone protein ClpB	clpB NWMN_0845
A6QEF1	-0.356566	17.6683	-0.626145	0.557093	0.706915	-6.83296	Putative septation protein SpoVG	spoVG NWMN_0461
A6QF52	-0.356065	17.4463	-1.90023	0.112313	0.302644	-5.43449	Peptidase T (EC 3.4.11.4) (Aminotripeptidase) (Tripeptidase) (Tripeptide aminopeptidase)	pepT NWMN_0712
A0A0H3KIF3	-0.354254	14.8241	-0.830225	0.442048	0.61493	-6.67397	Haloacid dehalogenase-like hydrolase	NWMN_2221
A6QJ39	-0.350321	9.76384	-0.0560667	0.957333	0.997006	-7.0541	Galactose-6-phosphate isomerase subunit LacA (EC 5.3.1.26)	lacA NWMN_2099
A6QI15	-0.34946	15.7033	-1.35938	0.228789	0.472286	-6.12183	Uroporphyrinogen decarboxylase (UPD) (URO-D) (EC 4.1.1.37)	hemE NWMN_1725
A0A0H3K695	-0.3478	20.3871	-2.83981	0.0337829	0.162721	-4.1749	Inosine-5'-monophosphate dehydrogenase (IMP dehydrogenase) (IMPD) (IMPDH) (EC 1.1.1.205)	guaB NWMN_0380
A6QIV6	-0.346833	19.8689	-4.45478	0.00574951	0.0614681	-2.22931	Uracil phosphoribosyltransferase (EC 2.4.2.9) (UMP pyrophosphorylase) (UPRTase)	upp NWMN_2016
A0A0H3K8L8	-0.3435	20.2484	-2.34372	0.0629582	0.231047	-4.83817	PTS system glucose-specific EIIA component (EIIA-Glc) (EIII-Glc) (Glucose-specific phosphotransferase enzyme IIA component)	NWMN_1333
A6QD41	-0.341893	15.6995	-1.12135	0.310167	0.495696	-6.39095	Chromosomal replication initiator protein DnaA	dnaA NWMN_0001
A0A0H3KAD4	-0.340963	16.4863	-0.826468	0.443997	0.615718	-6.67721	Phosphoglucomutase (EC 5.4.2.2) (Alpha-phosphoglucomutase) (Glucose phosphomutase)	NWMN_2388
A0A0H3K896	-0.340833	19.1763	-1.21179	0.276627	0.491458	-6.29207	Succinate--CoA ligase [ADP-forming] subunit alpha (EC 6.2.1.5) (Succinyl-CoA synthetase subunit alpha) (SCS-alpha)	sucD NWMN_1156
A6QF73	-0.339595	16.2688	-0.559375	0.59863	0.738427	-6.87672	Nucleotide-binding protein NWMN_0733	NWMN_0733
A0A0H3KGF5	-0.338127	15.9063	-1.17429	0.290128	0.491458	-6.33362	Dihydrofolate reductase (EC 1.5.1.3)	dfrA NWMN_1337
A0A0H3KFC1	-0.33673	16.6069	-1.76285	0.134656	0.339132	-5.6156	Uncharacterized protein	NWMN_0823
A0A0H3KB72	-0.336566	20.3401	-4.67809	0.00464055	0.0561917	-1.99157	Phosphate acetyltransferase (EC 2.3.1.8) (Phosphotransacetylase)	pta NWMN_0551
A6QHX0	-0.336329	17.0793	-0.769862	0.474148	0.635864	-6.72475	S-adenosylmethionine synthase (AdoMet synthase) (EC 2.5.1.6) (MAT) (Methionine adenosyltransferase)	metK NWMN_1680
A0A0H3K8Q1	-0.335266	20.1648	-0.403375	0.70237	0.824449	-6.96146	Isocitrate dehydrogenase [NADP] (EC 1.1.1.42)	citC NWMN_1587
A0A0H3KIR5	-0.335166	19.9001	-0.616543	0.562953	0.709677	-6.83952	Alkylhydroperoxidase AhpD family protein	NWMN_2371
A0A0H3K988	-0.335	21.519	-1.71672	0.14312	0.350523	-5.67569	Ferritin (EC 1.16.3.2)	NWMN_1831
A0A0H3K8Q3	-0.331864	16.772	-2.9346	0.0301111	0.155954	-4.05056	Aldo/keto reductase family protein	NWMN_1408
A0A0H3KFE9	-0.331298	17.5145	-2.94303	0.0298064	0.155954	-4.03954	Tryptophan--tRNA ligase (EC 6.1.1.2) (Tryptophanyl-tRNA synthetase) (TrpRS)	trpS NWMN_0866
A6QJ77	-0.3285	20.1861	-2.36163	0.0615268	0.227236	-4.81401	Large ribosomal subunit protein uL6 (50S ribosomal protein L6)	rplF NWMN_2137
A6QK27	-0.324964	17.0441	-1.76704	0.133912	0.339132	-5.61013	PTS system glucoside-specific EIICBA component [Includes: Glucoside permease IIC component (PTS system glucoside-specific EIIC component); Glucoside-specific phosphotransferase enzyme IIB component (EC 2.7.1.-) (PTS system glucoside-specific EIIB component); Glucoside-specific phosphotransferase enzyme IIA component (PTS system glucoside-specific EIIA component)]	glcB NWMN_2437
A0A0H3K846	-0.321398	17.5304	-1.24621	0.26473	0.491458	-6.2533	Uncharacterized protein	NWMN_1339
A0A0H3KBK6	-0.319367	23.1649	-1.16215	0.294621	0.491458	-6.3469	Glyceraldehyde-3-phosphate dehydrogenase (EC 1.2.1.-)	gapA NWMN_0741
A0A0H3K9S4	-0.318193	16.1019	-0.828464	0.44296	0.615459	-6.67549	Uncharacterized protein	NWMN_2045
A0A0H3K8C2	-0.316158	10.2159	-0.0487773	0.962875	0.999177	-7.05455	Uncharacterized protein	NWMN_1215
A0A0H3K889	-0.314531	17.2063	-2.21375	0.0744741	0.238565	-5.01369	Dak phosphatase	NWMN_1136
A6QEH2	-0.313531	17.3322	-1.40209	0.216431	0.457124	-6.07076	Pyridoxal 5'-phosphate synthase subunit PdxT (EC 4.3.3.6) (Pdx2) (Pyridoxal 5'-phosphate synthase glutaminase subunit) (EC 3.5.1.2)	pdxT NWMN_0482
A0A0H3K9M9	-0.311398	17.2578	-1.60271	0.166362	0.386174	-5.82213	Sucrose-6-phosphate hydrolase (EC 3.2.1.26) (Invertase)	scrB NWMN_1948
A0A0H3K666	-0.311059	15.8645	-0.626727	0.55674	0.706915	-6.83257	Luciferase-like monooxygenase	NWMN_0331
A0A0H3K740	-0.310995	15.9274	-1.20266	0.279864	0.491458	-6.30226	Uncharacterized protein	NWMN_0447
A6QHK7	-0.310628	15.9967	-1.33675	0.235595	0.476447	-6.14857	Probable GTP-binding protein EngB	engB NWMN_1567
A6QHC4	-0.308466	18.6096	-1.51757	0.186085	0.412888	-5.92926	Protein GrpE (HSP-70 cofactor)	grpE NWMN_1484
A6QHI6	-0.308362	16.1089	-1.15446	0.297499	0.491458	-6.35528	GTPase Obg (EC 3.6.5.-) (GTP-binding protein Obg)	obg NWMN_1546
A0A0H3KC98	-0.307931	16.5769	-0.960517	0.378371	0.555072	-6.55461	Succinate dehydrogenase cytochrome b558 subunit	sdhC NWMN_1060
A0A0H3K955	-0.3077	20.0026	-2.97628	0.0286378	0.155954	-3.99621	Transaldolase	NWMN_1672
A6QGB6	-0.306394	15.4193	-0.980165	0.369431	0.546115	-6.53553	Methionyl-tRNA formyltransferase (EC 2.1.2.9)	fmt NWMN_1126
A6QHU1	-0.304031	16.8094	-2.37437	0.0605288	0.225714	-4.79681	Leucine--tRNA ligase (EC 6.1.1.4) (Leucyl-tRNA synthetase) (LeuRS)	leuS NWMN_1651
A0A0H3K5G6	-0.296599	18.499	-3.2367	0.0210592	0.131591	-3.66156	DNA gyrase subunit A (EC 5.6.2.2)	gyrA NWMN_0005
A6QIX8	-0.296232	17.8148	-2.33076	0.0640173	0.233439	-4.85568	S-ribosylhomocysteine lyase (EC 4.4.1.21) (AI-2 synthesis protein) (Autoinducer-2 production protein LuxS)	luxS NWMN_2038
A0A0H3KEM7	-0.295732	17.9256	-1.14408	0.301422	0.491458	-6.36653	Uncharacterized protein	NWMN_2209
A0A0H3KHB9	-0.295366	20.2738	-4.22143	0.00724653	0.0695281	-2.48588	Uncharacterized protein	NWMN_1746
A0A0H3K8N7	-0.294332	18.0438	-2.43937	0.0557015	0.219764	-4.70917	Delta-aminolevulinic acid dehydratase (EC 4.2.1.24)	hemB NWMN_1562
A6QGC0	-0.293561	15.5445	-0.862752	0.425432	0.599756	-6.64538	Serine/threonine-protein kinase PrkC (Ser/Thr-protein kinase PrkC) (EC 2.7.11.1)	prkC NWMN_1130
A6QEI0	-0.292199	18.8122	-2.76722	0.0369275	0.171356	-4.27076	Glutamate--tRNA ligase (EC 6.1.1.17) (Glutamyl-tRNA synthetase) (GluRS)	gltX NWMN_0490
A0A0H3KDZ7;A0EWV7	-0.285032	17.6475	-1.88883	0.114015	0.303691	-5.44962	Phage cI-like repressor	NWMN_1921
A0A0H3K9K0	-0.283464	16.5246	-1.69669	0.146957	0.35142	-5.70163	RNA polymerase sigma factor	sigB NWMN_1970
A0A0H3KF20	-0.282363	16.5195	-1.06982	0.330799	0.509193	-6.44518	Allophanate hydrolase subunit 2	NWMN_0686
A6QIC7	-0.282266	19.0349	-2.58447	0.0463551	0.197009	-4.51422	Aspartyl/glutamyl-tRNA(Asn/Gln) amidotransferase subunit B (Asp/Glu-ADT subunit B) (EC 6.3.5.-)	gatB NWMN_1837
A0A0H3K7W8	-0.280731	16.579	-1.07299	0.329494	0.508541	-6.44189	Uncharacterized protein	NWMN_1237
A0A0H3KAL9	-0.2806	22.5588	-1.06673	0.332072	0.509795	-6.44838	ATP-dependent Clp protease ATP-binding subunit ClpL	clpC NWMN_2448
A6QGC9	-0.279797	16.5135	-1.35207	0.230967	0.472564	-6.13049	Phosphate acyltransferase (EC 2.3.1.274) (Acyl-ACP phosphotransacylase) (Acyl-[acyl-carrier-protein]--phosphate acyltransferase) (Phosphate-acyl-ACP acyltransferase)	plsX NWMN_1139
A0A0H3KB93	-0.2794	21.0225	-0.51141	0.629571	0.763677	-6.90544	Alcohol dehydrogenase (EC 1.1.1.1)	adh1 NWMN_0577
A0A0H3K8S0	-0.277759	15.3555	-0.796357	0.459856	0.627811	-6.70283	Osmotic stress-related protein	NWMN_1615
A0A0H3KEI4	-0.277695	15.7259	-1.04148	0.342629	0.518825	-6.4743	TatD related DNase	NWMN_0454
A6QGI4	-0.276166	18.4702	-0.895168	0.409351	0.586381	-6.61607	Protein RecA (Recombinase A)	recA NWMN_1194
A0A0H3K7J3	-0.274932	17.3451	-1.68732	0.148788	0.353616	-5.71375	Uncharacterized protein	NWMN_0685
A6QIX1	-0.272998	17.4354	-3.30378	0.0194893	0.127286	-3.57684	CTP synthase (EC 6.3.4.2) (Cytidine 5'-triphosphate synthase) (Cytidine triphosphate synthetase) (CTP synthetase) (CTPS) (UTP--ammonia ligase)	pyrG NWMN_2031
Q9AGT0	-0.272196	16.064	-1.31676	0.241764	0.47856	-6.17201	Putative TrmH family tRNA/rRNA methyltransferase (EC 2.1.1.-)	NWMN_0494
A0A0H3K866	-0.265099	18.7399	-2.31859	0.0650279	0.234019	-4.8721	Cell division protein FtsA	ftsA NWMN_1095
A0A0H3KET3	-0.265064	16.9045	-2.1901	0.0767997	0.240428	-5.04562	Small heat shock protein Hsp20	NWMN_2287
A6QE68	-0.264264	16.9063	-1.97816	0.101354	0.284382	-5.3306	Xanthine phosphoribosyltransferase (XPRTase) (EC 2.4.2.22)	xpt NWMN_0378
A0A0H3K762	-0.263396	15.3412	-0.56298	0.596341	0.736506	-6.87447	Peptidase M20 dimerisation domain-containing protein	NWMN_0511
A0A0H3K9W6	-0.263166	19.3053	-2.27504	0.0687883	0.235741	-4.93093	Adenylate kinase (AK) (EC 2.7.4.3) (ATP-AMP transphosphorylase) (ATP:AMP phosphotransferase) (Adenylate monophosphate kinase)	adk NWMN_2131
A0A0H3K8R5	-0.262932	17.4858	-1.71971	0.142556	0.349882	-5.67181	Biotin carboxyl carrier protein of acetyl-CoA carboxylase	accB NWMN_1432
A0A0H3K724	-0.262596	16.0095	-0.736791	0.492429	0.645792	-6.75128	Cystathionine gamma-synthase	metB NWMN_0425
A6QIR4	-0.26233	16.3696	-1.29283	0.249343	0.484006	-6.19985	Endoribonuclease MazF (EC 3.1.-.-) (MazFSa) (Toxin MazF) (mRNA interferase MazF)	mazF NWMN_1974
A0A0H3K6F4	-0.262299	18.4164	-1.39915	0.217261	0.457474	-6.07429	ATP-dependent Clp protease ATP-binding subunit ClpC	clpC NWMN_0487
A0A0H3K9N0	-0.260033	19.8589	-0.999585	0.360763	0.538814	-6.51641	Aldehyde dehydrogenase	NWMN_2026
A0A0H3KGE4	-0.256566	18.8666	-1.9925	0.0994595	0.281113	-5.31141	Uncharacterized protein	NWMN_1324
A0A0H3KGW9	-0.252766	18.2692	-1.52471	0.184348	0.40982	-5.92036	Preprotein translocase, YajC subunit	NWMN_1540
A0A0H3KHB0	-0.252162	15.4798	-0.707253	0.509169	0.659126	-6.77416	Cmp binding factor 1	NWMN_1734
A0A0H3KEI8	-0.249458	15.0318	-0.58181	0.58447	0.726502	-6.8625	Bifunctional protein GlmU [Includes: UDP-N-acetylglucosamine pyrophosphorylase (EC 2.7.7.23) (N-acetylglucosamine-1-phosphate uridyltransferase); Glucosamine-1-phosphate N-acetyltransferase (EC 2.3.1.157)]	gcaD glmU NWMN_0462
A0A0H3KH13	-0.248797	16.379	-1.1472	0.300238	0.491458	-6.36316	Uncharacterized protein	NWMN_1606
A0A0H3KCQ9	-0.248498	16.8489	-1.47932	0.19566	0.422057	-5.97665	Peptide methionine sulfoxide reductase MsrA (Protein-methionine-S-oxide reductase) (EC 1.8.4.11) (Peptide-methionine (S)-S-oxide reductase) (Peptide Met(O) reductase)	msrA NWMN_1335
A0A0H3K8B5	-0.247131	16.733	-2.13915	0.082071	0.248613	-5.11434	Uncharacterized protein	NWMN_1200
A6QF35	-0.247063	16.0416	-0.975924	0.371346	0.548245	-6.53967	Putative lipid kinase NWMN_0695 (EC 2.7.1.-)	NWMN_0695
A0A0H3K8L5	-0.247063	15.9896	-0.872552	0.42052	0.595388	-6.6366	Pyridine nucleotide-disulphide oxidoreductase	NWMN_1388
A0A0H3KF36	-0.246022	15.2456	-0.483475	0.647996	0.780295	-6.92109	Ferrichrome ABC transporter lipoprotein	NWMN_0705
A6QGF9	-0.245466	20.1518	-2.43183	0.0562396	0.22013	-4.71933	Ribosome-recycling factor (RRF) (Ribosome-releasing factor)	frr NWMN_1169
A6QHH3	-0.241664	16.3337	-1.53941	0.18082	0.405879	-5.90198	Histidine--tRNA ligase (EC 6.1.1.21) (Histidyl-tRNA synthetase) (HisRS)	hisS NWMN_1533
A0A0H3K8R8	-0.235166	17.7665	-1.50235	0.18984	0.419382	-5.94817	Uncharacterized protein	NWMN_1438
A0A0H3K9F0	-0.233565	17.0248	-2.21235	0.0746102	0.238565	-5.01558	Uncharacterized protein	NWMN_1845
A0A0H3KED7	-0.2332	20.6223	-1.57871	0.171707	0.392279	-5.85254	Large ribosomal subunit protein uL29	rpmC NWMN_2144
A0A0H3K9D2	-0.232599	18.0264	-1.86035	0.118383	0.311024	-5.48736	Aminopeptidase PepS	pepS NWMN_1817
A0A0H3KI33	-0.232033	18.4422	-0.377521	0.720376	0.83947	-6.97303	Arginase (EC 3.5.3.1)	NWMN_2065
A0A0H3K6C1	-0.229029	15.5503	-0.79406	0.461083	0.627811	-6.70475	Serine aminopeptidase S33 domain-containing protein	NWMN_0422
A0A0H3K8Z1	-0.227832	17.759	-1.17802	0.288762	0.491458	-6.32952	NADP-dependent malic enzyme, malate dehydrogenase	maeB NWMN_1596
A0A0H3KEH0	-0.227696	15.6917	-0.795343	0.460397	0.627811	-6.70368	MutT domain containing protein	NWMN_0431
A0A0H3K6H8	-0.22693	15.8399	-0.785285	0.46579	0.631247	-6.71206	Uncharacterized protein	NWMN_0191
A0A0H3K7V5	-0.226633	20.5116	-1.12141	0.310143	0.495696	-6.39089	Glutamine synthetase (EC 6.3.1.2)	glnA NWMN_1217
A6QHP5	-0.226233	19.0768	-1.74869	0.137199	0.341815	-5.63409	Acetate kinase (EC 2.7.2.1) (Acetokinase)	ackA NWMN_1605
A6QEM2	-0.224229	15.6415	-0.778333	0.469544	0.633784	-6.71781	Glucosamine-6-phosphate deaminase (EC 3.5.99.6) (GlcN6P deaminase) (GNPDA) (Glucosamine-6-phosphate isomerase)	nagB NWMN_0532
A0A0H3K6E6	-0.223419	14.6531	-0.346534	0.742224	0.858011	-6.98594	Cell-division initiation protein	divIC NWMN_0469
A6QHN5	-0.222931	16.3334	-1.16694	0.292841	0.491458	-6.34167	Acetyl-coenzyme A carboxylase carboxyl transferase subunit beta (ACCase subunit beta) (Acetyl-CoA carboxylase carboxyltransferase subunit beta) (EC 2.1.3.15)	accD NWMN_1595
A0A0H3KAC7	-0.220665	17.2987	-0.423088	0.688785	0.816014	-6.95216	Uncharacterized protein	NWMN_2332
A0A0H3KI05	-0.22026	10.1224	-0.0342486	0.973927	1	-7.05526	Uncharacterized protein	NWMN_2030
A6QF37	-0.219995	15.2263	-0.54953	0.604907	0.741541	-6.8828	NADPH-dependent 7-cyano-7-deazaguanine reductase (EC 1.7.1.13) (7-cyano-7-carbaguanine reductase) (NADPH-dependent nitrile oxidoreductase) (PreQ(0) reductase)	queF NWMN_0697
A6QH73	-0.219766	19.095	-2.42026	0.0570764	0.221278	-4.73492	Elongation factor P (EF-P)	efp NWMN_1433
A0A0H3K7Z9	-0.214767	21.6124	-1.16761	0.292591	0.491458	-6.34093	Dihydrolipoyl dehydrogenase (EC 1.8.1.4)	pdhD NWMN_0962
A0A0H3K5T3	-0.212564	10.8152	-0.0311972	0.976249	1	-7.05538	Acyl-CoA dehydrogenase FadD homolog	fadD NWMN_0169
A6QHJ8	-0.212099	17.7812	-2.05582	0.0915237	0.264504	-5.22649	Valine--tRNA ligase (EC 6.1.1.9) (Valyl-tRNA synthetase) (ValRS)	valS NWMN_1558
A0A0H3K9B5	-0.209365	16.3423	-0.691071	0.518503	0.667472	-6.78638	ABC-2 type transport system permease protein	NWMN_1866
A6QER9	-0.207299	17.5346	-1.79402	0.129222	0.332696	-5.57478	Arginine--tRNA ligase (EC 6.1.1.19) (Arginyl-tRNA synthetase) (ArgRS)	argS NWMN_0579
A0A0H3K6P6	-0.198394	9.94043	-0.0313755	0.976113	1	-7.05537	Quinolone resistance protein NorA	norA NWMN_0664
A0A0H3KF67	-0.197463	15.2358	-0.518912	0.624673	0.760128	-6.9011	Uncharacterized protein	NWMN_0746
A0A0H3KH29	-0.197199	18.7519	-0.55852	0.599173	0.738427	-6.87725	Uncharacterized protein	NWMN_1631
A0A0H3K5R6	-0.196199	17.2325	-1.50125	0.190114	0.419382	-5.94953	FMN dependent NADH:quinone oxidoreductase (EC 1.6.5.-) (Azo-dye reductase) (FMN-dependent NADH-azo compound oxidoreductase) (FMN-dependent NADH-azoreductase) (EC 1.7.1.17)	azoR NWMN_0149
A0A0H3KGZ9	-0.194564	16.285	-0.761459	0.478747	0.638148	-6.73158	Alkaline phosphatase synthesis transcriptional regulatory protein	phoP NWMN_1586
A6QHH2	-0.193332	16.8136	-1.33513	0.23609	0.476447	-6.15048	Aspartate--tRNA ligase (EC 6.1.1.12) (Aspartyl-tRNA synthetase) (AspRS)	aspS NWMN_1532
A6QI23	-0.193065	17.2297	-0.929006	0.39307	0.570123	-6.58463	Foldase protein PrsA (EC 5.2.1.8)	prsA NWMN_1733
A0A0H3K6Y0	-0.190097	16.144	-0.997097	0.361864	0.539761	-6.51887	Probable cysteine desulfurase (EC 2.8.1.7)	sufS NWMN_0787
A6QGH3	-0.1828	18.6218	-1.88546	0.114523	0.304342	-5.45409	Polyribonucleotide nucleotidyltransferase (EC 2.7.7.8) (Polynucleotide phosphorylase) (PNPase)	pnp pnpA NWMN_1183
A0A0H3KF92	-0.181532	17.723	-2.14533	0.0814116	0.248613	-5.106	Uncharacterized protein	NWMN_0775
A0A0H3KHU9	-0.181065	16.7228	-0.757762	0.48078	0.63883	-6.73456	Staphylococcal accessory gene regulator A	agrA NWMN_1946
A0A0H3K8I0	-0.179799	17.5811	-1.18076	0.287758	0.491458	-6.3265	Uncharacterized protein	NWMN_1244
A0A0H3K914	-0.17793	15.6368	-0.777759	0.469855	0.633784	-6.71828	Uncharacterized protein	NWMN_1612
A0A0H3KDI8	-0.177865	17.0027	-1.03024	0.34742	0.522259	-6.48572	Alpha-keto-acid decarboxylase	ipdC NWMN_0132
A0A0H3K8G0	-0.177766	17.9758	-1.53699	0.181396	0.406358	-5.90501	Glutathione peroxidase	NWMN_1213
A6QJ86	-0.177666	19.453	-0.680542	0.524638	0.672374	-6.79419	Small ribosomal subunit protein uS3 (30S ribosomal protein S3)	rpsC NWMN_2146
A0A0H3KHL8	-0.176198	15.9595	-0.599036	0.573736	0.718569	-6.85125	Uncharacterized protein	NWMN_1865
A6QFB2	-0.175729	15.4254	-0.413801	0.695169	0.820854	-6.95659	3-dehydroquinate dehydratase (3-dehydroquinase) (EC 4.2.1.10) (Type I DHQase) (Type I dehydroquinase) (DHQ1)	aroD NWMN_0772
A0A0H3K6N5	-0.175033	18.1517	-0.79133	0.462543	0.629059	-6.70703	Uncharacterized protein	NWMN_0647
A0A0H3KDG6	-0.173593	15.0679	-0.300471	0.775203	0.88029	-7.00317	DUF4352 domain-containing protein	NWMN_1689
A0A0H3K6Y2	-0.172133	22.0194	-0.703251	0.511467	0.660621	-6.77721	Alkyl hydroperoxide reductase C (EC 1.11.1.26) (Peroxiredoxin) (Thioredoxin peroxidase)	ahpC NWMN_0372
A0A0H3K7Y4	-0.17193	15.8932	-0.71623	0.504041	0.653952	-6.76729	UDP-N-acetylmuramoyl-L-alanyl-D-glutamate--L-lysine ligase (EC 6.3.2.7) (L-lysine-adding enzyme) (UDP-MurNAc-L-Ala-D-Glu:L-Lys ligase) (UDP-MurNAc-tripeptide synthetase) (UDP-N-acetylmuramyl-tripeptide synthetase)	murE NWMN_0888
A0A0H3K908	-0.170665	16.4247	-0.904822	0.404653	0.581814	-6.60719	FtsK/SpoIIIE (DNA translocase stage III) family protein	NWMN_1634
A0A0H3K8Q4	-0.170067	20.2762	-1.48718	0.193653	0.42022	-5.96694	Pyruvate kinase (EC 2.7.1.40)	pykA NWMN_1592
A6QEJ2	-0.169667	21.2039	-1.00945	0.356423	0.533711	-6.5066	Large ribosomal subunit protein bL12 (50S ribosomal protein L7/L12)	rplL NWMN_0502
A0A0H3KCT4	-0.164995	15.6038	-0.409063	0.698437	0.823031	-6.95882	Uncharacterized protein	NWMN_1374
A0A0H3KDU5	-0.164266	17.4186	-1.0519	0.338239	0.515949	-6.46366	Aldehyde dehydrogenase	NWMN_1858
A6QKF4	-0.163164	16.4616	-0.511614	0.629437	0.763677	-6.90532	Biofilm operon icaADBC HTH-type negative transcriptional regulator IcaR (Intercellular adhesion protein R)	icaR NWMN_2564
A0A0H3K7P3	-0.163031	16.363	-1.12392	0.309166	0.495695	-6.3882	Nitrogen fixation protein NifU homolog	nifU NWMN_0788
A0A0H3KBL1	-0.162432	16.6448	-0.775974	0.470823	0.63413	-6.71975	Ribonuclease R (RNase R) (EC 3.1.13.1)	rnr NWMN_0749
A0A0H3KGM7	-0.157299	18.31	-1.08906	0.322962	0.505202	-6.42512	Glucose-6-phosphate 1-dehydrogenase (G6PD) (EC 1.1.1.49)	zwf NWMN_1412
A0A0H3K690	-0.156899	18.577	-0.22693	0.828939	0.923842	-7.02573	Uncharacterized protein	NWMN_0369
A0A0H3K6G8	-0.156498	16.2386	-0.845334	0.43427	0.610395	-6.66079	FMN-dependent NADPH-azoreductase (NADPH-dependent flavo-azoreductase) (NADPH-flavin azoreductase)	NWMN_0522
A0A0H3K6I6	-0.1551	18.8648	-1.48647	0.193834	0.42022	-5.96782	Sorbitol dehydrogenase	NWMN_0183
A0A0H3K7R0	-0.154332	17.4772	-0.403434	0.702329	0.824449	-6.96143	Uncharacterized protein	NWMN_0807
A0A0H3K8C0	-0.153766	15.995	-0.450404	0.670176	0.799509	-6.93858	Guanylate kinase (EC 2.7.4.8) (GMP kinase)	gmk NWMN_1120
A6QDH3	-0.153298	16.7917	-0.759437	0.479858	0.638338	-6.73321	PTS system glucose-specific EIICBA component (EC 2.7.1.199) (EIICBA-Glc) (EII-Glc) (EIICBA-Glc 1) [Includes: Glucose permease IIC component (PTS system glucose-specific EIIC component); Glucose-specific phosphotransferase enzyme IIB component (PTS system glucose-specific EIIB component); Glucose-specific phosphotransferase enzyme IIA component (PTS system glucose-specific EIIA component)]	ptsG glcA NWMN_0133
A0A0H3KGF0	-0.146397	15.4446	-0.523124	0.621932	0.757591	-6.89864	Acetyltransferase, GNAT family protein	NWMN_1331
A0A0H3KHU0	-0.146294	14.7454	-0.329242	0.754537	0.865322	-6.99268	Acetyltransferase, GNAT family protein	NWMN_1933
A6QHC3	-0.145667	20.4482	-0.492683	0.641891	0.774557	-6.91602	Chaperone protein DnaK (HSP70) (Heat shock 70 kDa protein) (Heat shock protein 70)	dnaK NWMN_1483
A0A0H3KAC9	-0.144064	16.4267	-0.453946	0.667782	0.797475	-6.93676	Glycine betaine/carnitine/choline ABC transporter	opuCC NWMN_2345
A6QID2	-0.143131	15.8864	-0.612882	0.565198	0.710956	-6.842	DNA ligase (EC 6.5.1.2) (Polydeoxyribonucleotide synthase [NAD(+)])	ligA NWMN_1842
A6QG93	-0.141733	18.5624	-1.69617	0.147058	0.35142	-5.70231	Isoleucine--tRNA ligase (EC 6.1.1.5) (Isoleucyl-tRNA synthetase) (IleRS)	ileS NWMN_1103
A6QF68	-0.141599	17.3622	-0.814813	0.450087	0.621626	-6.68722	HPr kinase/phosphorylase (HPrK/P) (EC 2.7.11.-) (EC 2.7.4.-) (HPr(Ser) kinase/phosphorylase)	hprK NWMN_0728
A0A0H3KFA1	-0.1407	18.5904	-0.721243	0.501193	0.65172	-6.76342	FeS assembly protein SufD	sufD NWMN_0786
A0A0H3KA78	-0.140532	17.2695	-0.494822	0.640477	0.773929	-6.91483	Uncharacterized protein	NWMN_2283
A6QIW2	-0.140133	17.4958	-1.69836	0.146634	0.35142	-5.69948	Peptide chain release factor 1 (RF-1)	prfA NWMN_2022
A0A0H3KC48	-0.135331	16.3214	-0.61947	0.561163	0.708966	-6.83753	Large ribosomal subunit assembly factor BipA (EC 3.6.5.-) (GTP-binding protein BipA)	bipA NWMN_0974
A0A0H3KAU1	-0.133933	18.4904	-1.20908	0.277583	0.491458	-6.2951	Alkyl hydroperoxide reductase subunit F	ahpF NWMN_0371
A6QH66	-0.133799	17.585	-1.44656	0.204228	0.435587	-6.01683	Arginine repressor	argR NWMN_1426
A0A0H3KA00	-0.132798	16.4038	-0.747707	0.486341	0.640036	-6.74262	Acyl-CoA dehydrogenase-related protein	NWMN_2186
A0A0H3KAE9	-0.132498	16.3664	-0.775263	0.471209	0.63413	-6.72033	Uncharacterized protein	NWMN_2352
A0A0H3K8Z0	-0.128666	19.8057	-0.10932	0.916952	0.973366	-7.04891	Citrate synthase	citZ NWMN_1588
A0A0H3KCP9	-0.127298	15.9912	-0.683976	0.522631	0.670546	-6.79166	TelA-like protein	NWMN_1317
A6QEJ7	-0.126733	17.903	-0.557455	0.599851	0.738474	-6.87791	Small ribosomal subunit protein uS12 (30S ribosomal protein S12)	rpsL NWMN_0507
A0A0H3K887	-0.125231	15.7954	-0.371938	0.724291	0.842334	-6.97543	Pseudouridine synthase (EC 5.4.99.-)	rluB NWMN_1401
A0A0H3K8W5	-0.1188	18.1024	-0.689302	0.51953	0.667908	-6.7877	Uncharacterized protein	NWMN_1679
A0A0H3K906	-0.118131	15.792	-0.43907	0.677867	0.807018	-6.94431	RecJ-like phosphoesterase	NWMN_1598
A6QJ80	-0.117967	19.963	-1.35789	0.22923	0.472352	-6.12359	Large ribosomal subunit protein uL5 (50S ribosomal protein L5)	rplE NWMN_2140
A0A0H3K7Y5	-0.116867	19.5296	-0.891662	0.411067	0.586942	-6.61928	Phosphoribosylamine--glycine ligase (EC 6.3.4.13) (GARS) (Phosphoribosylglycinamide synthetase) (glycinamide ribonucleotide synthetase)	purD NWMN_0942
A0A0H3K698	-0.114363	15.81	-0.225035	0.830339	0.923842	-7.02623	N-acetylmuramic acid 6-phosphate etherase (MurNAc-6-P etherase) (EC 4.2.1.126) (N-acetylmuramic acid 6-phosphate hydrolase) (N-acetylmuramic acid 6-phosphate lyase)	murQ NWMN_0135
A0A0H3K8N9	-0.111567	21.4925	-0.914227	0.400117	0.576727	-6.59847	Small ribosomal subunit protein bS1 (30S ribosomal protein S1)	rpsA NWMN_1385
A0A0H3K7H9	-0.111133	10.5882	-0.0165969	0.987363	1	-7.05579	Fructose operon transcriptional regulator	NWMN_0667
A0A0H3K753	-0.1111	16.9186	-0.292669	0.780844	0.885754	-7.00585	Pyrimidine nucleoside transport protein	nupC NWMN_0483
A6QHF8	-0.110666	19.2116	-0.385088	0.715084	0.835831	-6.96972	UPF0297 protein NWMN_1518	NWMN_1518
A0A0H3K6K5	-0.109298	15.7056	-0.383863	0.71594	0.835986	-6.97026	Manganese transport regulator	feoA NWMN_0604
A6QIV3	-0.108766	16.4536	-0.494484	0.640701	0.773929	-6.91502	ATP synthase subunit a (ATP synthase F0 sector subunit a) (F-ATPase subunit 6)	atpB NWMN_2013
A6QGN9	-0.107965	15.4284	-0.317718	0.762788	0.871327	-6.99699	GMP reductase (EC 1.7.1.7) (Guanosine 5'-monophosphate oxidoreductase) (Guanosine monophosphate reductase)	guaC NWMN_1249
A0A0H3K898	-0.106463	4.91372	-0.0175278	0.986654	1	-7.05577	DNA-binding protein	NWMN_1083
A0A0H3KFQ9	-0.105233	16.8719	-0.583657	0.583313	0.725844	-6.86131	Uncharacterized protein	NWMN_0976
A0A0H3K974	-0.105166	16.6033	-0.422844	0.688953	0.816014	-6.95227	Uncharacterized protein	NWMN_1736
A0A0H3K7T7	-0.103762	16.1529	-0.17895	0.864591	0.950064	-7.03713	Uncharacterized protein	NWMN_0860
A0A0H3K873	-0.103633	23.2017	-0.341569	0.745751	0.859144	-6.98791	DNA-binding protein HU	NWMN_1382
A0A0H3K8P0	-0.103232	15.8792	-0.457006	0.665718	0.795832	-6.93518	Dihydrolipoamide acetyltransferase component of pyruvate dehydrogenase complex (EC 2.3.1.-)	NWMN_1421
A0A0H3KEL9	-0.1018	19.9174	-1.22891	0.270652	0.491458	-6.27287	Branched-chain-amino-acid aminotransferase (EC 2.6.1.42)	ilvE NWMN_0516
A0A0H3KAS7	-0.0999665	17.3679	-0.307161	0.770378	0.875671	-7.00081	DinB-like domain-containing protein	NWMN_2591
A0A0H3KCW4	-0.0998286	15.1248	-0.228706	0.827627	0.923491	-7.02526	DNA repair protein RecN (Recombination protein N)	recN NWMN_1425
A0A0H3K9N8	-0.0994328	16.7192	-0.321775	0.759879	0.868863	-6.99549	Uncharacterized protein	NWMN_2039
A0A0H3K851	-0.0992999	19.1934	-0.403197	0.702493	0.824449	-6.96154	succinate dehydrogenase (EC 1.3.5.1)	sdhA NWMN_1061
A6QIC8	-0.0986331	19.0909	-0.943176	0.386405	0.563284	-6.57122	Glutamyl-tRNA(Gln) amidotransferase subunit A (Glu-ADT subunit A) (EC 6.3.5.7)	gatA NWMN_1838
A6QHF1	-0.094533	18.268	-0.724336	0.499441	0.650173	-6.76102	Transcription elongation factor GreA (Transcript cleavage factor GreA)	greA NWMN_1511
A6QIS7	-0.0916988	16.4035	-0.38774	0.713233	0.835357	-6.96854	D-alanine--D-alanine ligase (EC 6.3.2.4) (D-Ala-D-Ala ligase) (D-alanylalanine synthetase)	ddl NWMN_1987
A0A0H3KEM8	-0.0908989	16.2743	-0.433151	0.6819	0.809894	-6.94725	Uncharacterized protein	NWMN_0530
A0A0H3K767	-0.0888997	15.9297	-0.172577	0.869356	0.951389	-7.03844	Serine acetyltransferase (EC 2.3.1.30)	cysE NWMN_0491
A0A0H3KG60	-0.0876327	17.0599	-0.609073	0.567539	0.71235	-6.84456	Uncharacterized protein	NWMN_1196
A6QGG9	-0.0873323	16.4632	-0.565872	0.594508	0.736346	-6.87265	Ribosome-binding factor A	rbfA NWMN_1179
A6QIX2	-0.0858998	19.2713	-0.529499	0.617797	0.754143	-6.89488	Probable DNA-directed RNA polymerase subunit delta (RNAP delta factor)	rpoE NWMN_2032
A0A0H3KAC0	-0.0800641	9.95356	-0.0126481	0.990369	1	-7.05586	Uncharacterized protein	NWMN_2335
A0A0H3K9V4	-0.0771662	20.6849	-0.0907093	0.931039	0.982009	-7.0511	Alkaline shock response membrane anchor protein AmaP	NWMN_2088
A0A0H3KAK1	-0.0754272	15.1234	-0.144645	0.89031	0.965649	-7.04364	Sortase A, peptide LPXTG peptidoglycan transferase	srtA NWMN_2426
A0A0H3KA34	-0.0753991	16.202	-0.3435	0.744378	0.859144	-6.98715	Inositol monophosphatase family protein	NWMN_2212
A6QH69	-0.0751992	16.5055	-0.586831	0.581329	0.724155	-6.85925	Transcription antitermination protein NusB (Antitermination factor NusB)	nusB NWMN_1429
A6QIM7	-0.0749332	19.9176	-0.233283	0.82425	0.920612	-7.02403	Chaperonin GroEL (EC 5.6.1.7) (60 kDa chaperonin) (Chaperonin-60) (Cpn60)	groEL groL NWMN_1937
A0A0H3KA96	-0.0714323	16.028	-0.410909	0.697163	0.822368	-6.95795	Zn-binding lipoprotein adcA-like protein	NWMN_2306
A0A0H3K7K4	-0.070666	17.4403	-0.287261	0.784763	0.887657	-7.00767	Phenylalanine--tRNA ligase beta subunit (EC 6.1.1.20) (Phenylalanyl-tRNA synthetase beta subunit) (PheRS)	pheT NWMN_1050
A6QIC6	-0.0673326	16.3226	-0.432441	0.682385	0.809894	-6.9476	Diacylglycerol kinase (DAG kinase) (DAGK) (EC 2.7.1.107)	dagK NWMN_1836
A6QHK8	-0.0653664	18.1892	-0.246602	0.814447	0.914078	-7.0203	ATP-dependent Clp protease ATP-binding subunit ClpX	clpX NWMN_1568
A0A0H3K6Y4	-0.0650661	17.2413	-0.364826	0.729292	0.846889	-6.97845	Uncharacterized protein	NWMN_0375
A0A0H3KE83	-0.0613662	16.7392	-0.324085	0.758225	0.86783	-6.99463	Uncharacterized protein	NWMN_2063
A0A0H3KCG1	-0.0603656	15.5926	-0.235609	0.822536	0.920351	-7.02339	Uncharacterized protein	NWMN_1187
A6QJ66	-0.0600999	19.9125	-0.688498	0.519998	0.667908	-6.7883	DNA-directed RNA polymerase subunit alpha (RNAP subunit alpha) (EC 2.7.7.6) (RNA polymerase subunit alpha) (Transcriptase subunit alpha)	rpoA NWMN_2126
A0A0H3K6X8	-0.0588319	14.5542	-0.123174	0.906487	0.972284	-7.04702	phosphoglycerate mutase (2,3-diphosphoglycerate-dependent) (EC 5.4.2.11)	NWMN_0367
A0A0H3K7L4	-0.0558307	16.5328	-0.100281	0.92379	0.97673	-7.05003	Carboxylesterase (EC 3.1.1.1)	NWMN_0748
A6QGF7	-0.0546666	20.604	-0.748345	0.485987	0.640036	-6.74212	Elongation factor Ts (EF-Ts)	tsf NWMN_1167
A6QE38	-0.0525324	15.373	-0.141563	0.892629	0.967084	-7.04416	5-methyltetrahydropteroyltriglutamate--homocysteine methyltransferase (EC 2.1.1.14) (Cobalamin-independent methionine synthase) (Methionine synthase, vitamin-B12 independent isozyme)	metE NWMN_0348
A0A0H3KBP4	-0.0524332	18.2319	-0.67342	0.528814	0.676227	-6.79943	FeS assembly protein SufB	sufB NWMN_0789
A0A0H3K9S8	-0.0486699	9.80121	-0.00778183	0.994074	1	-7.05591	Aerobactin biosynthesis IucA/IucC family protein	NWMN_2082
A0A0H3K885	-0.0468645	9.7987	-0.0075081	0.994283	1	-7.05592	Phosphoesterase (EC 3.1.4.-)	NWMN_1065
A0A0H3KDQ2	-0.0434999	17.6499	-0.281457	0.788977	0.890681	-7.00959	Ribitol-5-phosphate cytidylyltransferase (EC 2.7.7.40)	tarI NWMN_0189
A0A0H3K9P7	-0.0423663	5.66649	-0.00604056	0.9954	1	-7.05593	Uncharacterized protein	NWMN_1989
A0A0H3KCF1	-0.0423353	15.3062	-0.0868324	0.933978	0.983313	-7.05151	DNA topoisomerase 1 (EC 5.6.2.1) (DNA topoisomerase I)	topA NWMN_1160
A0A0H3KIA8	-0.0397663	17.5156	-0.1968	0.85128	0.942373	-7.0332	Uncharacterized protein	NWMN_2196
A0A0H3KDC8	-0.0359666	18.4808	-0.419229	0.691434	0.817278	-6.95401	Uncharacterized protein	NWMN_1635
A0A0H3KI52	-0.0358667	25.0134	-0.0318031	0.975788	1	-7.05535	Alkaline shock protein 23	NWMN_2086
A0A0H3KHW5	-0.0351657	15.5133	-0.129598	0.901641	0.972284	-7.04606	S1 RNA binding domain protein	NWMN_1969
A0A0H3KHD4	-0.0338322	15.3669	-0.11537	0.912379	0.972284	-7.04811	ABC transporter, ATP-binding protein	NWMN_1763
A6QEK0	-0.0337333	22.9377	-0.1128	0.914321	0.97236	-7.04846	Elongation factor Tu (EF-Tu) (EC 3.6.5.3)	tuf NWMN_0510
A6QD96	-0.0329999	18.2994	-0.245173	0.815497	0.914369	-7.02071	HTH-type transcriptional regulator SarS (Staphylococcal accessory regulator S)	sarS NWMN_0056
A0A0H3K8Y7	-0.0313997	16.9025	-0.176128	0.8667	0.950575	-7.03771	DNA polymerase I (EC 2.7.7.7)	polA NWMN_1583
A0A0H3K828	-0.0266667	22.1208	-0.147754	0.887972	0.965191	-7.0431	Pyruvate dehydrogenase E1 component subunit beta (EC 1.2.4.1)	phdB NWMN_0960
A0A0H3K7D7	-0.0219333	20.3439	-0.144435	0.890468	0.965649	-7.04367	Pyruvate dehydrogenase E1 component subunit alpha (EC 1.2.4.1)	phdA NWMN_0959
A0A0H3KEV4	-0.0202331	16.5819	-0.11512	0.912568	0.972284	-7.04815	ABC transporter ATP-binding protein	NWMN_0613
A0A0H3K791	-0.0194998	17.5423	-0.118595	0.909944	0.972284	-7.04767	Uncharacterized protein	NWMN_0898
A0A0H3KGB8	-0.0192666	17.619	-0.134375	0.898041	0.969314	-7.04532	Oligopeptidase F (EC 3.4.24.-)	pepF NWMN_1295
A0A0H3KB19	-0.0183571	17.0061	-0.0126897	0.990337	1	-7.05586	Pur operon repressor	purR NWMN_0459
A0A0H3KAP1	-0.0171331	16.3197	-0.0800052	0.939155	0.986967	-7.05218	PTS system, fructose-specific IIABC component	NWMN_2540
A0A0H3K8Z9	-0.0163332	17.5487	-0.14976	0.886465	0.964928	-7.04275	Uncharacterized protein	NWMN_1735
A0A0H3KHZ3	-0.0144	10.1214	-0.00224063	0.998294	1	-7.05595	UDP-N-acetylglucosamine 2-epimerase (non-hydrolyzing) (EC 5.1.3.14) (UDP-GlcNAc-2-epimerase)	mnaA NWMN_2015
A6QES8	-0.0139	20.0107	-0.124227	0.905692	0.972284	-7.04686	Transcriptional regulator SarA (Staphylococcal accessory regulator A)	sarA NWMN_0588
A0A0H3K8Q2	-0.0137321	15.6739	-0.033282	0.974662	1	-7.0553	Uncharacterized protein	NWMN_1435
A6QJ78	-0.0132667	20.0131	-0.136093	0.896746	0.968821	-7.04505	Small ribosomal subunit protein uS8 (30S ribosomal protein S8)	rpsH NWMN_2138
A0A0H3KH72	-0.011605	15.3849	-0.0196113	0.985068	1	-7.05572	Mannosyl-glycoprotein endo-beta-N-acetylglucosamidase	NWMN_1667
A0A0H3KAG0	-0.0102331	18.4957	-0.0345443	0.973702	1	-7.05525	Acetyltransferase, GNAT family protein	NWMN_2419
A0A0H3KFN5	-0.00849994	19.067	-0.0491141	0.962619	0.999177	-7.05453	Uncharacterized protein	NWMN_0948
A6QHS6	-0.0079694	14.6187	-0.0147004	0.988806	1	-7.05582	UPF0354 protein NWMN_1636	NWMN_1636
A0A0H3KDD3	-0.00473343	15.633	-0.0165628	0.987389	1	-7.05579	Polysaccharide biosynthesis protein	NWMN_1647
A0A0H3KC30	-0.00456626	15.4804	-0.0162491	0.987627	1	-7.05579	Uncharacterized protein	NWMN_0946
A0A0H3K8R4	-0.00266653	20.0779	-0.00627162	0.995224	1	-7.05593	Thiol peroxidase (Tpx) (EC 1.11.1.24) (Peroxiredoxin tpx) (Prx) (Thioredoxin peroxidase) (Thioredoxin-dependent peroxiredoxin)	tpx NWMN_1607
A0A0H3KIR9	-0.00206686	16.2265	-0.00815402	0.993791	1	-7.05591	Uncharacterized protein	NWMN_2376
A6QH20	-0.00129991	16.4546	-0.00679125	0.994829	1	-7.05592	Demethylmenaquinone methyltransferase (EC 2.1.1.163)	menG NWMN_1380
A0A0H3K9N7	0	0	0	1	1	-7.05595	Acetolactate synthase (EC 2.2.1.6)	ilvB NWMN_1961
A0A0H3KCV2	0	0	0	1	1	-7.05595	Maltose operon repressor	marR NWMN_1415
A0A0H3KEA8	0	0	0	1	1	-7.05595	Osmoprotectant transporter	NWMN_2089
A0A0H3KES1	0	0	0	1	1	-7.05595	Acetyltransferase, GNAT family protein	NWMN_2271
A0A0H3KBD2	0.00246658	16.7519	0.0113306	0.991372	1	-7.05587	Uncharacterized protein	NWMN_0626
A6QHQ3	0.00416665	19.6705	0.0287838	0.978085	1	-7.05546	Small ribosomal subunit protein uS4 (30S ribosomal protein S4)	rpsD NWMN_1613
A6QI49	0.00459865	10.3226	0.000702711	0.999465	1	-7.05595	Nucleoside triphosphate/diphosphate phosphatase (EC 3.6.1.15) (EC 3.6.1.6)	NWMN_1759
A0A0H3K7Z5	0.00583336	17.112	0.0277374	0.978882	1	-7.0555	Peptide deformylase (PDF) (EC 3.5.1.88) (Polypeptide deformylase)	pdf1 def NWMN_0957
A0A0H3K6J6	0.00949988	16.0071	0.0437464	0.966701	1	-7.05482	Iron compound ABC transporter, iron compound-binding protein	NWMN_0581
A0A0H3KE71	0.0103999	16.4293	0.0600801	0.954283	0.995624	-7.05382	Lytic regulatory protein	NWMN_2051
A0A0H3KHY3	0.0122661	15.024	0.034301	0.973887	1	-7.05526	Cardiolipin synthase (CL synthase) (EC 2.7.8.-)	cls NWMN_1992
A6QIU8	0.0123333	18.246	0.0583453	0.955601	0.9961	-7.05394	ATP synthase gamma chain (ATP synthase F1 sector gamma subunit) (F-ATPase gamma subunit)	atpG NWMN_2008
A6QIV7	0.0176333	19.0829	0.0805897	0.938712	0.986967	-7.05212	Serine hydroxymethyltransferase (SHMT) (Serine methylase) (EC 2.1.2.1)	glyA NWMN_2017
A6QF47	0.0183335	16.0363	0.0526148	0.959957	0.998839	-7.05432	UDP-N-acetylenolpyruvoylglucosamine reductase (EC 1.3.1.98) (UDP-N-acetylmuramate dehydrogenase)	murB NWMN_0707
A0A0H3KDR8;A0EWH4;A0EX19	0.0187991	16.3704	0.0675114	0.948638	0.992421	-7.05326	Phage protein	NWMN_0264
A0A0H3K6U1	0.0220665	17.2899	0.185488	0.859709	0.94864	-7.03573	Protein-export membrane protein SecG	secG NWMN_0747
A0A0H3K978	0.0235999	18.0178	0.33652	0.749344	0.861932	-6.98988	Ribonuclease BN	NWMN_1821
A0A0H3K7L1	0.0246615	8.96929	0.00428576	0.996737	1	-7.05594	Glycolytic operon regulator	gapR NWMN_0740
A6QEL9	0.0269998	16.3975	0.115253	0.912467	0.972284	-7.04813	GTP cyclohydrolase FolE2 (EC 3.5.4.16)	folE2 NWMN_0529
A0A0H3K9F2	0.0297333	17.0053	0.119152	0.909522	0.972284	-7.04759	Low molecular weight protein-tyrosine-phosphatase PtpA (EC 3.1.3.48) (Phosphotyrosine phosphatase A) (PTPase A)	ptpA NWMN_1819
A6QGH0	0.0324333	15.1528	0.0611768	0.95345	0.995624	-7.05374	tRNA pseudouridine synthase B (EC 5.4.99.25) (tRNA pseudouridine(55) synthase) (Psi55 synthase) (tRNA pseudouridylate synthase) (tRNA-uridine isomerase)	truB NWMN_1180
A0A0H3K838	0.0326	18.3051	0.155828	0.881908	0.960872	-7.04167	Pyruvate carboxylase (EC 6.4.1.1)	pycA NWMN_0979
A0A0H3K6D1	0.0342998	17.4904	0.261981	0.803175	0.904942	-7.01574	Uncharacterized protein	NWMN_0115
A6QEJ4	0.0469333	19.49	0.592285	0.577928	0.722659	-6.85569	DNA-directed RNA polymerase subunit beta (RNAP subunit beta) (EC 2.7.7.6) (RNA polymerase subunit beta) (Transcriptase subunit beta)	rpoB NWMN_0504
A0A0H3KBU2	0.0481332	18.052	0.41923	0.691434	0.817278	-6.95401	3-oxoacyl-[acyl-carrier-protein] synthase 2 (EC 2.3.1.179)	NWMN_0854
A0A0H3KFW0	0.0525331	18.3031	0.266331	0.799996	0.90224	-7.01441	succinate dehydrogenase (EC 1.3.5.1)	sdhB NWMN_1062
A6QGU7	0.0528311	10.2616	0.00811723	0.993819	1	-7.05591	4-hydroxy-tetrahydrodipicolinate reductase (HTPA reductase) (EC 1.17.1.8)	dapB NWMN_1307
A0A0H3K886	0.0550629	9.60405	0.00898095	0.993161	1	-7.0559	protein-serine/threonine phosphatase (EC 3.1.3.16)	NWMN_1129
A0A0H3K7G8	0.0551005	17.1521	0.103716	0.92119	0.975576	-7.04961	Uncharacterized protein	NWMN_0651
A0A0H3K5M7;P95701	0.056598	4.92392	0.00929911	0.992919	1	-7.0559	Capsular polysaccharide synthesis enzyme CapG	capG NWMN_0101
A0A0H3K6G0	0.0574332	19.3147	0.765728	0.476406	0.637414	-6.72812	DNA-directed RNA polymerase subunit beta' (RNAP subunit beta') (EC 2.7.7.6) (RNA polymerase subunit beta') (Transcriptase subunit beta')	rpoC NWMN_0505
A6QEH1	0.0578333	20.6679	0.311064	0.767569	0.874196	-6.99941	Pyridoxal 5'-phosphate synthase subunit PdxS (PLP synthase subunit PdxS) (EC 4.3.3.6) (Pdx1)	pdxS NWMN_0481
A6QGU6	0.0581333	15.9383	0.169634	0.871558	0.951389	-7.03903	4-hydroxy-tetrahydrodipicolinate synthase (HTPA synthase) (EC 4.3.3.7)	dapA NWMN_1306
A6QHL2	0.0602673	17.6508	0.11937	0.909358	0.972284	-7.04756	Large ribosomal subunit protein bL20 (50S ribosomal protein L20)	rplT NWMN_1572
A0A0H3KEU6	0.0616992	16.2359	0.198922	0.849701	0.941759	-7.03271	ABC transporter ATP-binding protein	NWMN_0603
A0A0H3KCB3	0.0635656	15.9998	0.210639	0.840997	0.934011	-7.0299	Cell division protein DivIB	ftsQ divIB NWMN_1094
A6QHL6	0.0692666	18.9311	0.195076	0.852563	0.942373	-7.03359	Threonine--tRNA ligase (EC 6.1.1.3) (Threonyl-tRNA synthetase) (ThrRS)	thrS NWMN_1576
A0A0H3KA42	0.0707993	16.4034	0.171068	0.870485	0.951389	-7.03874	PTS system MurNAc-GlcNAc-specific EIIBC component	NWMN_0136
A0A0H3KFX5	0.0735662	16.1978	0.210508	0.841095	0.934011	-7.02993	Uncharacterized protein	NWMN_1102
A6QGU8	0.0783994	16.8218	0.565195	0.594937	0.736346	-6.87308	2,3,4,5-tetrahydropyridine-2,6-dicarboxylate N-acetyltransferase (EC 2.3.1.89) (Tetrahydrodipicolinate N-acetyltransferase) (THP acetyltransferase) (Tetrahydropicolinate acetylase)	dapH NWMN_1308
A0A0H3K8E6	0.0805001	17.6718	0.225522	0.829979	0.923842	-7.02611	Catalase (EC 1.11.1.6)	katA NWMN_1246
A0A0H3K874	0.0808654	16.0705	0.439703	0.677436	0.807018	-6.94399	Pseudouridine synthase (EC 5.4.99.-)	NWMN_1108
A6QJ65	0.0812	20.4522	0.260287	0.804414	0.905456	-7.01626	Large ribosomal subunit protein bL17 (50S ribosomal protein L17)	rplQ NWMN_2125
A0A0H3K7W9	0.0813317	15.9614	0.287824	0.784355	0.887657	-7.00748	Glycosyl transferase, group 1 family protein	NWMN_0906
A6QHK9	0.0817999	20.2253	1.15451	0.297478	0.491458	-6.35522	Trigger factor (TF) (EC 5.2.1.8) (PPIase)	tig NWMN_1569
A6QGF6	0.0818999	20.6521	0.772819	0.472537	0.635178	-6.72233	Small ribosomal subunit protein uS2 (30S ribosomal protein S2)	rpsB NWMN_1166
A6QFW2	0.0821333	18.5327	0.313005	0.766173	0.874196	-6.99871	UPF0637 protein NWMN_0972	NWMN_0972
A0A0H3K8D3	0.0837998	18.6987	0.993215	0.363588	0.540478	-6.52271	Superoxide dismutase (EC 1.15.1.1)	sodA NWMN_1456
A6QGW6	0.0865335	18.3327	0.140307	0.893574	0.967202	-7.04436	2-oxoglutarate dehydrogenase E1 component (EC 1.2.4.2) (Alpha-ketoglutarate dehydrogenase)	odhA NWMN_1326
A0A0H3KI11	0.0873673	15.4676	0.185081	0.860013	0.94864	-7.03582	Peptidase M20 domain-containing protein 2	NWMN_2037
A6QJ85	0.0892332	18.5855	0.333902	0.75121	0.862363	-6.9909	Large ribosomal subunit protein uL16 (50S ribosomal protein L16)	rplP NWMN_2145
A6QFJ3	0.0900661	17.0962	0.407779	0.699324	0.823237	-6.95942	Beta-ketoacyl-[acyl-carrier-protein] synthase III (Beta-ketoacyl-ACP synthase III) (KAS III) (EC 2.3.1.180) (3-oxoacyl-[acyl-carrier-protein] synthase 3) (3-oxoacyl-[acyl-carrier-protein] synthase III)	fabH NWMN_0853
A0A0H3KBJ9	0.0948989	16.3685	0.392616	0.709837	0.832223	-6.96636	Gluconeogenesis factor	NWMN_0734
A0A0H3K902	0.0950658	16.7554	0.563159	0.596227	0.736506	-6.87435	Serine protease HtrA-like	NWMN_1621
A0A0H3KEN3	0.0966981	16.0959	0.353545	0.737256	0.853975	-6.98311	Putative proline/betaine transporter	NWMN_0536
A6QIV1	0.0973996	17.7466	0.541873	0.609816	0.745187	-6.88746	ATP synthase subunit b (ATP synthase F(0) sector subunit b) (ATPase subunit I) (F-type ATPase subunit b) (F-ATPase subunit b)	atpF NWMN_2011
A0A0H3K8A8	0.0993965	15.3001	0.283812	0.787266	0.889618	-7.00882	Peptidase M16 family protein	NWMN_1188
A0A0H3KBU5	0.100197	15.5808	0.170368	0.871009	0.951389	-7.03888	Oligopeptide ABC transporter, ATP-binding protein	oppF NWMN_0859
A0A0H3K868	0.1003	17.9644	0.901467	0.406281	0.583429	-6.61028	Zinc metallopeptidase	NWMN_1371
A0A0H3K9X8	0.100831	15.1647	0.291697	0.781548	0.885754	-7.00618	Alpha-acetolactate decarboxylase (EC 4.1.1.5)	alsD NWMN_2110
A0A0H3K6U4	0.101299	16.6666	0.364285	0.729673	0.846889	-6.97867	Uncharacterized protein	NWMN_0317
A0A0H3K672	0.102133	17.2245	0.34097	0.746177	0.859144	-6.98815	Uncharacterized protein	NWMN_0341
A6QHQ1	0.102466	18.5353	1.20971	0.277363	0.491458	-6.2944	Septation ring formation regulator EzrA	ezrA NWMN_1611
A0A0H3K742	0.1034	20.5785	1.22554	0.27182	0.491458	-6.27666	Large ribosomal subunit protein bL25 (General stress protein CTC)	rplY ctc NWMN_0464
A0A0H3K6P9	0.105533	18.1123	0.468593	0.657929	0.788151	-6.9291	Fructose specific permease	fruA NWMN_0669
A0A0H3KF41	0.111465	16.1568	0.359392	0.733123	0.850041	-6.98071	Bleomycin resistance protein	NWMN_2420
A0A0H3KGM3	0.112565	16.2898	0.796176	0.459952	0.627811	-6.70298	Iron uptake regulatory protein	NWMN_1406
A0A0H3KGR8	0.112899	16.8045	0.470373	0.656737	0.787539	-6.92816	Uncharacterized protein	NWMN_1477
A0A0H3KEJ2	0.116499	16.4723	0.528399	0.61851	0.754217	-6.89553	Nucleotide pyrophosphohydrolase	NWMN_0468
A0A0H3KC41	0.117833	20.4279	0.831025	0.441633	0.61493	-6.67327	Dihydrolipoamide acetyltransferase component of pyruvate dehydrogenase complex (EC 2.3.1.-)	pdhC NWMN_0961
A0A0H3K8M3	0.121067	15.3161	0.181258	0.862867	0.949976	-7.03664	Sensor protein SrrB (EC 2.7.13.3) (Staphylococcal respiratory response protein B)	srrB NWMN_1399
A0A0H3KJ48	0.122665	16.2211	0.735006	0.49343	0.645792	-6.75268	Uncharacterized protein	NWMN_2525
A6QE47	0.125233	20.0699	1.84048	0.121529	0.316799	-5.51362	Small ribosomal subunit protein bS6 (30S ribosomal protein S6)	rpsF NWMN_0357
A0A0H3KDB7	0.1273	15.4404	0.258229	0.80592	0.905901	-7.01688	D-3-phosphoglycerate dehydrogenase (EC 1.1.1.95)	serA NWMN_1617
A6QHC7	0.128798	16.2713	0.614275	0.564343	0.710654	-6.84106	Elongation factor 4 (EF-4) (EC 3.6.5.n1) (Ribosomal back-translocase LepA)	lepA NWMN_1487
A0A0H3K9C9;A0EWH5	0.131366	17.4075	1.44753	0.20397	0.435587	-6.01565	Phage repressor	NWMN_1812
A6QHI9	0.137	20.0767	0.718581	0.502703	0.65295	-6.76548	Large ribosomal subunit protein bL21 (50S ribosomal protein L21)	rplU NWMN_1549
A0A0H3K7Q2	0.137933	18.4659	0.854743	0.429479	0.604723	-6.6525	FeS assembly ATPase SufC	sufC NWMN_0785
A6QG53	0.13855	16.2115	0.121124	0.908034	0.972284	-7.04731	Glutamate racemase (EC 5.1.1.3)	murI NWMN_1063
A0A0H3K8L1	0.142733	6.04097	0.0369365	0.971881	1	-7.05515	Heptaprenyl diphosphate synthase component II	hepT NWMN_1379
A6QIT4	0.146164	15.601	0.554914	0.60147	0.739127	-6.87949	Membrane protein insertase YidC (Foldase YidC) (Membrane integrase YidC) (Membrane protein YidC)	yidC NWMN_1994
A0A0H3K9X7	0.147299	16.8469	1.19182	0.283749	0.491458	-6.3143	Protein translocase subunit SecY	secY NWMN_2132
A0A0H3K5Q7	0.148904	15.2349	0.170318	0.871046	0.951389	-7.03889	Type I restriction enzyme endonuclease subunit (R protein) (EC 3.1.21.3) (Type-1 restriction enzyme R protein)	hsdR NWMN_0139
A0A0H3K6H0	0.150999	15.955	0.374344	0.722602	0.841216	-6.9744	DUF1806 family protein	NWMN_0531
A0A0H3K687	0.152126	9.61688	0.024791	0.981125	1	-7.05559	Putative long chain fatty acid-CoA ligase VraA (Acyl-CoA synthetase)	NWMN_0123
A0A0H3K9T5	0.154673	14.811	0.176156	0.86668	0.950575	-7.03771	Replicative DNA helicase (EC 5.6.2.3)	dnaB NWMN_0015
A0A0H3K8A4	0.159931	15.2193	0.349905	0.739834	0.856104	-6.98459	Penicillin-binding protein 1	pbpA NWMN_1091
A0A0H3KCE7	0.163192	14.4724	0.334139	0.751042	0.862363	-6.99081	Ribosome biogenesis GTPase A	NWMN_1153
A6QFE5	0.168133	19.8008	0.646484	0.54481	0.694377	-6.81879	D-alanyl carrier protein (DCP) (D-alanine--poly(phosphoribitol) ligase subunit 2)	dltC NWMN_0805
A0A0H3K8F0	0.168932	17.6281	0.311848	0.767005	0.874196	-6.99913	UPF0154 protein NWMN_1255	NWMN_1255
A6QFY1	0.169067	20.3035	0.840166	0.436919	0.612216	-6.66532	Large ribosomal subunit protein bL32 (50S ribosomal protein L32)	rpmF NWMN_0991
A6QH29	0.170267	20.5228	0.342772	0.744896	0.859144	-6.98743	Elastin-binding protein EbpS	ebpS NWMN_1389
A0A0H3KGC8	0.172832	16.631	0.470796	0.656453	0.787539	-6.92793	Aspartate-semialdehyde dehydrogenase (ASA dehydrogenase) (ASADH) (EC 1.2.1.11) (Aspartate-beta-semialdehyde dehydrogenase)	asd NWMN_1305
A0A0H3KC02	0.175365	16.5083	0.925711	0.394632	0.570957	-6.58773	Uncharacterized protein	NWMN_0905
A6QEJ1	0.177667	20.3429	1.83383	0.122602	0.318489	-5.5224	Large ribosomal subunit protein uL10 (50S ribosomal protein L10)	rplJ NWMN_0501
A0A0H3K9I0	0.179698	16.3632	0.864083	0.424763	0.599543	-6.64419	Uncharacterized protein	NWMN_1941
A0A0H3K6G3	0.180132	17.2234	1.70487	0.145378	0.35142	-5.69105	Haloacid dehalogenase-like hydrolase	NWMN_0517
A0A0H3KIE3	0.183465	16.8791	1.57395	0.172788	0.393682	-5.85856	Cell envelope-related transcriptional attenuator	NWMN_2211
A6QGZ6	0.183533	18.2871	0.576967	0.587509	0.729496	-6.86561	Cell cycle protein GpsB (Guiding PBP1-shuttling protein)	gpsB NWMN_1356
A0A0H3K5J0	0.187698	16.5445	1.1897	0.284512	0.491458	-6.31664	Peptidase M20 dimerisation domain-containing protein	NWMN_0047
A6QHF6	0.191066	17.685	1.76492	0.134288	0.339132	-5.6129	UPF0473 protein NWMN_1516	NWMN_1516
A0A0H3K987	0.200365	16.7582	0.622989	0.559015	0.7078	-6.83513	Peroxide-responsive repressor PerR	NWMN_1753
A0A0H3K8Z8	0.203197	16.1283	0.84319	0.435368	0.610783	-6.66267	Aminotransferase, class V	NWMN_1616
A0A0H3K6L2	0.205793	14.8992	0.546147	0.607073	0.743407	-6.88487	Uncharacterized protein	NWMN_0614
A0A0H3K8U0	0.2059	21.3356	0.886858	0.413428	0.588575	-6.62366	Uncharacterized protein	NWMN_1645
A0A0H3K8I6	0.209163	15.434	0.48869	0.644534	0.776936	-6.91823	DNA topoisomerase 4 subunit B (EC 5.6.2.2) (Topoisomerase IV subunit B)	parE NWMN_1267
A6QJ81	0.211567	20.3464	0.554615	0.60166	0.739127	-6.87967	Large ribosomal subunit protein uL24 (50S ribosomal protein L24)	rplX NWMN_2141
A6QGC4	0.221766	18.6723	1.07299	0.329496	0.508541	-6.44189	Large ribosomal subunit protein bL28 (50S ribosomal protein L28)	rpmB NWMN_1134
A6QIU7	0.224533	19.7875	1.18049	0.287857	0.491458	-6.3268	ATP synthase subunit beta (EC 7.1.2.2) (ATP synthase F1 sector subunit beta) (F-ATPase subunit beta)	atpD NWMN_2007
A6QJ93	0.225667	21.3115	1.78126	0.131419	0.336853	-5.59151	Small ribosomal subunit protein uS10 (30S ribosomal protein S10)	rpsJ NWMN_2153
A0A0H3K7T8	0.23056	10.0127	0.0362271	0.972421	1	-7.05518	Uncharacterized protein	NWMN_1190
A0A0H3K7M0	0.231263	15.7777	0.755503	0.482026	0.639749	-6.73638	UvrABC system protein A (UvrA protein) (Excinuclease ABC subunit A)	uvrA NWMN_0727
A0A0H3KHX6	0.231433	16.2494	0.457135	0.665631	0.795832	-6.93511	UDP-N-acetylmuramoyl-tripeptide--D-alanyl-D-alanine ligase (EC 6.3.2.10) (D-alanyl-D-alanine-adding enzyme)	murF NWMN_1986
A6QHI1	0.236893	15.0357	0.628414	0.555714	0.706717	-6.8314	Queuine tRNA-ribosyltransferase (EC 2.4.2.29) (Guanine insertion enzyme) (tRNA-guanine transglycosylase)	tgt NWMN_1541
A0A0H3K905	0.238829	15.8245	1.03392	0.345847	0.52125	-6.48199	RNA pseudouridylate synthase (RNA-uridine isomerase)	NWMN_1742
A0A0H3K6Q8;A0EWK2;A0EWR8;A0EX49	0.23909	9.81695	0.0382297	0.970897	1	-7.05509	dUTPase	NWMN_0284
A0A0H3KDJ0	0.239566	17.9019	1.77058	0.133288	0.339132	-5.6055	Signal transduction protein TRAP (Target of RNAIII-activating protein)	NWMN_1726
A0A0H3K5X4;A0A0H3K6L7	0.240099	18.0212	1.27297	0.255797	0.491198	-6.22275	Uncharacterized protein	NWMN_0229
A6QJ60	0.244133	20.5168	2.12723	0.0833586	0.249644	-5.1304	Large ribosomal subunit protein uL13 (50S ribosomal protein L13)	rplM NWMN_2120
A6QGI5	0.247532	17.4256	2.63779	0.0433591	0.189483	-4.44291	Ribonuclease Y (RNase Y) (EC 3.1.-.-) (Conserved virulence factor A)	rny cvfA NWMN_1195
A0A0H3KGW2	0.248333	21.0144	0.695166	0.51613	0.665157	-6.78331	Uncharacterized protein	NWMN_1526
A6QJ83	0.248666	18.9272	1.60115	0.166705	0.386194	-5.82412	Small ribosomal subunit protein uS17 (30S ribosomal protein S17)	rpsQ NWMN_2143
A0A0H3K8J2	0.250216	10.0214	0.0391361	0.970208	1	-7.05505	Uncharacterized protein	NWMN_1278
A0A0H3KBV6	0.250599	18.9122	1.9133	0.110393	0.300269	-5.4171	Oligopeptidase F (EC 3.4.24.-)	NWMN_0870
A0A0H3K8N6	0.254863	15.6723	0.617311	0.562483	0.709677	-6.839	Glyoxalase family protein	NWMN_1416
A0A0H3KET4	0.255497	10.6834	0.0378807	0.971163	1	-7.0551	Uncharacterized protein	NWMN_0585
A0A0H3KFQ4	0.256598	17.1281	1.46939	0.198218	0.425912	-5.98886	Uncharacterized protein	NWMN_0969
A0A0H3K8J1	0.257866	19.4207	1.16603	0.29318	0.491458	-6.34267	Uncharacterized protein	NWMN_1527
A6QJ88	0.2581	19.5635	4.58555	0.00506725	0.0597729	-2.08917	Small ribosomal subunit protein uS19 (30S ribosomal protein S19)	rpsS NWMN_2148
A0A0H3K6I3	0.260427	10.2898	0.0399328	0.969602	1	-7.05501	Uncharacterized protein	NWMN_0178
A0A0H3KE56	0.260688	15.5406	0.385958	0.714476	0.835831	-6.96933	Uncharacterized protein	NWMN_2035
A0A0H3KIH3	0.260728	15.7919	0.767594	0.475386	0.636786	-6.7266	Uncharacterized protein	NWMN_2252
A0A0H3K8J6	0.260898	17.0006	1.97078	0.102343	0.284993	-5.34047	Methicillin resistance expression factor FemB	femB NWMN_1287
P0C046	0.260998	16.9291	1.88968	0.113887	0.303691	-5.44849	Type VII secretion system extracellular protein A (Ess extracellular protein A)	esxA NWMN_0219
A0A0H3K769;Q9AGS5	0.265833	19.9866	4.47667	0.00562829	0.0610259	-2.20567	Large ribosomal subunit protein uL11	rplK NWMN_0499
A0A0H3K8B3	0.267497	16.2111	0.921505	0.396634	0.573136	-6.59167	Biotin carboxylase (EC 6.3.4.14) (Acetyl-coenzyme A carboxylase biotin carboxylase subunit A)	accC NWMN_1431
A0A0H3K8S6	0.273092	15.3005	0.732284	0.494958	0.645792	-6.75482	Ferric uptake regulation protein	NWMN_1457
A0A0H3K984	0.276166	17.2589	0.498008	0.638374	0.772734	-6.91305	Methionine aminopeptidase (MAP) (MetAP) (EC 3.4.11.18) (Peptidase M)	map1 map NWMN_1826
A0A0H3KCQ2	0.282727	15.1774	0.700553	0.51302	0.661887	-6.77925	Uncharacterized protein	NWMN_1322
A6QIU9	0.2854	21.0711	2.13686	0.0823165	0.248613	-5.11742	ATP synthase subunit alpha (EC 7.1.2.2) (ATP synthase F1 sector subunit alpha) (F-ATPase subunit alpha)	atpA NWMN_2009
A6QJ75	0.288	20.6658	1.72718	0.141155	0.34792	-5.6621	Small ribosomal subunit protein uS5 (30S ribosomal protein S5)	rpsE NWMN_2135
A0A0H3KHA5	0.288758	15.2478	0.802059	0.456822	0.626436	-6.69804	Uncharacterized protein	NWMN_1728
A0A0H3KCS5	0.292065	17.7479	2.66937	0.0416846	0.185168	-4.40078	Penicillin binding protein 2	pbpB NWMN_1361
A0A0H3K7D6	0.293429	15.293	0.573609	0.589622	0.731334	-6.86775	Teichoic acid translocation ATP-binding protein	tagH NWMN_0607
A6QIV0	0.295833	19.0102	1.69578	0.147134	0.35142	-5.70281	ATP synthase subunit delta (ATP synthase F(1) sector subunit delta) (F-type ATPase subunit delta) (F-ATPase subunit delta)	atpH NWMN_2010
A6QJ68	0.296766	20.6065	1.76593	0.134108	0.339132	-5.61158	Small ribosomal subunit protein uS13 (30S ribosomal protein S13)	rpsM NWMN_2128
A0A0H3K812	0.303493	15.1856	0.760702	0.479163	0.638148	-6.73219	Uncharacterized protein	NWMN_0990
A0A0H3KGD3	0.305567	21.9087	1.34552	0.232936	0.473971	-6.13823	Cold shock protein CspA	cspA NWMN_1313
A0A0H3K8I4	0.306331	17.1992	1.70754	0.144866	0.35142	-5.68759	Glycine betaine transporter 1	NWMN_1261
A6QJ82	0.307799	17.9308	2.09017	0.0874964	0.256715	-5.1803	Large ribosomal subunit protein uL14 (50S ribosomal protein L14)	rplN NWMN_2142
A0A0H3K927	0.307999	17.7234	2.72002	0.0391434	0.179563	-4.33336	DAHP synthetase-chorismate mutase	NWMN_1630
A0A0H3KA04	0.313299	17.7651	2.43593	0.0559464	0.21998	-4.7138	Iron compound ABC transporter, iron compound-binding protein	NWMN_2185
A6QHC2	0.321799	17.7287	4.15271	0.00776925	0.0730183	-2.56305	Chaperone protein DnaJ	dnaJ NWMN_1482
A0A0H3K9U6	0.329063	16.2813	1.65905	0.154446	0.363624	-5.75015	Ferrichrome ABC transporter lipoprotein	NWMN_2078
A0A0H3K685	0.329967	21.8385	1.65908	0.154441	0.363624	-5.75012	Uncharacterized protein	NWMN_0364
A0A0H3K6Z5	0.330229	16.218	1.78319	0.131085	0.336743	-5.58899	Protein DltD	dltD NWMN_0806
A6QF69	0.33442	14.9448	0.704225	0.510907	0.660621	-6.77647	Phosphatidylglycerol--prolipoprotein diacylglyceryl transferase (EC 2.5.1.145)	lgt NWMN_0729
A6QI55	0.334479	14.029	0.379475	0.719007	0.838721	-6.97218	Regulatory protein RecX	recX NWMN_1765
A6QGD8	0.334633	18.5974	2.36384	0.061352	0.227236	-4.81102	Small ribosomal subunit protein bS16 (30S ribosomal protein S16)	rpsP NWMN_1148
A0A0H3KG89	0.335598	17.3281	2.45101	0.0548819	0.217272	-4.6935	Threonine synthase (EC 4.2.3.1)	thrC NWMN_1241
A0A0H3KCZ3	0.341198	17.4225	3.74777	0.0118813	0.0945196	-3.03278	RNA polymerase sigma factor SigA	sigA NWMN_1464
A6QJ91	0.342466	20.8523	3.62725	0.0135482	0.0997396	-3.17752	Large ribosomal subunit protein uL4 (50S ribosomal protein L4)	rplD NWMN_2151
A6QG39	0.342795	17.9025	0.437721	0.678785	0.80728	-6.94498	Phenylalanine--tRNA ligase alpha subunit (EC 6.1.1.20) (Phenylalanyl-tRNA synthetase alpha subunit) (PheRS)	pheS NWMN_1049
A0A0H3K931	0.344933	18.9475	0.877655	0.41798	0.593593	-6.632	Thioredoxin homolog	NWMN_1637
A0A0H3KGZ4	0.346861	16.0916	1.71098	0.144209	0.35142	-5.68313	MutT/nudix family protein	NWMN_1571
A0A0H3KEH4	0.350606	14.2625	0.500203	0.636928	0.771791	-6.91181	Glutamate synthase, large subunit	gltB NWMN_0436
A0A0H3KGA2	0.350727	15.7522	1.51432	0.186881	0.413859	-5.9333	Uncharacterized protein	NWMN_1271
A0A0H3KD55	0.35173	17.0063	1.18066	0.287794	0.491458	-6.32661	Cell shape-determining protein MreC (Cell shape protein MreC)	mreC NWMN_1551
A6QJ59	0.352166	20.4588	3.54935	0.0147658	0.104081	-3.27225	Small ribosomal subunit protein uS9 (30S ribosomal protein S9)	rpsI NWMN_2119
A0A0H3K8P4	0.352927	15.8157	1.54275	0.180029	0.404889	-5.8978	Ferredoxin	fer NWMN_1392
A6QJ76	0.357933	20.1445	4.11164	0.00810223	0.0742948	-2.60953	Large ribosomal subunit protein uL18 (50S ribosomal protein L18)	rplR NWMN_2136
A6QGD2	0.3594	21.374	2.07441	0.0893218	0.260091	-5.20151	Acyl carrier protein (ACP)	acpP NWMN_1142
A6QJ73	0.359633	19.8402	2.30671	0.0660315	0.235741	-4.88815	Large ribosomal subunit protein uL15 (50S ribosomal protein L15)	rplO NWMN_2133
A0A0H3K6W6	0.360289	11.3215	0.0503681	0.961665	0.999177	-7.05445	Uncharacterized protein	NWMN_0347
A0A0H3K8U3	0.360299	17.9976	1.74041	0.13871	0.344095	-5.64489	Uncharacterized protein	NWMN_1650
A0A0H3KAA6	0.36263	16.8909	2.97033	0.0288432	0.155954	-4.00395	Uncharacterized protein	NWMN_2348
A6QJ67	0.3635	19.4727	0.794475	0.460861	0.627811	-6.70441	Small ribosomal subunit protein uS11 (30S ribosomal protein S11)	rpsK NWMN_2127
A0A0H3K8T4	0.365233	21.1455	2.84019	0.0337671	0.162721	-4.1744	General stress protein-like protein	NWMN_1632
A0A0H3K972	0.373166	19.6366	3.28961	0.0198097	0.127933	-3.59468	Uncharacterized protein	NWMN_1730
A0A0H3K692	0.374116	15.0817	0.640468	0.548425	0.698215	-6.82302	L-cystine uptake protein TcyP (Transporter of cystine TcyP)	NWMN_0374
A0A0H3K7F4	0.375431	17.5741	1.96084	0.103691	0.28745	-5.35374	HTH-type transcriptional regulator MgrA	NWMN_0655
A0A0H3K7L0	0.378767	21.6665	2.18834	0.0769751	0.240428	-5.04799	Thioredoxin	trxA NWMN_1057
A6QIW4	0.384833	18.954	7.00769	0.000703923	0.0181746	0.088237	Large ribosomal subunit protein bL31B (50S ribosomal protein L31 type B)	rpmE2 NWMN_2024
A0A0H3KD37	0.391392	15.667	1.68638	0.148972	0.353616	-5.71495	cysteine desulfurase (EC 2.8.1.7)	NWMN_1524
A0A0H3K8T7	0.39763	16.9098	2.4074	0.0580221	0.221365	-4.75226	Propeptide, PepSY amd peptidase M4	NWMN_1639
A6QK59	0.401332	16.742	0.591764	0.578252	0.722659	-6.85603	Probable transglycosylase IsaA (EC 3.2.-.-) (Immunodominant staphylococcal antigen A)	isaA NWMN_2469
A6QEG4	0.403094	16.0662	2.00161	0.0982762	0.278449	-5.29922	33 kDa chaperonin (Heat shock protein 33 homolog) (HSP33)	hslO NWMN_0474
A0A0H3KED1	0.411564	16.9619	1.76933	0.133507	0.339132	-5.60713	NADPH-dependent oxidoreductase (EC 1.6.-.-)	NWMN_0373
A0A0H3KDM7	0.414531	16.9835	1.19042	0.284251	0.491458	-6.31584	Uncharacterized protein	NWMN_1768
A0A0H3K7R7	0.422263	17.0612	2.4103	0.0578079	0.221278	-4.74836	Signal recognition particle protein (EC 3.6.5.4) (Fifty-four homolog)	ffh NWMN_1147
A0A0H3KJC5	0.422527	16.1763	1.86754	0.117264	0.308787	-5.47784	Chromosome partioning ParB family protein	NWMN_2609
A0A0H3K5U5	0.42701	14.3247	0.734008	0.49399	0.645792	-6.75347	Ribitol-5-phosphate cytidylyltransferase (EC 2.7.7.40)	tarI NWMN_0185
A0A0H3KFC9	0.42733	17.1325	3.63171	0.0134819	0.0997396	-3.17212	Signal peptidase I (EC 3.4.21.89)	spsB NWMN_0836
A6QFF9	0.428228	16.2128	2.00562	0.0977593	0.277886	-5.29385	Na(+)/H(+) antiporter subunit D1 (Mnh complex subunit D1)	mnhD1 NWMN_0819
A0A0H3K8S8	0.429144	9.73993	0.069019	0.947493	0.992121	-7.05314	Uncharacterized protein	NWMN_1463
A6QHI7	0.4292	20.7795	3.18861	0.0222715	0.134795	-3.72268	Large ribosomal subunit protein bL27 (50S ribosomal protein L27)	rpmA NWMN_1547
A0A0H3KAB2	0.431432	18.9953	2.93162	0.0302195	0.155954	-4.05445	Amino acid ABC transporter, amino acid-binding protein	NWMN_2313
A6QHB6	0.435466	20.4577	4.71351	0.00448829	0.0561917	-1.95455	Flotillin-like protein FloA	floA NWMN_1476
A6QEK3	0.4395	21.2494	2.09566	0.0868703	0.25588	-5.17291	Protein/nucleic acid deglycase HchA (EC 3.1.2.-) (EC 3.5.1.-) (EC 3.5.1.124) (Maillard deglycase)	hchA NWMN_0513
A0A0H3K7P7	0.445366	20.2028	2.4128	0.0576232	0.221278	-4.74498	Uncharacterized protein	NWMN_0774
A0A0H3K9R1	0.450691	15.5821	1.83956	0.121677	0.316799	-5.51483	DEAD-box ATP-dependent RNA helicase CshA (EC 3.6.4.13)	cshA NWMN_1985
A0A0H3KEJ6	0.452499	18.4437	8.08178	0.000348713	0.0122155	0.847148	ATP-dependent zinc metalloprotease FtsH (EC 3.4.24.-)	ftsH NWMN_0473
A0A0H3K9G3	0.462163	17.0082	2.91707	0.0307557	0.15778	-4.07348	ABC transporter ATP-binding protein	NWMN_1867
A0A0H3K841	0.462927	16.2683	3.10379	0.024604	0.144548	-3.83125	Probable CtpA-like serine protease	ctpA NWMN_1332
A0A0H3KC80;A0EWT6	0.469157	15.6861	1.35619	0.229735	0.472552	-6.1256	Phage major tail protein	NWMN_1025
A0A0H3K8F6	0.47652	15.2044	1.26801	0.257431	0.491458	-6.22843	Sodium:alanine symporter family protein	NWMN_1269
A0A0H3KFP6	0.478865	17.9646	6.66741	0.000896175	0.0203133	-0.17536	Uncharacterized protein	NWMN_0958
A0A0H3KHA1	0.481188	15.6423	0.931079	0.392089	0.569415	-6.58268	Hydrolase ydeN	NWMN_1722
A0A0H3K601	0.48342	15.3169	0.973788	0.372313	0.548972	-6.54175	Cyclic-di-AMP phosphodiesterase (EC 3.1.4.-)	NWMN_0013
A0A0H3K6N2	0.487322	15.4258	1.57151	0.173343	0.393682	-5.86164	Putative hemin transport system permease protein HrtB	NWMN_0250
A0A0H3K7N9	0.491233	24.5266	0.588607	0.58022	0.723562	-6.85809	CsbD-like superfamily protein	NWMN_0783
A6QHC8	0.492633	19.7643	4.01225	0.0089774	0.0759712	-2.72308	Small ribosomal subunit protein bS20 (30S ribosomal protein S20)	rpsT NWMN_1488
A0A0H3K746	0.501897	17.4632	2.52259	0.0501162	0.203966	-4.59722	Polyribonucleotide nucleotidyltransferase	NWMN_0470
A0A0H3KCF6	0.507022	15.2171	1.07799	0.32745	0.508405	-6.43669	Ribosomal protein L7Ae	rpl7AE NWMN_1177
A0A0H3K9Y3	0.507859	16.0451	2.74144	0.0381206	0.175568	-4.30494	Acriflavin resistance protein	NWMN_2162
A6QJ87	0.515133	19.3081	4.68574	0.00460715	0.0561917	-1.98355	Large ribosomal subunit protein uL22 (50S ribosomal protein L22)	rplV NWMN_2147
A0A0H3KIU5	0.516264	17.8808	1.86868	0.117088	0.308787	-5.47634	DUF2188 domain-containing protein	NWMN_2406
A6QHB8	0.527332	18.303	1.57211	0.173205	0.393682	-5.86088	Small ribosomal subunit protein bS21 (30S ribosomal protein S21)	rpsU NWMN_1478
A0A0H3K744	0.527493	16.208	2.64218	0.0431221	0.189483	-4.43705	Global transcriptional regulator Spx	spx NWMN_0867
A0A0H3K956	0.527525	10.6339	0.0785658	0.940247	0.987217	-7.05231	Lantibiotic ABC transporter protein	bsaG NWMN_1709
A0A0H3KCB8	0.538292	16.239	1.69885	0.146539	0.35142	-5.69884	Uncharacterized protein	NWMN_1100
A0A0H3K727	0.549531	18.1039	3.20951	0.0217352	0.133648	-3.69608	Uncharacterized protein	NWMN_0430
A0A0H3K728	0.557465	14.6966	0.796802	0.459618	0.627811	-6.70246	PTS system, trehalose-specific IIBC component	treP NWMN_0438
A0A0H3K9U7	0.573022	15.2837	1.14851	0.299739	0.491458	-6.36173	PTS system mannitol-specific EIICB component (EC 2.7.1.197) (EIICB-Mtl)	mtlF NWMN_2057
A6QIU6	0.573297	17.5357	1.96918	0.102558	0.284993	-5.3426	ATP synthase epsilon chain (ATP synthase F1 sector epsilon subunit) (F-ATPase epsilon subunit)	atpC NWMN_2006
A0A0H3K8V5	0.596831	17.9467	2.39755	0.0587577	0.222736	-4.76554	Uncharacterized protein	NWMN_1528
A6QJ92	0.603833	19.3079	1.52647	0.183921	0.409659	-5.91816	Large ribosomal subunit protein uL3 (50S ribosomal protein L3)	rplC NWMN_2152
A0A0H3KCR3	0.605966	18.1981	0.762758	0.478034	0.638148	-6.73053	Uncharacterized protein	NWMN_1341
A0A0H3K8I2	0.611596	17.5829	2.06677	0.0902202	0.26139	-5.21178	UPF0291 protein NWMN_1253	NWMN_1253
A0A0H3K7K5	0.611893	17.5128	0.307965	0.769799	0.875671	-7.00053	ABC transporter ATP-binding protein	NWMN_0704
A0A0H3KGQ6	0.619257	15.9513	2.5765	0.0468219	0.198264	-4.5249	Penicillin-binding protein 3	pbpC NWMN_1455
A0A0H3K8P2	0.626254	10.3933	0.0950185	0.927775	0.979459	-7.05063	Lysine-specific permease	lysP NWMN_1575
A0A0H3K7S8	0.652123	15.994	2.94563	0.0297131	0.155954	-4.03615	Zinc metalloprotease (EC 3.4.24.-)	NWMN_1172
A0A0H3KA40	0.652819	15.4162	1.9393	0.106675	0.29431	-5.38249	Lysostaphin resistance protein A (Abortive infectivity domain-containing protein) (Surface protein display C)	lyrA spdC NWMN_2236
A0A0H3K8U2	0.662861	16.9752	2.49581	0.0518449	0.208825	-4.63321	Uncharacterized protein	NWMN_1499
A0A0H3KA50	0.672585	15.4707	1.49661	0.191275	0.419681	-5.95529	Cation efflux system protein CusB-like domain-containing protein	NWMN_2254
A0A0H3KID5	0.674598	18.5251	1.67028	0.152174	0.359741	-5.73572	6-phosphogluconate dehydrogenase, decarboxylating (EC 1.1.1.44)	NWMN_2201
A0A0H3KDS2	0.702197	17.9799	2.66421	0.0419533	0.185168	-4.40766	Uncharacterized protein	NWMN_1818
A6QFW1	0.72113	17.9929	3.26786	0.0203131	0.129734	-3.62213	Divalent metal cation transporter MntH	mntH NWMN_0971
A0A0H3KAI5	0.732691	16.3395	2.90047	0.0313801	0.158285	-4.09522	Uncharacterized protein	NWMN_2405
A0A0H3K668	0.732979	10.1361	0.11378	0.91358	0.97236	-7.04833	Efem/EfeO family lipoprotein	NWMN_0336
A0A0H3K733	0.733141	9.98592	0.115315	0.91242	0.972284	-7.04812	Oligopeptide ABC transporter, permease protein	oppC NWMN_0857
A0A0H3K629	0.734335	14.7278	1.34558	0.232919	0.473971	-6.13817	Siderophore compound ABC transporter binding protein	sirA NWMN_0059
A6QJ89	0.768331	18.2345	2.86627	0.0327107	0.159751	-4.14009	Large ribosomal subunit protein uL2 (50S ribosomal protein L2)	rplB NWMN_2149
A0A0H3KA90	0.774688	15.9481	1.87401	0.116267	0.308267	-5.46927	Uncharacterized protein	NWMN_2285
A6QHL4	0.778431	18.1063	2.34604	0.0627712	0.231047	-4.83505	Translation initiation factor IF-3	infC NWMN_1574
A0A0H3K765	0.778778	15.4252	1.58498	0.170295	0.390597	-5.84462	Uncharacterized protein	NWMN_0518
A6QJ70	0.804198	18.5258	2.52252	0.0501206	0.203966	-4.59731	Translation initiation factor IF-1	infA NWMN_2130
A6QED3	0.810064	18.5026	7.40916	0.000535951	0.015489	0.384308	Nucleoid-associated protein NWMN_0443	NWMN_0443
A0A0H3K748	0.812083	16.0191	1.62051	0.162504	0.37874	-5.79949	Uncharacterized protein	NWMN_0460
A6QJ74	0.827066	20.2828	2.25967	0.0701696	0.235741	-4.95168	Large ribosomal subunit protein uL30 (50S ribosomal protein L30)	rpmD NWMN_2134
A0A0H3K8E1	0.852088	16.3055	2.41191	0.0576886	0.221278	-4.74618	Homoserine dehydrogenase (EC 1.1.1.3)	metL NWMN_1240
A6QEJ8	0.860799	20.1797	8.20908	0.000322599	0.0116539	0.930397	Small ribosomal subunit protein uS7 (30S ribosomal protein S7)	rpsG NWMN_0508
A6QGF2	0.863566	13.5894	0.103221	0.921565	0.975576	-7.04967	Tyrosine recombinase XerC	xerC NWMN_1162
A6QJ90	0.876932	19.8344	8.3504	0.000296255	0.0111077	1.02128	Large ribosomal subunit protein uL23 (50S ribosomal protein L23)	rplW NWMN_2150
A6QHE1	0.887896	16.8073	0.965053	0.376291	0.55341	-6.55023	5'-methylthioadenosine/S-adenosylhomocysteine nucleosidase (MTA/SAH nucleosidase) (MTAN) (EC 3.2.2.9) (5'-deoxyadenosine nucleosidase) (DOA nucleosidase) (dAdo nucleosidase) (5'-methylthioadenosine nucleosidase) (MTA nucleosidase) (S-adenosylhomocysteine nucleosidase) (AdoHcy nucleosidase) (SAH nucleosidase) (SRH nucleosidase)	mtnN NWMN_1501
A0A0H3KA10	0.900264	18.2928	6.09872	0.00137336	0.027289	-0.643974	HTH-type transcriptional regulator SarR (Staphylococcal accessory regulator R)	sarR NWMN_2195
A0A0H3KFB7	0.928018	10.628	0.138109	0.895228	0.968086	-7.04472	S-formylglutathione hydrolase (EC 3.1.2.12)	estA NWMN_2528
A0A0H3K9Z7	0.934799	20.7389	11.8198	5.06562e-05	0.00572351	2.83877	Diacetyl reductase [(S)-acetoin forming] (EC 1.1.1.304) (Acetoin(diacetyl) reductase) (Meso-2,3-butanediol dehydrogenase)	NWMN_0071
A6QJ69	0.936799	20.732	2.84117	0.0337267	0.162721	-4.17311	Large ribosomal subunit protein bL36 (50S ribosomal protein L36)	rpmJ NWMN_2129
A0A0H3K7D0	0.946166	20.9996	2.60722	0.0450503	0.194321	-4.48377	Phosphocarrier protein HPr (Histidine-containing protein)	NWMN_0949
A0A0H3K722	0.955494	17.3283	3.01694	0.027277	0.153815	-3.94338	Lipoprotein	NWMN_0428
A0A0H3K6A4	0.963826	17.1253	1.29393	0.248991	0.484006	-6.19858	Superoxide dismutase (EC 1.15.1.1)	sodM NWMN_0077
A0A0H3K9J5	0.989379	9.12459	0.167095	0.87346	0.952566	-7.03953	tRNA threonylcarbamoyladenosine biosynthesis protein TsaE (t(6)A37 threonylcarbamoyladenosine biosynthesis protein TsaE)	NWMN_1959
A0A0H3KDP5;A0EWL5;A0EWT1	1.00999	14.7417	1.74345	0.138152	0.34345	-5.64092	Phi Mu50B-like protein	NWMN_1020
A0A0H3KEP4	1.01553	14.9125	1.70826	0.144728	0.35142	-5.68665	Uncharacterized protein	NWMN_0547
A0A0H3KFI8	1.05599	14.6603	2.01791	0.0961927	0.275927	-5.27737	Serine protease HtrA-like	htrA NWMN_0892
A0A0H3K986	1.07919	9.18409	0.182495	0.861943	0.949863	-7.03638	Uncharacterized protein	NWMN_1727
A0A0H3K807	1.08235	15.9721	2.68155	0.0410574	0.184679	-4.38454	Uncharacterized protein	NWMN_0925
A0A0H3K8W4	1.11026	17.0442	5.71039	0.00187232	0.0332984	-0.985839	Multifunctional fusion protein [Includes: Protein translocase subunit SecD; Protein-export membrane protein SecF]	secDF secD secF NWMN_1539
A0A0H3K7E0	1.1139	8.88094	0.194891	0.852701	0.942373	-7.03364	Penicillin-binding protein 4	pbp4 NWMN_0612
Q53653	1.13033	18.4183	2.93864	0.0299648	0.155954	-4.04528	Clumping factor A (Fibrinogen receptor A) (Fibrinogen-binding protein A)	clfA NWMN_0756
A0A0H3KCL7	1.15606	15.0956	1.93651	0.107068	0.294691	-5.38621	Regulatory protein MsrR	msrR NWMN_1274
A0A0H3KE80	1.19226	19.4097	5.02345	0.00337556	0.0513441	-1.63847	NADH-dependent flavin oxidoreductase Oye family protein	NWMN_0315
A6QGN7;A6QH94	1.3394	20.9427	3.68318	0.0127437	0.0975613	-3.11006	Large ribosomal subunit protein bL33B	rpmG2 NWMN_1247
A6QGG4	1.37071	10.4698	0.206517	0.844056	0.9364	-7.0309	DNA polymerase III PolC-type (PolIII) (EC 2.7.7.7)	polC NWMN_1174
A6QFV3	1.41821	14.8858	2.0989	0.0865035	0.25575	-5.16856	UPF0223 protein NWMN_0963	NWMN_0963
A6QJJ8	1.50082	17.1657	6.73442	0.000853883	0.0197418	-0.122493	HTH-type transcriptional regulator TcaR	tcaR NWMN_2258
A0A0H3KF25	1.5478	15.5933	2.82766	0.0342882	0.163116	-4.19091	Probable ergothioneine transporter EgtUBC	NWMN_0691
A0A0H3L074	1.60017	21.7516	2.11543	0.0846537	0.251567	-5.1463	Delta-hemolysin (Delta-toxin)	hld NWMN_2624
A0A0H3K7X1	1.62385	14.2635	2.01438	0.0966403	0.276525	-5.28211	1,4-dihydroxy-2-naphthoate octaprenyltransferase (DHNA-octaprenyltransferase) (EC 2.5.1.74)	menA NWMN_0911
A0A0H3K7M2	1.62559	17.4948	3.23172	0.0211812	0.131612	-3.66788	Cold shock protein CspA	cspC NWMN_0761
A0A0H3K7I3;A0A0H3KHF5;A0EWL3;A0EWS9	1.65037	15.908	2.31672	0.0651851	0.234019	-4.87463	Uncharacterized protein	NWMN_1018
Q840P8	1.70272	17.1606	7.45311	0.000520588	0.0154688	0.415785	Response regulator SaeR (Staphylococcus exoprotein expression protein R)	saeR NWMN_0675
A0A0H3KA44	1.76489	10.3246	0.257605	0.806377	0.905901	-7.01707	ABC transporter ATP-binding protein	NWMN_2242
A0A0H3K8J7	2.19549	14.2951	1.6798	0.150273	0.355976	-5.72346	Probable cell wall amidase lytH (EC 3.5.1.-)	NWMN_1534
P0C822	2.30433	20.5456	2.41723	0.0572976	0.221278	-4.739	Phenol-soluble modulin alpha 4 peptide	psmA4 NWMN_0417.1 NWMN_2616
P0C7Y5	2.32943	22.2609	3.29559	0.0196739	0.12777	-3.58715	Phenol-soluble modulin alpha 1 peptide	psmA1 NWMN_0417.4 NWMN_2619
A0A0H3KCR5	2.34349	18.3672	5.63641	0.0019898	0.0348516	-1.0531	Alanine dehydrogenase (EC 1.4.1.1)	ald NWMN_1349
A0A0H3KB01	2.37467	16.5058	4.85449	0.00393662	0.0548281	-1.80904	Cold shock protein CspA	cspB NWMN_2605
A0A0H3KJ61	2.40855	17.2768	4.04985	0.00863419	0.074486	-2.67994	N-acetylmuramoyl-L-alanine amidase domain protein	NWMN_2543
A6QF32	2.56011	8.28516	0.474387	0.654052	0.786768	-6.92601	Histidinol-phosphate aminotransferase (EC 2.6.1.9) (Imidazole acetol-phosphate transaminase)	hisC NWMN_0692
A6QJQ7	2.59238	18.192	2.38284	0.0598753	0.224	-4.78539	Immunoglobulin-binding protein Sbi	sbi NWMN_2317
A6QK48	2.86556	14.7154	4.69129	0.00458313	0.0561917	-1.97775	Copper chaperone CopZ	copZ NWMN_2458
A0A0H3KCA8	3.12489	18.3977	10.2029	0.000107696	0.00572351	2.08024	Phenol-soluble modulin beta 1	NWMN_1084
A0A0H3K861;A0EWL4;A0EWT0	3.57746	7.53607	0.543162	0.608988	0.744963	-6.88668	Phage head protein	NWMN_1019
A0A0H3KF97	3.87577	16.1055	2.22653	0.0732494	0.237916	-4.99644	ABC transporter permease protein	NWMN_0781
A0A0H3KC94	3.89621	1.94811	1.1501	0.299139	0.491458	-6.36001	Cell division protein ZapA (Z ring-associated protein ZapA)	NWMN_1053
A0A0H3K6R0	4.06025	7.55499	0.623274	0.558842	0.7078	-6.83493	Lipoteichoic acid synthase	NWMN_0687
A6QH51	4.08104	6.77198	0.710281	0.507435	0.657618	-6.77185	Ribonuclease Z (RNase Z) (EC 3.1.26.11) (tRNA 3 endonuclease) (tRNase Z)	rnz NWMN_1411
A6QGD3	4.10719	11.8911	0.9195	0.397591	0.573802	-6.59355	Ribonuclease 3 (EC 3.1.26.3) (Ribonuclease III) (RNase III)	rnc NWMN_1143
A0A0H3K7U2	4.1249	6.64698	0.732335	0.49493	0.645792	-6.75478	Uncharacterized protein	NWMN_1197
A0A0H3KF56	4.24978	12.0428	0.938135	0.388765	0.566011	-6.57601	Uncharacterized protein	NWMN_2435
A0A0H3K7T2	4.53385	7.13658	0.750313	0.484896	0.640036	-6.74054	DNA translocase FtsK/SpoIIIE family protein	ftsK NWMN_1185
A0A0H3K5L3	4.5694	7.41771	0.726839	0.498026	0.649062	-6.75907	Uncharacterized protein	NWMN_0079
A0A0H3KD70	4.5828	11.8911	1.05066	0.338759	0.515949	-6.46493	Regulatory protein YycH domain-containing protein	NWMN_0019
A0A0H3KAF3	4.68973	7.42688	0.747113	0.486671	0.640036	-6.7431	Ferredoxin-dependent glutamate synthase	NWMN_2357
A6QH23	4.70936	13.1444	0.986185	0.366726	0.543506	-6.52963	Glycerol-3-phosphate dehydrogenase [NAD(P)+] (EC 1.1.1.94) (NAD(P)(+)-dependent glycerol-3-phosphate dehydrogenase) (NAD(P)H-dependent dihydroxyacetone-phosphate reductase)	gpsA NWMN_1383
A6QKK0	4.75732	2.37866	1.15028	0.299073	0.491458	-6.35982	Ribosomal RNA small subunit methyltransferase G (EC 2.1.1.-) (16S rRNA 7-methylguanosine methyltransferase) (16S rRNA m7G methyltransferase)	rsmG NWMN_2610
A0A0H3KAZ4	4.91575	13.1654	1.03918	0.343606	0.518825	-6.47665	N-acetylmuramoyl-L-alanine amidase aaa	NWMN_0429
A6QED4	4.93209	11.8237	1.15364	0.297807	0.491458	-6.35617	Recombination protein RecR	recR NWMN_0444
A0A0H3KEQ1	4.98656	13.0648	1.05223	0.338102	0.515949	-6.46332	mevalonate kinase (EC 2.7.1.36)	mvaK1 NWMN_0553
A0A0H3KDC9	4.99815	12.8752	1.07057	0.330488	0.509193	-6.4444	Uncharacterized protein	NWMN_0078
A0A0H3K7D4	5.05765	12.6225	1.12417	0.309068	0.495695	-6.38793	Uncharacterized protein	NWMN_0954
A0A0H3K8F3	5.06052	9.61406	0.600154	0.573044	0.71848	-6.85051	Pyruvate flavodoxin ferredoxin oxidoreductase, alpha subunit	porA NWMN_1198
A6QIN3	5.08875	12.5815	1.13527	0.304784	0.492712	-6.37603	Accessory gene regulator protein B (EC 3.4.-.-)	agrB NWMN_1943
A0A0H3K5H4	5.14524	11.8733	1.21402	0.275843	0.491458	-6.28958	Regulatory protein YycH-like domain-containing protein	NWMN_0020
A0A0H3KB41	5.16631	7.6079	0.810137	0.452547	0.623534	-6.6912	N-terminal deoxyribonuclease	NWMN_0489
A6QDU7	5.22208	13.19	1.11938	0.310932	0.495696	-6.39305	N-acetylneuraminate lyase (NAL) (Neu5Ac lyase) (EC 4.1.3.3) (N-acetylneuraminate pyruvate-lyase) (N-acetylneuraminic acid aldolase) (Sialate lyase) (Sialic acid aldolase) (Sialic acid lyase)	nanA NWMN_0257
A0A0H3KGR0	5.22431	12.424	1.18282	0.287006	0.491458	-6.32423	DEAD-box ATP-dependent RNA helicase CshB (EC 3.6.4.13)	cshB NWMN_1461
A0A0H3K9Y9	5.27237	13.7896	1.07971	0.32675	0.508376	-6.4349	Integral membrane protein	NWMN_2154
A0A0H3K805	5.5955	12.6799	1.26683	0.257821	0.491458	-6.22979	Uncharacterized protein	NWMN_0975
A6QIU3	5.59792	12.1843	1.30745	0.244688	0.482695	-6.18288	3-hydroxyacyl-[acyl-carrier-protein] dehydratase FabZ (EC 4.2.1.59) ((3R)-hydroxymyristoyl-[acyl-carrier-protein] dehydratase) ((3R)-hydroxymyristoyl-ACP dehydrase) (Beta-hydroxyacyl-ACP dehydratase)	fabZ NWMN_2003
A0A0H3KEE9	5.61863	12.7989	1.26197	0.259434	0.491458	-6.23534	Molybdopterin synthase sulfur carrier subunit (MPT synthase subunit 1) (Molybdenum cofactor biosynthesis protein D) (Molybdopterin-converting factor small subunit) (Molybdopterin-converting factor subunit 1) (Sulfur carrier protein MoaD)	moaD NWMN_2170
A0A0H3K933	5.63837	7.70313	0.881182	0.416231	0.591836	-6.62881	Uncharacterized protein	NWMN_1670
A0A0H3K7S1	5.71317	8.98129	0.754425	0.48262	0.639804	-6.73725	Glycerophosphoryl diester phosphodiesterase	glpQ NWMN_0830
A0A0H3KEF4	5.71744	14.2481	1.15123	0.298712	0.491458	-6.35878	Molybdopterin biosynthesis MoeB	moeB NWMN_2176
A0A0H3K7J7	5.93301	12.3619	1.40255	0.216302	0.457124	-6.0702	Carnitine transport ATP-binding protein OpuCA (EC 7.6.2.9)	NWMN_0690
A6QIG2	5.98854	18.6059	11.7654	5.18732e-05	0.00572351	2.81537	65 kDa membrane protein (map-ND2C)	NWMN_1872
A6QHL3	6.085	13.2756	1.31964	0.240866	0.47856	-6.16865	Large ribosomal subunit protein bL35 (50S ribosomal protein L35)	rpmI NWMN_1573
A0A0H3K9Q3	6.63167	6.95492	1.18121	0.287594	0.491458	-6.32601	L-threonine dehydratase (EC 4.3.1.19) (Threonine deaminase)	ilvA NWMN_1967
A0A0H3KBB2	6.78718	12.3666	1.65536	0.155201	0.36466	-5.7549	N-acetylglucosaminyldiphosphoundecaprenol N-acetyl-beta-D-mannosaminyltransferase (EC 2.4.1.187) (N-acetylmannosaminyltransferase) (UDP-N-acetylmannosamine transferase) (UDP-N-acetylmannosamine:N-acetylglucosaminyl pyrophosphorylundecaprenol N-acetylmannosaminyltransferase)	tagA NWMN_0606
A0A0H3K8M5	7.03637	13.5284	1.58181	0.171007	0.391454	-5.84862	L-threonine dehydratase catabolic TdcB (EC 4.3.1.19) (Threonine deaminase)	ilvA NWMN_1348
A0A0H3K8V2	7.50879	14.3479	1.62176	0.162237	0.37874	-5.7979	Riboflavin biosynthesis protein RibD [Includes: Diaminohydroxyphosphoribosylaminopyrimidine deaminase (DRAP deaminase) (EC 3.5.4.26) (Riboflavin-specific deaminase); 5-amino-6-(5-phosphoribosylamino)uracil reductase (EC 1.1.1.193) (HTP reductase)]	ribD NWMN_1662
A6QF98	7.59869	13.2548	1.8148	0.125722	0.324407	-5.54746	Extracellular matrix protein-binding protein emp	ssp NWMN_0758
A0A0H3K7H0;Q83TG5	7.88038	19.896	58.175	1.13892e-08	1.31659e-05	7.89004	Uncharacterized protein	NWMN_0677
A0A0H3K6S6;A0EX63	9.09751	4.54876	2.26958	0.0692754	0.235741	-4.9383	Phage major head protein	NWMN_0294
A0A0H3K6T8;A0A0H3K7J4;A0EWM8;A0EWU4;A0EX77	10.3618	10.2626	2.19248	0.0765624	0.240428	-5.04241	Uncharacterized protein	NWMN_0307
A0A0H3K6D0	10.6807	9.01265	2.96165	0.0291456	0.155954	-4.01526	Glutamate synthase, small subunit	gltD NWMN_0437
A0A0H3K970;A0A0H3KHS2;A0EWH9;A0EWW1	10.6865	10.5459	2.22117	0.0737607	0.237916	-5.00368	Phage anti-repressor	NWMN_1811
A0A0H3K839;A0A0H3K9A1;A0EWM6;A0EWU2	10.8647	5.43236	2.25763	0.0703554	0.235741	-4.95444	P68 RBP/TagC-like beta-propeller domain-containing protein	NWMN_1031
A0A0H3KCL5	10.9175	10.538	2.29537	0.0670052	0.235741	-4.90347	DNA topoisomerase 4 subunit A (EC 5.6.2.2) (Topoisomerase IV subunit A)	parC NWMN_1268
A0A0H3K8H2	11.0406	11.1209	2.1711	0.0787227	0.243325	-5.07125	Uncharacterized protein	NWMN_1294
A0A0H3K5Z7	11.0877	5.54385	2.26483	0.0697021	0.235741	-4.94471	ADP-dependent (S)-NAD(P)H-hydrate dehydratase (EC 4.2.1.136) (ADP-dependent NAD(P)HX dehydratase)	nnrD NWMN_0006
A0A0H3K6A9	11.0983	5.54917	2.26466	0.0697179	0.235741	-4.94494	Uncharacterized protein	NWMN_0401
A0A0H3KHV3	11.1423	11.3374	2.13438	0.0825842	0.248613	-5.12077	Uncharacterized protein	NWMN_1951
A0A0H3K6X4	11.3046	5.65232	2.26139	0.0700134	0.235741	-4.94936	Enterotoxin-like toxin X	selX NWMN_0362
A0A0H3K7Z3	11.6002	9.73755	3.03311	0.0267558	0.152569	-3.92243	Cytochrome D ubiquinol oxidase, subunit I	cydA NWMN_0952
P0C809	12.4639	10.7701	2.89751	0.0314926	0.158285	-4.09909	Phenol-soluble modulin alpha 3 peptide	psmA3 NWMN_0417.2 NWMN_2617
A0A0H3K9N1	12.909	11.45	2.83169	0.0341194	0.163116	-4.18559	Leukocidin/hemolysin toxin family F subunit	lukF NWMN_1927
A0A0H3KHT5	14.2477	11.9023	3.28456	0.0199254	0.127966	-3.60106	Leukocidin/hemolysin toxin family S subunit	lukS NWMN_1928
A0A0H3KIM3	15.4709	7.73547	10.1863	0.000108597	0.00572351	2.0717	Gamma-hemolysin component C	hlgC NWMN_2319
A0A0H3KHM2	15.8304	7.9152	10.266	0.000104366	0.00572351	2.11241	GntR family regulatory protein	NWMN_1870
A0A0H3K6G5	16.5297	8.26487	10.3237	0.00010142	0.00572351	2.1417	Uncharacterized protein	NWMN_0157
Q840P7	16.6597	8.32987	10.3597	9.96352e-05	0.00572351	2.15984	Histidine protein kinase SaeS (EC 2.7.13.3) (Sensor protein SaeS) (Staphylococcus exoprotein expression protein S)	saeS NWMN_0674
A0A0H3KF27;Q6EVM1	18.2013	9.10067	10.401	9.76298e-05	0.00572351	2.1806	Fibronectin-binding protein A	fnbA NWMN_2399
A0A0H3KSC6	18.2621	9.13105	10.3656	9.93452e-05	0.00572351	2.16282	Phenol-soluble modulin beta 2	NWMN_2620
A0A0H3KCA1	18.5293	9.26467	9.76409	0.000134699	0.00598891	1.84975	Fibrinogen-binding protein	NWMN_1066
A6QG59	18.5894	9.2947	9.43627	0.000160168	0.00685758	1.66981	Fibrinogen-binding protein	fib efb NWMN_1069
A0A0H3KA75	18.8381	9.41907	11.0103	7.29525e-05	0.00572351	2.47574	Coagulase	coa NWMN_0166
A0A0H3K6Q3;Q83TU1	20.1206	10.0603	11.9314	4.8261e-05	0.00572351	2.8864	Uncharacterized protein	NWMN_0676

## Sheet: FLU-P20-5
	logFC	AveExpr	t	P.Value	adj.P.Val	B	Protein names	Gene Names
A0A0H3K7H0;Q83TG5	7.66831	20.0021	26.4751	8.84822e-07	0.00102285	6.0088	Uncharacterized protein	NWMN_0677
A6QE38	-4.44787	17.5707	-16.025	1.19132e-05	0.00670406	4.15798	5-methyltetrahydropteroyltriglutamate--homocysteine methyltransferase (EC 2.1.1.14) (Cobalamin-independent methionine synthase) (Methionine synthase, vitamin-B12 independent isozyme)	metE NWMN_0348
A6QJJ8	1.91948	16.9564	12.8618	3.67531e-05	0.00670406	3.15122	HTH-type transcriptional regulator TcaR	tcaR NWMN_2258
A0A0H3K9Z7	1.21773	20.5974	12.7961	3.77242e-05	0.00670406	3.12673	Diacetyl reductase [(S)-acetoin forming] (EC 1.1.1.304) (Acetoin(diacetyl) reductase) (Meso-2,3-butanediol dehydrogenase)	NWMN_0071
A0A0H3K8T6	-13.6991	6.84954	-11.8203	5.64673e-05	0.00670406	2.74177	Ribosomal silencing factor RsfS	rsfS NWMN_1494
A0A0H3K7B2	-14.0954	7.04769	-11.694	5.96289e-05	0.00670406	2.68893	Cation/H+ exchanger transmembrane domain-containing protein	NWMN_0600
A0A0H3K768	-14.9105	7.45527	-11.2079	7.39254e-05	0.00670406	2.47866	Uncharacterized protein	NWMN_0526
O07855	-15.108	7.554	-11.1889	7.45635e-05	0.00670406	2.4702	4,4'-diapophytoene desaturase (4,4'-diaponeurosporene-forming) (EC 1.3.8.-) (Dehydrosqualene desaturase)	crtN NWMN_2461
A0A0H3K6Q3;Q83TU1	20.1206	10.0603	11.1388	7.62726e-05	0.00670406	2.44785	Uncharacterized protein	NWMN_0676
A0A0H3KEC0	-15.3245	7.66227	-10.9026	8.49901e-05	0.00670406	2.34069	Aldo/keto reductase family protein	NWMN_2104
A0A0H3KCR5	2.80219	18.1378	10.8727	8.61743e-05	0.00670406	2.32694	Alanine dehydrogenase (EC 1.4.1.1)	ald NWMN_1349
A0A0H3KIM3	15.4709	7.73547	10.8094	8.87533e-05	0.00670406	2.2976	Gamma-hemolysin component C	hlgC NWMN_2319
A0A0H3KIZ0	-15.2817	7.64084	-10.784	8.98112e-05	0.00670406	2.2858	Acetyltransferase (EC 2.3.1.-)	NWMN_2455
A0A0H3KDE4	-16.0917	8.04584	-10.7424	9.15753e-05	0.00670406	2.2664	Aldehyde-alcohol dehydrogenase	adhE NWMN_0094
A0A0H3K6G5	16.5297	8.26487	10.5966	9.81019e-05	0.00670406	2.19758	Uncharacterized protein	NWMN_0157
A0A0H3KA75	18.8381	9.41907	10.5847	9.86603e-05	0.00670406	2.1919	Coagulase	coa NWMN_0166
A0A0H3KA72	-16.1176	8.05879	-10.545	0.000100542	0.00670406	2.17296	HTH-type transcriptional regulator SarZ (Staphylococcal accessory regulator Z)	NWMN_2286
A0A0H3K9N1	17.9045	8.95227	10.4666	0.000104389	0.00670406	2.13527	Leukocidin/hemolysin toxin family F subunit	lukF NWMN_1927
A0A0H3KF27;Q6EVM1	18.2013	9.10067	10.1734	0.00012041	0.007326	1.99122	Fibronectin-binding protein A	fnbA NWMN_2399
A0A0H3K6E4	-14.0966	7.04831	-10.0671	0.000126922	0.00733608	1.93782	Isochorismatase	entB NWMN_0131
A0A0H3KAU7	-15.2918	7.64588	-9.86922	0.000140195	0.00752017	1.83657	Uncharacterized protein	NWMN_0376
A0A0H3K682	-14.4541	7.22705	-9.82862	0.000143117	0.00752017	1.81551	67 kDa Myosin-crossreactive streptococcal antigen homolog	NWMN_0050
A0A0H3KAA5	17.3281	8.66404	9.67942	0.000154493	0.00776496	1.73724	Gamma-hemolysin component A	hlgA NWMN_2318
A0A0H3KCA1	18.5293	9.26467	9.5019	0.000169451	0.00816188	1.64229	Fibrinogen-binding protein	NWMN_1066
A6QJ80	-0.630299	20.2192	-8.17558	0.000356629	0.0164905	0.864174	Large ribosomal subunit protein uL5 (50S ribosomal protein L5)	rplE NWMN_2140
A0A0H3KCA8	2.47763	18.7213	7.77744	0.000455282	0.0202425	0.604196	Phenol-soluble modulin beta 1	NWMN_1084
A6QD54	-0.503965	18.702	-6.19272	0.00135586	0.058051	-0.578133	Large ribosomal subunit protein bL9 (50S ribosomal protein L9)	rplI NWMN_0014
A0A0H3K9P0	-0.640366	19.1114	-5.86272	0.00175047	0.0722695	-0.858558	Anti-sigma factor antagonist	rsbV NWMN_1972
A6QJ77	-0.707466	20.3756	-5.80015	0.00183965	0.0733324	-0.913224	Large ribosomal subunit protein uL6 (50S ribosomal protein L6)	rplF NWMN_2137
A0A0H3K7I4	-0.427033	19.3854	-5.28422	0.00281701	0.1061	-1.38323	Aldo/keto reductase family protein	NWMN_0672
A6QF82	-0.721133	20.2689	-5.27256	0.00284525	0.1061	-1.39425	Phosphoglycerate kinase (EC 2.7.2.3)	pgk NWMN_0742
A0A0H3KGN1	-0.360866	19.9103	-5.14935	0.00316491	0.113764	-1.51198	6-phosphogluconate dehydrogenase, decarboxylating (EC 1.1.1.44)	gnd NWMN_1417
A0A0H3KAI2	-0.488032	18.2928	-5.11982	0.00324758	0.113764	-1.5405	3-hydroxy-3-methylglutaryl coenzyme A synthase	mvaS NWMN_2446
A0A0H3KE75	-0.701198	18.7882	-5.02902	0.00351796	0.119611	-1.629	Glutamine--fructose-6-phosphate aminotransferase [isomerizing] (EC 2.6.1.16) (D-fructose-6-phosphate amidotransferase) (GFAT) (Glucosamine-6-phosphate synthase) (Hexosephosphate aminotransferase) (L-glutamine--D-fructose-6-phosphate amidotransferase)	glmS NWMN_2056
A6QF83	-1.0056	21.2863	-4.86008	0.00409361	0.133434	-1.79679	Triosephosphate isomerase (TIM) (TPI) (EC 5.3.1.1) (Triose-phosphate isomerase)	tpiA NWMN_0743
A6QH05	-0.770563	17.6307	-4.8436	0.0041554	0.133434	-1.81338	Asparagine--tRNA ligase (EC 6.1.1.22) (Asparaginyl-tRNA synthetase) (AsnRS)	asnS NWMN_1365
A0A0H3KEP6	-0.892733	20.9004	-4.76532	0.00446398	0.13829	-1.89273	Oxidoreductase, short chain dehydrogenase/reductase family protein	NWMN_2229
A6QDL6	-1.2355	21.4413	-4.7456	0.00454587	0.13829	-1.91286	L-lactate dehydrogenase 1 (L-LDH 1) (EC 1.1.1.27)	ldh1 NWMN_0176
A6QHN3	-0.581532	18.8612	-4.69078	0.00478272	0.139239	-1.96913	ATP-dependent 6-phosphofructokinase (ATP-PFK) (Phosphofructokinase) (EC 2.7.1.11) (Phosphohexokinase)	pfkA NWMN_1593
A0A0H3KCE0	-0.53363	17.1715	-4.68289	0.00481795	0.139239	-1.97726	Uncharacterized protein	NWMN_1135
A6QE49	-1.92068	16.6749	-4.65639	0.00493854	0.139243	-2.00465	Small ribosomal subunit protein bS18 (30S ribosomal protein S18)	rpsR NWMN_0359
A0A0H3K9Z2	-0.523497	17.3356	-4.5977	0.00521824	0.143626	-2.06569	Molybdenum cofactor biosynthesis protein B	moaB NWMN_2175
A6QIG2	5.11327	19.0435	4.53513	0.00553679	0.148849	-2.13135	65 kDa membrane protein (map-ND2C)	NWMN_1872
A6QJ02	-0.341332	18.2026	-4.44915	0.00601177	0.157538	-2.22254	Phosphoglucosamine mutase (EC 5.4.2.10)	glmM NWMN_2062
A6QES8	-0.272833	20.1401	-4.40594	0.00626801	0.157538	-2.26878	Transcriptional regulator SarA (Staphylococcal accessory regulator A)	sarA NWMN_0588
A0A0H3K695	-0.522366	20.4744	-4.39604	0.00632853	0.157538	-2.27943	Inosine-5'-monophosphate dehydrogenase (IMP dehydrogenase) (IMPD) (IMPDH) (EC 1.1.1.205)	guaB NWMN_0380
A0A0H3K988	-0.5927	21.6478	-4.38366	0.00640507	0.157538	-2.29275	Ferritin (EC 1.16.3.2)	NWMN_1831
A0A0H3KAE1	-0.72573	17.6545	-4.35506	0.00658609	0.158615	-2.32362	Quaternary amine transport ATP-binding protein (EC 7.6.2.9)	opuCA NWMN_2347
A0A0H3KIW0	-0.960733	20.3933	-4.29544	0.00698265	0.164733	-2.38839	D-lactate dehydrogenase (EC 1.1.1.28) (D-specific 2-hydroxyacid dehydrogenase)	NWMN_2422
A0A0H3KH77	-0.332066	18.9475	-4.15806	0.00800542	0.179686	-2.53974	Oxidoreductase	NWMN_1678
A6QEJ7	-0.684531	18.1819	-4.12293	0.00829382	0.179686	-2.57891	Small ribosomal subunit protein uS12 (30S ribosomal protein S12)	rpsL NWMN_0507
A6QHK1	-0.504332	18.1801	-4.11896	0.00832717	0.179686	-2.58335	Glutamate-1-semialdehyde 2,1-aminomutase 1 (GSA 1) (EC 5.4.3.8) (Glutamate-1-semialdehyde aminotransferase 1) (GSA-AT 1)	hemL1 NWMN_1561
A6QK89	-0.895765	19.1028	-4.11858	0.00833038	0.179686	-2.58378	L-lactate dehydrogenase 2 (L-LDH 2) (EC 1.1.1.27)	ldh2 NWMN_2499
A0A0H3KCP0	-0.721927	16.8222	-4.11109	0.00839366	0.179686	-2.59215	ABC transporter ATP-binding protein	NWMN_1303
A0A0H3K890	-0.61693	17.6055	-4.05941	0.00884609	0.183369	-2.65024	Uncharacterized protein	NWMN_1072
A0A0H3KAP8	-0.710263	17.422	-4.05533	0.00888292	0.183369	-2.65484	Dihydroorotate dehydrogenase (quinone) (EC 1.3.5.2)	pyrD NWMN_2488
A6QGF5	-0.389666	20.2403	-4.02085	0.00920173	0.186618	-2.69384	Global transcriptional regulator CodY	codY NWMN_1165
A6QGF3	-0.560963	17.0979	-3.98658	0.00953169	0.187869	-2.73281	ATP-dependent protease subunit HslV (EC 3.4.25.2)	hslV NWMN_1163
P0C7Y5	1.9973	22.4269	3.97472	0.009649	0.187869	-2.74633	Phenol-soluble modulin alpha 1 peptide	psmA1 NWMN_0417.4 NWMN_2619
A0A0H3KE80	1.06887	19.4714	3.96454	0.00975099	0.187869	-2.75796	NADH-dependent flavin oxidoreductase Oye family protein	NWMN_0315
A0A0H3KH51	-0.349766	19.4011	-3.92075	0.010204	0.193374	-2.80815	Peptidase M20/M25/M40 family protein	NWMN_1644
A0A0H3KA10	0.606398	18.4397	3.88759	0.0105631	0.19695	-2.84636	HTH-type transcriptional regulator SarR (Staphylococcal accessory regulator R)	sarR NWMN_2195
A6QGF9	-0.3168	20.1875	-3.80909	0.011472	0.209691	-2.93752	Ribosome-recycling factor (RRF) (Ribosome-releasing factor)	frr NWMN_1169
A0A0H3KAS7	-0.67293	17.6544	-3.79232	0.0116775	0.209691	-2.95712	DinB-like domain-containing protein	NWMN_2591
A6QF76	-1.1172	18.3059	-3.78323	0.0117906	0.209691	-2.96776	ATP-dependent Clp protease proteolytic subunit (EC 3.4.21.92) (Endopeptidase Clp)	clpP NWMN_0736
A6QD48	-0.422166	19.13	-3.7572	0.0121216	0.21014	-2.99831	Serine--tRNA ligase (EC 6.1.1.11) (Seryl-tRNA synthetase) (SerRS) (Seryl-tRNA(Ser/Sec) synthetase)	serS NWMN_0008
A0A0H3K9B0	-1.34316	19.2447	-3.74782	0.0122435	0.21014	-3.00935	Uncharacterized protein	NWMN_1861
A0A0H3KG49	-0.671165	18.8342	-3.73886	0.0123612	0.21014	-3.0199	Ribonuclease J (RNase J) (EC 3.1.-.-)	rnj NWMN_1184
A0A0H3K7M9	-0.813297	17.9606	-3.68381	0.0131131	0.219691	-3.08501	2,3-bisphosphoglycerate-independent phosphoglycerate mutase (BPG-independent PGAM) (Phosphoglyceromutase) (iPGM) (EC 5.4.2.12)	pgm gpmI NWMN_0744
A6QFE3	-0.353199	18.1568	-3.6108	0.0141914	0.229777	-3.17208	D-alanine--D-alanyl carrier protein ligase (DCL) (EC 6.2.1.54) (D-alanine--poly(phosphoribitol) ligase subunit 1) (D-alanine-activating enzyme) (DAE)	dltA NWMN_0803
A6QFW1	0.400099	18.1534	3.61056	0.0141952	0.229777	-3.17237	Divalent metal cation transporter MntH	mntH NWMN_0971
A6QK48	1.3613	15.4676	3.59044	0.01451	0.229777	-3.19652	Copper chaperone CopZ	copZ NWMN_2458
A0A0H3K7Z8	-0.385831	17.6082	-3.59043	0.0145101	0.229777	-3.19653	Aminoacyltransferase FemA (EC 2.3.2.17) (Factor essential for expression of methicillin resistance A) (N-acetylmuramoyl-L-alanyl-D-glutamyl-L-lysyl-(N6-glycyl)-D-alanyl-D-alanine-diphosphoundecaprenyl-N-acetylglucosamine:glycine glycyltransferase)	femA NWMN_1286
A0A0H3K910	-0.399167	21.6672	-3.53634	0.0153961	0.240511	-3.26174	Universal stress protein	NWMN_1604
P0C822	1.9583	20.7187	3.50993	0.0158508	0.24149	-3.29375	Phenol-soluble modulin alpha 4 peptide	psmA4 NWMN_0417.1 NWMN_2616
A6QI27	-0.905265	19.5652	-3.50846	0.0158765	0.24149	-3.29553	UPF0342 protein NWMN_1737	NWMN_1737
A6QIX8	-0.355532	17.8444	-3.48573	0.0162807	0.244422	-3.32316	S-ribosylhomocysteine lyase (EC 4.4.1.21) (AI-2 synthesis protein) (Autoinducer-2 production protein LuxS)	luxS NWMN_2038
A6QHQ3	-0.364666	19.8549	-3.45507	0.0168446	0.247808	-3.36057	Small ribosomal subunit protein uS4 (30S ribosomal protein S4)	rpsD NWMN_1613
A6QFQ3	-2.71833	16.9275	-3.45026	0.016935	0.247808	-3.36645	2-succinyl-5-enolpyruvyl-6-hydroxy-3-cyclohexene-1-carboxylate synthase (SEPHCHC synthase) (EC 2.2.1.9) (Menaquinone biosynthesis protein MenD)	menD memD NWMN_0913
A0A0H3K8W4	0.739795	17.2294	3.40483	0.0178167	0.252594	-3.42216	Multifunctional fusion protein [Includes: Protein translocase subunit SecD; Protein-export membrane protein SecF]	secDF secD secF NWMN_1539
A0A0H3K9Q4	-0.355798	17.4062	-3.40298	0.0178536	0.252594	-3.42443	Haloacid dehalogenase-like hydrolase	NWMN_2054
A6QHB6	0.3876	20.4816	3.38505	0.0182165	0.252594	-3.44651	Flotillin-like protein FloA	floA NWMN_1476
A0A0H3KSC6	3.88519	16.3195	3.38263	0.0182662	0.252594	-3.44949	Phenol-soluble modulin beta 2	NWMN_2620
A0A0H3K935	-0.298566	19.1304	-3.37787	0.0183642	0.252594	-3.45536	D-alanine aminotransferase (EC 2.6.1.21)	NWMN_1643
A0A0H3K9A6	-0.626864	18.1079	-3.35683	0.0188047	0.252594	-3.48135	thioredoxin-dependent peroxiredoxin (EC 1.11.1.24) (Bacterioferritin comigratory protein) (Thioredoxin peroxidase)	NWMN_1755
A6QJQ5	-0.359166	20.7344	-3.34841	0.0189844	0.252594	-3.49177	2,3-bisphosphoglycerate-dependent phosphoglycerate mutase (BPG-dependent PGAM) (PGAM) (Phosphoglyceromutase) (dPGM) (EC 5.4.2.11)	gpmA NWMN_2315
A6QIX1	-0.429631	17.5137	-3.34721	0.0190101	0.252594	-3.49326	CTP synthase (EC 6.3.4.2) (Cytidine 5'-triphosphate synthase) (Cytidine triphosphate synthetase) (CTP synthetase) (CTPS) (UTP--ammonia ligase)	pyrG NWMN_2031
A0A0H3KHI4	-0.881998	19.234	-3.31188	0.0197863	0.25992	-3.5371	Uncharacterized protein	NWMN_1820
A0A0H3K8D2	-0.295499	17.8282	-3.25612	0.0210845	0.270641	-3.60665	Malonyl CoA-acyl carrier protein transacylase (EC 2.3.1.39)	fabD NWMN_1140
A0A0H3K8R8	-0.652531	17.9752	-3.24907	0.0212556	0.270641	-3.61548	Uncharacterized protein	NWMN_1438
A0A0H3K9Q9	-0.570098	18.2149	-3.24551	0.0213422	0.270641	-3.61993	Mannitol-specific phosphotransferase enzyme IIA component (EIIA) (EIII) (PTS system mannitol-specific EIIA component)	mtlA NWMN_2059
A0A0H3K8E1	0.891921	16.2856	3.23751	0.0215389	0.270641	-3.62996	Homoserine dehydrogenase (EC 1.1.1.3)	metL NWMN_1240
A0A0H3KHT5	11.6766	13.1879	3.22605	0.0218242	0.271277	-3.64434	Leukocidin/hemolysin toxin family S subunit	lukS NWMN_1928
A6QE68	-0.437497	16.9929	-3.18883	0.0227801	0.273698	-3.69117	Xanthine phosphoribosyltransferase (XPRTase) (EC 2.4.2.22)	xpt NWMN_0378
A0A0H3KIR9	-0.613493	16.5322	-3.18698	0.022829	0.273698	-3.69351	Uncharacterized protein	NWMN_2376
A0A0H3K866	-0.355733	18.7852	-3.17771	0.0230748	0.273698	-3.7052	Cell division protein FtsA	ftsA NWMN_1095
Q840P8	1.64112	17.1914	3.17452	0.0231603	0.273698	-3.70924	Response regulator SaeR (Staphylococcus exoprotein expression protein R)	saeR NWMN_0675
A0A0H3KBF3	-0.532395	16.8014	-3.17293	0.0232027	0.273698	-3.71124	Cytokinin riboside 5'-monophosphate phosphoribohydrolase (EC 3.2.2.n1)	NWMN_0649
A0A0H3KED7	-0.484133	20.7477	-3.14032	0.0240973	0.279568	-3.75251	Large ribosomal subunit protein uL29	rpmC NWMN_2144
A0A0H3KCV9	-0.481097	17.2409	-3.12717	0.0244688	0.279568	-3.76919	Uncharacterized protein	NWMN_1420
A0A0H3KF91	-1.55638	16.5409	-3.12682	0.0244788	0.279568	-3.76963	Fructosamine kinase family protein	NWMN_2487
A6QIV3	0.638391	16.08	3.12022	0.0246678	0.279568	-3.77802	ATP synthase subunit a (ATP synthase F0 sector subunit a) (F-ATPase subunit 6)	atpB NWMN_2013
A0A0H3KG89	0.440097	17.2759	3.09474	0.0254124	0.285211	-3.81041	Threonine synthase (EC 4.2.3.1)	thrC NWMN_1241
A0A0H3K756	-0.353165	18.0409	-3.04362	0.0269836	0.296529	-3.87569	Hypoxanthine phosphoribosyltransferase (EC 2.4.2.8)	hpt NWMN_0472
A0A0H3K8I0	0.52133	17.2305	3.03309	0.0273206	0.296529	-3.88919	Uncharacterized protein	NWMN_1244
A0A0H3KCW8	-0.369866	18.9146	-3.02955	0.027435	0.296529	-3.89373	Proline dipeptidase	NWMN_1434
A0A0H3KEJ6	0.213366	18.5632	3.02918	0.0274469	0.296529	-3.8942	ATP-dependent zinc metalloprotease FtsH (EC 3.4.24.-)	ftsH NWMN_0473
A6QE71	-0.511899	18.831	-2.99923	0.0284358	0.304368	-3.93265	GMP synthase [glutamine-hydrolyzing] (EC 6.3.5.2) (GMP synthetase) (Glutamine amidotransferase)	guaA NWMN_0381
A6QFI1	-0.420262	16.4317	-2.97653	0.029212	0.304806	-3.96188	Coenzyme A disulfide reductase (CoA-disulfide reductase) (CoADR) (EC 1.8.1.14)	cdr NWMN_0841
A0A0H3K700	-0.531429	17.1456	-2.9701	0.0294358	0.304806	-3.97016	Probable cytosol aminopeptidase (Leucine aminopeptidase) (Leucyl aminopeptidase)	ampA NWMN_0812
A0A0H3K6X1	-0.905689	16.5313	-2.95795	0.0298646	0.304806	-3.98585	Ribosome-binding ATPase YchF	ychF NWMN_0355
A6QEJ2	-0.5171	21.3777	-2.95555	0.0299501	0.304806	-3.98895	Large ribosomal subunit protein bL12 (50S ribosomal protein L7/L12)	rplL NWMN_0502
A0A0H3KFM7	-0.562197	17.3062	-2.95107	0.0301103	0.304806	-3.99473	N5-carboxyaminoimidazole ribonucleotide synthase (N5-CAIR synthase) (EC 6.3.4.18) (5-(carboxyamino)imidazole ribonucleotide synthetase)	purK NWMN_0934
A0A0H3KC36	-0.682562	17.0971	-2.93982	0.0305171	0.304806	-4.00928	Ribonuclease J (RNase J) (EC 3.1.-.-)	rnj NWMN_0956
A0A0H3KET0	-0.400733	19.5742	-2.92619	0.0310178	0.304806	-4.02691	Pyridoxamine 5'-phosphate oxidase N-terminal domain-containing protein	NWMN_2282
A6QJ60	-0.2607	20.7692	-2.92519	0.0310551	0.304806	-4.02821	Large ribosomal subunit protein uL13 (50S ribosomal protein L13)	rplM NWMN_2120
A6QF98	12.5604	10.7739	2.92203	0.0311725	0.304806	-4.03229	Extracellular matrix protein-binding protein emp	ssp NWMN_0758
A6QH26	-0.55806	16.3493	-2.9178	0.0313308	0.304806	-4.03778	Cytidylate kinase (CK) (EC 2.7.4.25) (Cytidine monophosphate kinase) (CMP kinase)	cmk NWMN_1386
A0A0H3KI69	-0.717988	15.9756	-2.91656	0.0313771	0.304806	-4.03938	Alpha-acetolactate synthase	alsS NWMN_2111
A0A0H3K6G1	-0.725198	18.4128	-2.88563	0.0325629	0.311436	-4.07952	nitric oxide dioxygenase (EC 1.14.12.17)	NWMN_0175
A0A0H3K6Y7	-0.291733	20.5561	-2.87377	0.0330309	0.311436	-4.09495	Uncharacterized protein	NWMN_0377
A0A0H3K8Y9	-0.459265	18.5517	-2.86863	0.0332358	0.311436	-4.10163	Hit-family protein involved in cell-cycle regulation	NWMN_1729
A6QG59	13.5728	11.803	2.86525	0.0333715	0.311436	-4.10604	Fibrinogen-binding protein	fib efb NWMN_1069
A0A0H3K7L0	0.653533	21.5291	2.86437	0.0334066	0.311436	-4.10717	Thioredoxin	trxA NWMN_1057
A6QH73	-0.181866	19.076	-2.85525	0.0337761	0.312361	-4.11906	Elongation factor P (EF-P)	efp NWMN_1433
A0A0H3K8I2	0.387232	17.6951	2.84365	0.0342523	0.313327	-4.13418	UPF0291 protein NWMN_1253	NWMN_1253
A0A0H3K9P4	-0.600529	17.1681	-2.83955	0.0344226	0.313327	-4.13953	Thiol-disulphide oxidoreductase, DCC family protein	NWMN_2044
A0A0H3KFB6	-0.4737	20.1792	-2.8255	0.0350126	0.315695	-4.15787	Type II NADH:quinone oxidoreductase (EC 1.6.5.9) (NDH-2)	NWMN_0811
A0A0H3K811	-0.878999	19.8775	-2.82041	0.0352289	0.315695	-4.16452	Probable quinol oxidase subunit 2 (Quinol oxidase polypeptide II)	qoxA NWMN_0930
A0A0H3KF25	1.43517	15.6496	2.74996	0.0383813	0.341298	-4.25683	Probable ergothioneine transporter EgtUBC	NWMN_0691
A0A0H3KA68	-0.756684	15.5788	-2.73134	0.0392654	0.346495	-4.28132	Zinc-containing alcohol dehydrogenase superfamily protein	NWMN_2272
A0A0H3KB72	-0.2394	20.2915	-2.7094	0.0403359	0.353245	-4.31021	Phosphate acetyltransferase (EC 2.3.1.8) (Phosphotransacetylase)	pta NWMN_0551
A0A0H3KDU5	-0.348098	17.5106	-2.69372	0.0411202	0.357406	-4.33088	Aldehyde dehydrogenase	NWMN_1858
A6QJ59	0.272	20.4989	2.66776	0.0424562	0.363547	-4.36516	Small ribosomal subunit protein uS9 (30S ribosomal protein S9)	rpsI NWMN_2119
A0A0H3KAD5	-1.05508	15.9269	-2.66511	0.0425954	0.363547	-4.36867	Carboxylic ester hydrolase (EC 3.1.1.-)	NWMN_2350
A0A0H3K7K6	-0.516633	20.3527	-2.66179	0.0427703	0.363547	-4.37306	Thioredoxin reductase (EC 1.8.1.9)	trxB NWMN_0732
A6QHK9	-0.2174	20.3749	-2.65428	0.0431684	0.364253	-4.38298	Trigger factor (TF) (EC 5.2.1.8) (PPIase)	tig NWMN_1569
A0A0H3K8I8	-0.317165	17.3502	-2.63697	0.0441026	0.369439	-4.40589	Uncharacterized protein	NWMN_1336
A0A0H3K724	-0.697824	16.2271	-2.62889	0.0445457	0.370466	-4.41659	Cystathionine gamma-synthase	metB NWMN_0425
A6QK27	-0.50743	17.1354	-2.60359	0.0459657	0.376163	-4.45013	PTS system glucoside-specific EIICBA component [Includes: Glucoside permease IIC component (PTS system glucoside-specific EIIC component); Glucoside-specific phosphotransferase enzyme IIB component (EC 2.7.1.-) (PTS system glucoside-specific EIIB component); Glucoside-specific phosphotransferase enzyme IIA component (PTS system glucoside-specific EIIA component)]	glcB NWMN_2437
A0A0H3K740	-0.670424	16.1071	-2.59949	0.046201	0.376163	-4.45558	Uncharacterized protein	NWMN_0447
A6QEJ8	0.3097	20.4553	2.59386	0.046525	0.376163	-4.46304	Small ribosomal subunit protein uS7 (30S ribosomal protein S7)	rpsG NWMN_0508
A0A0H3KB01	0.50883	17.4387	2.59374	0.0465322	0.376163	-4.46321	Cold shock protein CspA	cspB NWMN_2605
A0A0H3K742	-0.2591	20.7598	-2.57714	0.0475034	0.381347	-4.48525	Large ribosomal subunit protein bL25 (General stress protein CTC)	rplY ctc NWMN_0464
A0A0H3KBH8	-11.1111	10.0553	-2.56938	0.047965	0.382396	-4.49556	Di-/tripeptide ABC transporter	NWMN_0696
A0A0H3K8B9	-0.533966	19.9347	-2.55402	0.0488932	0.385296	-4.51598	Glycerol-3-phosphate dehydrogenase (EC 1.1.5.3)	glpD NWMN_1209
A0A0H3K9T2	-0.4212	20.0529	-2.54886	0.0492092	0.385296	-4.52285	Fructose-bisphosphate aldolase (EC 4.1.2.13) (Fructose-1,6-bisphosphate aldolase)	fbaA NWMN_2029
A0A0H3KGZ9	0.644789	15.8653	2.54693	0.0493285	0.385296	-4.52542	Alkaline phosphatase synthesis transcriptional regulatory protein	phoP NWMN_1586
A0A0H3K8J1	-0.587399	19.8433	-2.52259	0.0508539	0.394545	-4.55783	Uncharacterized protein	NWMN_1527
A6QJ66	-0.232333	19.9986	-2.51165	0.0515562	0.397326	-4.57241	DNA-directed RNA polymerase subunit alpha (RNAP subunit alpha) (EC 2.7.7.6) (RNA polymerase subunit alpha) (Transcriptase subunit alpha)	rpoA NWMN_2126
A0A0H3KJ61	1.01076	17.9757	2.49706	0.0525088	0.401988	-4.59186	N-acetylmuramoyl-L-alanine amidase domain protein	NWMN_2543
A0A0H3K656	-0.573398	18.0321	-2.48563	0.0532688	0.402596	-4.60711	Adenylosuccinate synthetase (AMPSase) (AdSS) (EC 6.3.4.4) (IMP--aspartate ligase)	purA NWMN_0016
A0A0H3K7V7	-0.55843	17.6072	-2.48539	0.0532848	0.402596	-4.60743	Enoyl-[acyl-carrier-protein] reductase [NADPH] (ENR) (EC 1.3.1.39)	NWMN_0881
A0A0H3K7V5	-0.4485	20.6225	-2.47481	0.0539993	0.405345	-4.62156	Glutamine synthetase (EC 6.3.1.2)	glnA NWMN_1217
A6QGX0	-0.751658	16.4695	-2.44969	0.0557363	0.410872	-4.6551	UDP-N-acetylglucosamine--N-acetylmuramyl-(pentapeptide) pyrophosphoryl-undecaprenol N-acetylglucosamine transferase (EC 2.4.1.227) (Undecaprenyl-PP-MurNAc-pentapeptide-UDPGlcNAc GlcNAc transferase)	murG NWMN_1330
A6QK86	-0.544797	17.5655	-2.44502	0.0560656	0.410872	-4.66134	3-methyl-2-oxobutanoate hydroxymethyltransferase (EC 2.1.2.11) (Ketopantoate hydroxymethyltransferase) (KPHMT)	panB NWMN_2496
A0A0H3KFP6	0.261432	18.0734	2.44492	0.0560731	0.410872	-4.66148	Uncharacterized protein	NWMN_0958
A6QFS9	-0.530866	18.7989	-2.44294	0.0562133	0.410872	-4.66412	Phosphoribosylformylglycinamidine cyclo-ligase (EC 6.3.3.1) (AIR synthase) (AIRS) (Phosphoribosyl-aminoimidazole synthetase)	purM NWMN_0939
A0A0H3KBA6	-0.709918	15.5331	-2.43874	0.0565127	0.410872	-4.66975	Uncharacterized protein	NWMN_0601
A0A0H3K698	11.01	10.2478	2.42928	0.0571922	0.413163	-4.68239	N-acetylmuramic acid 6-phosphate etherase (MurNAc-6-P etherase) (EC 4.2.1.126) (N-acetylmuramic acid 6-phosphate hydrolase) (N-acetylmuramic acid 6-phosphate lyase)	murQ NWMN_0135
A0A0H3KA00	-0.396162	16.5355	-2.42445	0.0575425	0.413163	-4.68884	Acyl-CoA dehydrogenase-related protein	NWMN_2186
A0A0H3KGW9	-0.650698	18.4682	-2.40987	0.0586149	0.418264	-4.70835	Preprotein translocase, YajC subunit	NWMN_1540
A6QFB6	-0.501066	19.2805	-2.37869	0.0609804	0.432475	-4.75009	Glycine cleavage system H protein (Octanoyl/lipoyl carrier protein)	gcvH NWMN_0776
A6QGX8	-0.479827	16.3026	-2.32802	0.065045	0.436202	-4.81798	Thymidylate synthase (TS) (TSase) (EC 2.1.1.45)	thyA NWMN_1338
A0A0H3KHM2	10.8869	10.3869	2.32771	0.0650707	0.436202	-4.81839	GntR family regulatory protein	NWMN_1870
A6QK04	-0.542161	16.43	-2.29894	0.0675074	0.436202	-4.85696	Fructose-1,6-bisphosphatase class 3 (FBPase class 3) (EC 3.1.3.11) (D-fructose-1,6-bisphosphate 1-phosphohydrolase class 3)	fbp NWMN_2414
A0A0H3KBH3	-10.9863	10.5926	-2.29164	0.0681407	0.436202	-4.86674	DNA helicase RecQ (EC 5.6.2.4)	recQ NWMN_0689
A0A0H3K8K6	-0.496361	16.3717	-2.28931	0.0683442	0.436202	-4.86986	Conserved virulence factor B	NWMN_1302
A0A0H3K9W6	-0.2863	19.3169	-2.28683	0.0685618	0.436202	-4.87319	Adenylate kinase (AK) (EC 2.7.4.3) (ATP-AMP transphosphorylase) (ATP:AMP phosphotransferase) (Adenylate monophosphate kinase)	adk NWMN_2131
A6QJQ7	13.0713	12.9526	2.28564	0.0686665	0.436202	-4.87479	Immunoglobulin-binding protein Sbi	sbi NWMN_2317
A0A0H3KCS5	0.310899	17.7385	2.27681	0.069448	0.436202	-4.88663	Penicillin binding protein 2	pbpB NWMN_1361
A0A0H3KB50	-0.452299	18.814	-2.27307	0.0697816	0.436202	-4.89165	Putative pyridoxal phosphate-dependent acyltransferase	NWMN_0512
A6QEW8	7.89866	3.94933	2.27302	0.0697858	0.436202	-4.89171	Response regulator protein GraR (Glycopeptide resistance-associated protein R)	graR NWMN_0628
A6QH51	8.8125	4.40625	2.27093	0.0699737	0.436202	-4.89452	Ribonuclease Z (RNase Z) (EC 3.1.26.11) (tRNA 3 endonuclease) (tRNase Z)	rnz NWMN_1411
A0A0H3KA47	-8.6174	4.3087	-2.26896	0.0701505	0.436202	-4.89716	Uncharacterized protein	NWMN_2238
A0A0H3K7Y9	-9.61091	4.80546	-2.26879	0.0701659	0.436202	-4.89739	Uncharacterized protein	NWMN_0947
A6QJ38	9.70791	4.85395	2.26834	0.0702057	0.436202	-4.89798	Galactose-6-phosphate isomerase subunit LacB (EC 5.3.1.26)	lacB NWMN_2098
A0A0H3KAC0	9.91353	4.95677	2.26758	0.0702743	0.436202	-4.899	Uncharacterized protein	NWMN_2335
A0A0H3KAA3	-9.89983	4.94992	-2.26756	0.0702763	0.436202	-4.89903	Formate/nitrite transporter family protein	NWMN_2303
A0A0H3KIG5	-10.1509	5.07545	-2.26462	0.070542	0.436202	-4.90298	Aldose 1-epimerase (Galactose mutarotase) (Type-1 mutarotase)	NWMN_2239
A0A0H3K6H3	-10.9749	5.48747	-2.26225	0.0707572	0.436202	-4.90616	Probable acetyl-CoA acyltransferase (EC 2.3.1.16) (EC 2.3.1.9) (Acetoacetyl-CoA thiolase) (Putative acetyl-CoA C-acetyltransferase VraB)	fadA NWMN_0167
A0A0H3K6A9	11.0983	5.54917	2.26212	0.0707686	0.436202	-4.90633	Uncharacterized protein	NWMN_0401
A6QJ39	9.58868	4.79434	2.26156	0.0708193	0.436202	-4.90708	Galactose-6-phosphate isomerase subunit LacA (EC 5.3.1.26)	lacA NWMN_2099
A0A0H3K9L8	-10.5136	5.25679	-2.25988	0.0709728	0.436202	-4.90934	Uncharacterized protein	NWMN_2002
A0A0H3K6X4	11.3046	5.65232	2.25866	0.0710837	0.436202	-4.91097	Enterotoxin-like toxin X	selX NWMN_0362
A6QIW2	-0.210932	17.5312	-2.25856	0.0710924	0.436202	-4.9111	Peptide chain release factor 1 (RF-1)	prfA NWMN_2022
A0A0H3KBB2	10.7223	10.399	2.25592	0.0713345	0.436202	-4.91465	N-acetylglucosaminyldiphosphoundecaprenol N-acetyl-beta-D-mannosaminyltransferase (EC 2.4.1.187) (N-acetylmannosaminyltransferase) (UDP-N-acetylmannosamine transferase) (UDP-N-acetylmannosamine:N-acetylglucosaminyl pyrophosphorylundecaprenol N-acetylmannosaminyltransferase)	tagA NWMN_0606
A0A0H3K839;A0A0H3K9A1;A0EWM6;A0EWU2	10.8647	5.43236	2.25514	0.0714059	0.436202	-4.9157	P68 RBP/TagC-like beta-propeller domain-containing protein	NWMN_1031
A6QI28	-10.1004	5.05018	-2.25423	0.0714888	0.436202	-4.91691	UPF0754 membrane protein NWMN_1738	NWMN_1738
A0A0H3KFS4;A0EWI8;A0EWQ3;A0EX34	-0.710596	17.6582	-2.25026	0.0718545	0.436202	-4.92224	DUF4393 domain-containing protein	NWMN_0274
A6QEJ0	-1.1699	19.0798	-2.24006	0.0728025	0.436202	-4.93592	Large ribosomal subunit protein uL1 (50S ribosomal protein L1)	rplA NWMN_0500
A6QGF8	-0.613895	17.1188	-2.23919	0.0728834	0.436202	-4.93707	Uridylate kinase (UK) (EC 2.7.4.22) (Uridine monophosphate kinase) (UMP kinase) (UMPK)	pyrH NWMN_1168
A6QJI7	-1.28433	15.3621	-2.23796	0.0729988	0.436202	-4.93872	Isopentenyl-diphosphate delta-isomerase (IPP isomerase) (EC 5.3.3.2) (Isopentenyl diphosphate:dimethylallyl diphosphate isomerase) (Isopentenyl pyrophosphate isomerase) (Type 2 isopentenyl diphosphate isomerase) (IDI-2)	fni NWMN_2247
A0A0H3KCK7	-0.169866	19.8383	-2.23579	0.0732034	0.436202	-4.94164	Transketolase (EC 2.2.1.1)	tkt NWMN_1254
A0A0H3KFC5	-10.2351	9.86765	-2.21108	0.0755689	0.447988	-4.97478	Mannose-6-phosphate isomerase (EC 5.3.1.8)	NWMN_2541
A0A0H3KA57	-0.2974	20.6792	-2.20558	0.0761066	0.448873	-4.98215	Uncharacterized protein	NWMN_2270
A6QGQ6	-9.8847	9.66558	-2.19527	0.0771247	0.449088	-4.99597	Glycerol-3-phosphate acyltransferase (Acyl-PO4 G3P acyltransferase) (Acyl-phosphate--glycerol-3-phosphate acyltransferase) (G3P acyltransferase) (GPAT) (EC 2.3.1.275) (Lysophosphatidic acid synthase) (LPA synthase)	plsY NWMN_1266
A6QEJ9	-0.4373	20.4212	-2.19422	0.0772288	0.449088	-4.99738	Elongation factor G (EF-G)	fusA NWMN_0509
A0A0H3KA44	11.207	5.60351	2.18621	0.0780315	0.449088	-5.00812	ABC transporter ATP-binding protein	NWMN_2242
A0A0H3K9Z3	-0.401396	16.7191	-2.18554	0.0780991	0.449088	-5.00902	Molybdopterin molybdenumtransferase (EC 2.10.1.1)	moeA NWMN_2173
A0A0H3KEW2	-8.85305	8.64237	-2.17899	0.0787625	0.449088	-5.0178	AraC effector-binding domain-containing protein	NWMN_2334
A0A0H3KAH9	-0.271131	16.8708	-2.17729	0.078935	0.449088	-5.02007	8-oxo-dGTP diphosphatase (EC 3.6.1.55)	NWMN_2387
A0A0H3K6N2	-0.593657	15.9663	-2.17613	0.0790539	0.449088	-5.02163	Putative hemin transport system permease protein HrtB	NWMN_0250
A0A0H3KGZ8	-0.872346	15.4982	-2.17219	0.079457	0.449088	-5.02691	Dephospho-CoA kinase (EC 2.7.1.24) (Dephosphocoenzyme A kinase)	coaE NWMN_1581
A0A0H3KEG7	-1.02102	15.6782	-2.17042	0.0796393	0.449088	-5.02929	Secretory antigen SsaA	NWMN_2199
A6QER9	-0.227432	17.5446	-2.15506	0.0812363	0.449441	-5.04987	Arginine--tRNA ligase (EC 6.1.1.19) (Arginyl-tRNA synthetase) (ArgRS)	argS NWMN_0579
A0A0H3K972	0.248	19.6991	2.15498	0.0812447	0.449441	-5.04997	Uncharacterized protein	NWMN_1730
A6QKC4	-10.2793	10.1948	-2.15028	0.0817398	0.449441	-5.05627	Arginine deiminase (ADI) (EC 3.5.3.6) (Arginine dihydrolase) (AD)	arcA NWMN_2534
A0A0H3K8T5	-9.66251	9.55981	-2.14651	0.08214	0.449441	-5.06132	Ribosomal RNA small subunit methyltransferase E (EC 2.1.1.193)	NWMN_1480
A0A0H3K9C9;A0EWH5	0.338764	17.3038	2.14578	0.0822175	0.449441	-5.0623	Phage repressor	NWMN_1812
A0A0H3KGK7	-10.4842	10.4484	-2.14406	0.0824004	0.449441	-5.0646	Uncharacterized protein	NWMN_1381
A0A0H3K9C1	-0.353964	17.0798	-2.14384	0.0824235	0.449441	-5.06489	Aspartate transaminase	NWMN_1871
A0A0H3K9S1	-0.569429	17.0506	-2.12899	0.0840245	0.454011	-5.08478	Uncharacterized protein	NWMN_2072
A0A0H3KJ04	-0.664429	17.2425	-2.12878	0.0840471	0.454011	-5.08506	Amidohydrolase family protein	NWMN_2479
A0A0H3K710	-0.596192	16.3993	-2.11819	0.0852083	0.457654	-5.09923	Staphylococcal tandem lipoprotein	lpl9nm NWMN_0412
A0A0H3K9F9	-10.0236	10.0261	-2.11272	0.0858153	0.457654	-5.10656	Lipid II isoglutaminyl synthase (glutamine-hydrolyzing) subunit GatD (EC 6.3.5.13) (Lipid II isoglutaminyl synthase glutaminase subunit) (EC 3.5.1.2)	gatD NWMN_1829
A0A0H3KGQ6	0.507892	16.007	2.11188	0.0859091	0.457654	-5.10769	Penicillin-binding protein 3	pbpC NWMN_1455
A6QIC7	-0.2109	18.9992	-2.09816	0.0874519	0.463736	-5.12604	Aspartyl/glutamyl-tRNA(Asn/Gln) amidotransferase subunit B (Asp/Glu-ADT subunit B) (EC 6.3.5.-)	gatB NWMN_1837
A6QHU1	-0.289364	16.8021	-2.09187	0.0881689	0.465403	-5.13445	Leucine--tRNA ligase (EC 6.1.1.4) (Leucyl-tRNA synthetase) (LeuRS)	leuS NWMN_1651
A0A0H3KFE9	-0.219699	17.4587	-2.08412	0.089061	0.46699	-5.14482	Tryptophan--tRNA ligase (EC 6.1.1.2) (Tryptophanyl-tRNA synthetase) (TrpRS)	trpS NWMN_0866
A0A0H3K6T4;A0EX72	-11.5089	11.8489	-2.08225	0.0892775	0.46699	-5.14731	Phage tape measure protein	NWMN_0302
A0A0H3KFF1	-0.1925	19.4883	-2.06813	0.0909305	0.473494	-5.16618	Uncharacterized protein	NWMN_2585
A0A0H3KC80;A0EWT6	0.583088	15.6291	2.05101	0.0929792	0.479072	-5.18905	Phage major tail protein	NWMN_1025
A0A0H3K8B5	-0.324297	16.7716	-2.04903	0.0932192	0.479072	-5.1917	Uncharacterized protein	NWMN_1200
A0A0H3KGZ4	-0.33183	16.4309	-2.04814	0.0933268	0.479072	-5.19288	MutT/nudix family protein	NWMN_1571
A0A0H3K7P7	0.3639	20.2435	2.04541	0.0936594	0.479072	-5.19653	Uncharacterized protein	NWMN_0774
A0A0H3KE51	-0.467661	16.3123	-2.04009	0.09431	0.47978	-5.20362	UDP-N-acetylglucosamine 1-carboxyvinyltransferase (EC 2.5.1.7) (Enoylpyruvate transferase) (UDP-N-acetylglucosamine enolpyruvyl transferase) (EPT)	murZ murA NWMN_2028
A0A0H3KI18	-0.420533	19.7107	-2.03751	0.094628	0.47978	-5.20707	Uncharacterized protein	NWMN_2048
A0A0H3KF97	8.83446	13.6261	2.02624	0.096027	0.484748	-5.2221	ABC transporter permease protein	NWMN_0781
A0A0H3K7P6	-1.44301	16.7274	-2.01467	0.0974862	0.489482	-5.23752	Dihydroorotase (DHOase) (EC 3.5.2.3)	pyrC NWMN_1112
A6QDC3	-0.132333	18.8123	-2.01201	0.0978256	0.489482	-5.24107	Phosphopentomutase (EC 5.4.2.7) (Phosphodeoxyribomutase)	deoB NWMN_0083
A0A0H3K9D2	-0.330565	18.0754	-2.00701	0.0984646	0.489482	-5.24772	Aminopeptidase PepS	pepS NWMN_1817
A0A0H3KBK6	-0.5784	23.2944	-2.0055	0.0986586	0.489482	-5.24973	Glyceraldehyde-3-phosphate dehydrogenase (EC 1.2.1.-)	gapA NWMN_0741
A0A0H3K717	-0.264333	19.9019	-1.99738	0.0997094	0.489688	-5.26054	Fumarylacetoacetate hydrolase family protein	NWMN_0839
A0A0H3K7C2	-0.443666	18.6227	-1.99676	0.0997902	0.489688	-5.26137	Phosphoribosylformylglycinamidine synthase subunit PurQ (FGAM synthase) (EC 6.3.5.3) (Formylglycinamide ribonucleotide amidotransferase subunit I) (FGAR amidotransferase I) (FGAR-AT I) (Glutaminase PurQ) (EC 3.5.1.2) (Phosphoribosylformylglycinamidine synthase subunit I)	purQ NWMN_0936
A0A0H3KES2	-1.3123	15.3062	-1.99493	0.10003	0.489688	-5.26381	Acetyltransferase, GNAT family protein	NWMN_0574
A0A0H3KA29	-0.446233	19.813	-1.99214	0.100394	0.489688	-5.26752	formate dehydrogenase (EC 1.17.1.9)	NWMN_2210
A0A0H3K8V9	-0.390395	16.1555	-1.98671	0.101108	0.490614	-5.27475	HesA/MoeB(Molybdopterin biosynthesis)/ThiF family protein	NWMN_1530
A0A0H3K675	-0.586029	17.2842	-1.98425	0.101433	0.490614	-5.27801	Probable acetyl-CoA acyltransferase (EC 2.3.1.9) (Acetoacetyl-CoA thiolase)	NWMN_0346
A0A0H3KBG6	-9.2225	9.4188	-1.96249	0.104358	0.501803	-5.30694	4-amino-4-deoxychorismate lyase	pabC NWMN_0684
A0A0H3KEK1	-0.252066	18.5499	-1.95924	0.104803	0.501803	-5.31126	Lysine--tRNA ligase (EC 6.1.1.6) (Lysyl-tRNA synthetase) (LysRS)	lysS NWMN_0479
A6QGI5	0.198099	17.4504	1.95744	0.105049	0.501803	-5.31364	Ribonuclease Y (RNase Y) (EC 3.1.-.-) (Conserved virulence factor A)	rny cvfA NWMN_1195
A0A0H3K6D1	-0.546831	17.781	-1.95327	0.105623	0.502007	-5.31918	Uncharacterized protein	NWMN_0115
A0A0H3KJ14	-0.943813	15.6429	-1.95052	0.106004	0.502007	-5.32283	Uncharacterized protein	NWMN_2489
A6QDH3	-0.45193	16.941	-1.94734	0.106445	0.502007	-5.32704	PTS system glucose-specific EIICBA component (EC 2.7.1.199) (EIICBA-Glc) (EII-Glc) (EIICBA-Glc 1) [Includes: Glucose permease IIC component (PTS system glucose-specific EIIC component); Glucose-specific phosphotransferase enzyme IIB component (PTS system glucose-specific EIIB component); Glucose-specific phosphotransferase enzyme IIA component (PTS system glucose-specific EIIA component)]	ptsG glcA NWMN_0133
A0A0H3KEL9	-0.3153	20.0242	-1.94459	0.106828	0.502007	-5.33069	Branched-chain-amino-acid aminotransferase (EC 2.6.1.42)	ilvE NWMN_0516
A6QIU9	0.287933	21.0698	1.92398	0.109749	0.511722	-5.35801	ATP synthase subunit alpha (EC 7.1.2.2) (ATP synthase F1 sector subunit alpha) (F-ATPase subunit alpha)	atpA NWMN_2009
A0A0H3K7R7	0.45733	17.0436	1.92375	0.109781	0.511722	-5.35831	Signal recognition particle protein (EC 3.6.5.4) (Fifty-four homolog)	ffh NWMN_1147
A6QG83	-0.506524	15.6651	-1.91789	0.110627	0.513594	-5.36607	UDP-N-acetylmuramoylalanine--D-glutamate ligase (EC 6.3.2.9) (D-glutamic acid-adding enzyme) (UDP-N-acetylmuramoyl-L-alanyl-D-glutamate synthetase)	murD NWMN_1093
A0A0H3K9X8	-0.727619	15.5789	-1.90741	0.112156	0.517311	-5.37994	Alpha-acetolactate decarboxylase (EC 4.1.1.5)	alsD NWMN_2110
A6QH69	-0.33553	16.6356	-1.90627	0.112323	0.517311	-5.38144	Transcription antitermination protein NusB (Antitermination factor NusB)	nusB NWMN_1429
A6QHJ8	-0.224699	17.7875	-1.90094	0.113109	0.518227	-5.38848	Valine--tRNA ligase (EC 6.1.1.9) (Valyl-tRNA synthetase) (ValRS)	valS NWMN_1558
A6QJ86	-0.550366	19.6394	-1.89747	0.113625	0.518227	-5.39307	Small ribosomal subunit protein uS3 (30S ribosomal protein S3)	rpsC NWMN_2146
A0A0H3KD37	0.505956	15.6097	1.89585	0.113867	0.518227	-5.39521	cysteine desulfurase (EC 2.8.1.7)	NWMN_1524
A0A0H3K8S3	-0.243798	16.9145	-1.89193	0.114452	0.51885	-5.40038	Glucokinase (EC 2.7.1.2) (Glucose kinase)	glk NWMN_1451
A0A0H3K7K5	11.3362	12.1506	1.88877	0.114926	0.518965	-5.40455	ABC transporter ATP-binding protein	NWMN_0704
A0A0H3K9T7	-0.434665	18.4513	-1.86254	0.118946	0.535027	-5.43913	Purine nucleoside phosphorylase DeoD-type (PNP) (EC 2.4.2.1)	deoD NWMN_2042
A0A0H3KAP9	-0.349866	20.644	-1.84521	0.121681	0.544897	-5.46194	Hydrolase	NWMN_2480
A6QGG3	-0.43853	17.0421	-1.84107	0.122343	0.544897	-5.46737	Proline--tRNA ligase (EC 6.1.1.15) (Prolyl-tRNA synthetase) (ProRS)	proS NWMN_1173
A0A0H3KAH6	-0.443261	16.3895	-1.8318	0.12384	0.544897	-5.47954	UTP--glucose-1-phosphate uridylyltransferase (EC 2.7.7.9) (UDP-glucose pyrophosphorylase)	gtaB NWMN_2395
A0A0H3KAF8	-0.300665	17.8533	-1.83063	0.124031	0.544897	-5.48108	NAD-dependent epimerase/dehydratase	NWMN_2375
A0A0H3KAK3	-1.02869	16.4277	-1.83028	0.124087	0.544897	-5.48154	ABC transporter, ATP-binding protein	NWMN_2412
A0A0H3KA93	-0.618527	16.7015	-1.82847	0.124382	0.544897	-5.48391	CDP-glycerol glycerophosphotransferase family protein	NWMN_0187
A0A0H3KEM4	-0.427127	16.1663	-1.82811	0.12444	0.544897	-5.48438	Hydrolase, haloacid dehalogenase-like protein	NWMN_0521
A6QGF6	-0.184233	20.7852	-1.82162	0.125506	0.546619	-5.4929	Small ribosomal subunit protein uS2 (30S ribosomal protein S2)	rpsB NWMN_1166
A0A0H3K905	0.438492	15.7247	1.81496	0.126606	0.546619	-5.50161	RNA pseudouridylate synthase (RNA-uridine isomerase)	NWMN_1742
A0A0H3K801	-0.266666	19.4448	-1.81271	0.126981	0.546619	-5.50457	1,4-dihydroxy-2-naphthoyl-CoA synthase (DHNA-CoA synthase) (EC 4.1.3.36)	memB menB NWMN_0915
A6QEJ4	0.1249	19.4511	1.81215	0.127075	0.546619	-5.5053	DNA-directed RNA polymerase subunit beta (RNAP subunit beta) (EC 2.7.7.6) (RNA polymerase subunit beta) (Transcriptase subunit beta)	rpoB NWMN_0504
A0A0H3K686	-1.20053	18.5748	-1.81141	0.127198	0.546619	-5.50626	Immunoglobulin G-binding protein A (IgG-binding protein A) (Staphylococcal protein A) (SpA)	spa NWMN_0055
A0A0H3KBU5	-0.740687	16.0013	-1.80694	0.127945	0.547796	-5.51211	Oligopeptide ABC transporter, ATP-binding protein	oppF NWMN_0859
A0A0H3K8I9	-0.269964	16.4819	-1.8021	0.128761	0.549255	-5.51845	Peptide methionine sulfoxide reductase MsrA (Protein-methionine-S-oxide reductase) (EC 1.8.4.11) (Peptide-methionine (S)-S-oxide reductase) (Peptide Met(O) reductase)	msrA NWMN_1273
A6QFJ3	0.335331	16.9736	1.79506	0.129956	0.552315	-5.52765	Beta-ketoacyl-[acyl-carrier-protein] synthase III (Beta-ketoacyl-ACP synthase III) (KAS III) (EC 2.3.1.180) (3-oxoacyl-[acyl-carrier-protein] synthase 3) (3-oxoacyl-[acyl-carrier-protein] synthase III)	fabH NWMN_0853
A6QDV0	-8.51485	9.10214	-1.78824	0.131125	0.555239	-5.53655	Putative N-acetylmannosamine-6-phosphate 2-epimerase (EC 5.1.3.9) (ManNAc-6-P epimerase)	nanE NWMN_0260
A0A0H3KI14	-0.517765	18.2084	-1.78419	0.131825	0.556165	-5.54184	Ferritin/DPS domain-containing protein	NWMN_2043
P0C046	-0.60463	17.3619	-1.77852	0.132809	0.558279	-5.54923	Type VII secretion system extracellular protein A (Ess extracellular protein A)	esxA NWMN_0219
A0A0H3KAD4	0.686389	15.9726	1.77397	0.133604	0.559586	-5.55515	Phosphoglucomutase (EC 5.4.2.2) (Alpha-phosphoglucomutase) (Glucose phosphomutase)	NWMN_2388
A6QIR1	-0.236733	19.1731	-1.76175	0.135765	0.564594	-5.57107	Serine-protein kinase RsbW (EC 2.7.11.1) (Anti-sigma-B factor) (Sigma-B negative effector RsbW)	rsbW NWMN_1971
A0A0H3K9S4	-0.773756	16.3297	-1.7573	0.13656	0.564594	-5.57685	Uncharacterized protein	NWMN_2045
A0A0H3K7D0	0.668033	21.1387	1.75666	0.136676	0.564594	-5.57769	Phosphocarrier protein HPr (Histidine-containing protein)	NWMN_0949
A6QG77	-8.29866	9.14148	-1.75623	0.136753	0.564594	-5.57824	Putative cysteine ligase BshC (EC 6.-.-.-)	bshC NWMN_1087
A0A0H3KEM7	-0.361665	17.9585	-1.75098	0.137699	0.566455	-5.58507	Uncharacterized protein	NWMN_2209
A6QGF1	-0.395429	16.5501	-1.7483	0.138184	0.566455	-5.58854	Methylenetetrahydrofolate--tRNA-(uracil-5-)-methyltransferase TrmFO (EC 2.1.1.74) (Folate-dependent tRNA (uracil-5-)-methyltransferase) (Folate-dependent tRNA(M-5-U54)-methyltransferase)	trmFO gid NWMN_1161
A0A0H3K7L3	-0.338063	16.4601	-1.73319	0.140953	0.575766	-5.60814	dITP/XTP pyrophosphatase (EC 3.6.1.66) (Non-canonical purine NTP pyrophosphatase) (Non-standard purine NTP pyrophosphatase) (Nucleoside-triphosphate diphosphatase) (Nucleoside-triphosphate pyrophosphatase) (NTPase)	NWMN_1064
A0A0H3KAP1	-0.328096	16.4752	-1.72687	0.142128	0.578519	-5.61632	PTS system, fructose-specific IIABC component	NWMN_2540
Q53653	0.719131	18.6239	1.72105	0.143216	0.579182	-5.62384	Clumping factor A (Fibrinogen receptor A) (Fibrinogen-binding protein A)	clfA NWMN_0756
A0A0H3KAL4	-0.563464	17.7956	-1.71929	0.143548	0.579182	-5.62611	Putative long chain fatty acid-CoA ligase VraA (Acyl-CoA synthetase)	NWMN_2506
A0A0H3K976	-0.38143	16.7076	-1.71716	0.14395	0.579182	-5.62887	Lantibiotic immunity protein F	bsaF NWMN_1711
A0A0H3KGL8	-0.344498	17.3923	-1.71534	0.144294	0.579182	-5.63122	Transcriptional regulatory protein SrrA (Staphylococcal respiratory response protein A)	srrA NWMN_1400
A6QJ78	-0.211666	20.1123	-1.71182	0.144963	0.57985	-5.63576	Small ribosomal subunit protein uS8 (30S ribosomal protein S8)	rpsH NWMN_2138
A0A0H3KAC9	0.643391	16.0329	1.70825	0.145644	0.580565	-5.64037	Glycine betaine/carnitine/choline ABC transporter	opuCC NWMN_2345
A0A0H3KDM7	0.577262	16.9022	1.70443	0.146377	0.581484	-5.64531	Uncharacterized protein	NWMN_1768
A6QHF9	-0.257398	17.2654	-1.68361	0.150432	0.595545	-5.6721	Alanine--tRNA ligase (EC 6.1.1.7) (Alanyl-tRNA synthetase) (AlaRS)	alaS NWMN_1519
A0A0H3K5U9	-0.656794	16.8258	-1.67742	0.151658	0.598352	-5.68005	Ribulose-5-phosphate reductase (Ribulose-5-P reductase) (EC 1.1.1.405) (Ribitol-5-phosphate dehydrogenase)	tarJ NWMN_0190
A0A0H3KE56	-0.581123	15.9615	-1.67349	0.152444	0.599406	-5.6851	Uncharacterized protein	NWMN_2035
A0A0H3K814	-0.388032	18.0312	-1.66766	0.153614	0.60196	-5.69257	Amidophosphoribosyltransferase (ATase) (EC 2.4.2.14) (Glutamine phosphoribosylpyrophosphate amidotransferase) (GPATase)	purF NWMN_0938
A0A0H3K868	0.186799	17.9212	1.64738	0.157755	0.616099	-5.7185	Zinc metallopeptidase	NWMN_1371
A0A0H3K7Y2	-0.321431	16.7743	-1.63846	0.159612	0.621251	-5.72987	Uncharacterized protein	NWMN_1265
A0A0H3K765	0.809977	15.4096	1.6343	0.160486	0.622555	-5.73518	Uncharacterized protein	NWMN_0518
A0A0H3K9H6	-0.510164	17.9519	-1.62399	0.162671	0.628691	-5.7483	Uncharacterized protein	NWMN_1859
A6QI23	-0.361298	17.3138	-1.62172	0.163155	0.628691	-5.75118	Foldase protein PrsA (EC 5.2.1.8)	prsA NWMN_1733
A0A0H3K684	-0.696381	15.3929	-1.60468	0.166839	0.640085	-5.77278	Single-stranded DNA-binding protein (SSB)	NWMN_0358
A6QGG8	-0.376333	19.0348	-1.60174	0.167484	0.640085	-5.7765	Translation initiation factor IF-2	infB NWMN_1178
P0C809	7.2502	13.377	1.60042	0.167773	0.640085	-5.77817	Phenol-soluble modulin alpha 3 peptide	psmA3 NWMN_0417.2 NWMN_2617
A0A0H3KGS5	-0.377262	16.4408	-1.59643	0.168653	0.640544	-5.78322	bis(5'-nucleosyl)-tetraphosphatase (symmetrical) (EC 3.6.1.41)	NWMN_1495
A0A0H3K645	-0.421032	18.6304	-1.59485	0.169002	0.640544	-5.78521	Beta sliding clamp	dnaN NWMN_0002
A6QGE1	-0.647532	19.3536	-1.58581	0.171016	0.641852	-5.79662	Large ribosomal subunit protein bL19 (50S ribosomal protein L19)	rplS NWMN_1151
A0A0H3K9S7	-0.54472	15.3947	-1.58441	0.171329	0.641852	-5.79839	Thymidine kinase (EC 2.7.1.21)	tdk NWMN_2023
A0A0H3K727	0.445898	18.1558	1.58412	0.171395	0.641852	-5.79875	Uncharacterized protein	NWMN_0430
A0A0H3KBU2	0.285165	17.9335	1.58323	0.171594	0.641852	-5.79987	3-oxoacyl-[acyl-carrier-protein] synthase 2 (EC 2.3.1.179)	NWMN_0854
A0A0H3K744	-0.257997	16.6007	-1.57913	0.172517	0.641852	-5.80503	Global transcriptional regulator Spx	spx NWMN_0867
A6QJ82	-0.187333	18.1784	-1.57691	0.17302	0.641852	-5.80783	Large ribosomal subunit protein uL14 (50S ribosomal protein L14)	rplN NWMN_2142
A0A0H3K8M5	7.05537	13.5189	1.57597	0.173233	0.641852	-5.80902	L-threonine dehydratase catabolic TdcB (EC 4.3.1.19) (Threonine deaminase)	ilvA NWMN_1348
A0A0H3K7C3	-0.215131	16.7087	-1.57308	0.17389	0.642226	-5.81265	Hydrolase	NWMN_0584
A0A0H3K7R0	0.585763	17.1072	1.56394	0.175984	0.645326	-5.82414	Uncharacterized protein	NWMN_0807
A0A0H3KAH3	-0.341598	17.0934	-1.56292	0.176219	0.645326	-5.82542	Uncharacterized protein	NWMN_2434
A6QFS7	-0.581998	18.275	-1.55793	0.177371	0.645326	-5.83166	Phosphoribosylformylglycinamidine synthase subunit PurL (FGAM synthase) (EC 6.3.5.3) (Formylglycinamide ribonucleotide amidotransferase subunit II) (FGAR amidotransferase II) (FGAR-AT II) (Glutamine amidotransferase PurL) (Phosphoribosylformylglycinamidine synthase subunit II)	purL NWMN_0937
A0A0H3K5Z1	-1.50778	17.0194	-1.55682	0.177631	0.645326	-5.83306	5'-nucleotidase, lipoprotein e(P4) family protein	NWMN_0249
A0A0H3K6E0	-0.363729	16.5063	-1.55447	0.178176	0.645326	-5.836	DUF1440 domain-containing protein	NWMN_0125
A0A0H3K777	-0.612329	17.3154	-1.55134	0.178908	0.645326	-5.83992	pyridoxal kinase (EC 2.7.1.35) (PN/PL/PM kinase) (Pyridoxal kinase) (Pyridoxamine kinase) (Vitamin B6 kinase)	thiD NWMN_0543
A0A0H3K6E7	-0.347567	22.0218	-1.55021	0.179172	0.645326	-5.84133	Cysteine synthase (EC 2.5.1.47)	NWMN_0475
A0A0H3KIN2	-6.90961	13.4325	-1.55011	0.179195	0.645326	-5.84145	Glycerate kinase	NWMN_2331
A0A0H3K9Y3	0.283696	16.1571	1.54301	0.180867	0.64722	-5.85032	Acriflavin resistance protein	NWMN_2162
A0A0H3K705	-0.198033	18.147	-1.54168	0.181182	0.64722	-5.85199	Peptidyl-prolyl cis-trans isomerase (PPIase) (EC 5.2.1.8)	ppi NWMN_0824
A0A0H3K8A3	-0.586885	15.4391	-1.54076	0.181401	0.64722	-5.85314	Riboflavin biosynthesis protein [Includes: Riboflavin kinase (EC 2.7.1.26) (Flavokinase); FMN adenylyltransferase (EC 2.7.7.2) (FAD pyrophosphorylase) (FAD synthase)]	ribF NWMN_1181
A0A0H3KA24	-0.391633	19.0381	-1.53234	0.183408	0.652367	-5.86363	D-isomer specific 2-hydroxyacid dehydrogenase family protein	NWMN_2205
A6QGD8	0.440099	18.5447	1.52568	0.185011	0.656052	-5.87193	Small ribosomal subunit protein bS16 (30S ribosomal protein S16)	rpsP NWMN_1148
A6QH18	0.356331	17.5181	1.51729	0.187049	0.660156	-5.88234	Nucleoside diphosphate kinase (NDK) (NDP kinase) (EC 2.7.4.6) (Nucleoside-2-P kinase)	ndk NWMN_1378
A0A0H3KA04	0.205232	17.8191	1.51622	0.187311	0.660156	-5.88367	Iron compound ABC transporter, iron compound-binding protein	NWMN_2185
A6QG79	-0.682386	15.9496	-1.5093	0.18901	0.664119	-5.89224	Ribosomal RNA small subunit methyltransferase H (EC 2.1.1.199) (16S rRNA m(4)C1402 methyltransferase) (rRNA (cytosine-N(4)-)-methyltransferase RsmH)	rsmH mraW NWMN_1089
A6QG93	-0.161133	18.5721	-1.50502	0.190068	0.665816	-5.89754	Isoleucine--tRNA ligase (EC 6.1.1.5) (Isoleucyl-tRNA synthetase) (IleRS)	ileS NWMN_1103
A0A0H3KBV6	0.149633	18.9627	1.5	0.191317	0.668166	-5.90374	Oligopeptidase F (EC 3.4.24.-)	NWMN_0870
A6QH15	-1.59943	14.9111	-1.49219	0.193277	0.669151	-5.91338	3-phosphoshikimate 1-carboxyvinyltransferase (EC 2.5.1.19) (5-enolpyruvylshikimate-3-phosphate synthase) (EPSP synthase) (EPSPS)	aroA NWMN_1375
A6QH66	0.169166	17.4336	1.47832	0.196803	0.669151	-5.93045	Arginine repressor	argR NWMN_1426
A6QG39	-0.360999	18.2544	-1.47218	0.198383	0.669151	-5.93798	Phenylalanine--tRNA ligase alpha subunit (EC 6.1.1.20) (Phenylalanyl-tRNA synthetase alpha subunit) (PheRS)	pheS NWMN_1049
A0A0H3KCC6	-6.64005	13.433	-1.47038	0.198849	0.669151	-5.94018	Orotate phosphoribosyltransferase (OPRT) (OPRTase) (EC 2.4.2.10)	pyrE NWMN_1116
A0A0H3KHD4	0.951756	14.8741	1.46956	0.199063	0.669151	-5.9412	ABC transporter, ATP-binding protein	NWMN_1763
A6QHB0	-0.531394	16.3022	-1.46705	0.199714	0.669151	-5.94427	GTPase Era	era NWMN_1470
A0A0H3K5H4	1.36287	13.7645	1.4655	0.200117	0.669151	-5.94616	Regulatory protein YycH-like domain-containing protein	NWMN_0020
A0A0H3K6T8;A0A0H3K7J4;A0EWM8;A0EWU4;A0EX77	6.25358	12.3167	1.45861	0.20192	0.669151	-5.95459	Uncharacterized protein	NWMN_0307
A0A0H3KGM3	0.273063	16.2095	1.45537	0.202773	0.669151	-5.95854	Iron uptake regulatory protein	NWMN_1406
A0A0H3K8R0	0.149767	20.2989	1.45427	0.203064	0.669151	-5.95989	Universal stress protein family protein	NWMN_1600
A6QGD2	0.2497	21.4289	1.45001	0.204191	0.669151	-5.96508	Acyl carrier protein (ACP)	acpP NWMN_1142
A6QF35	-0.340762	16.0884	-1.44773	0.2048	0.669151	-5.96786	Putative lipid kinase NWMN_0695 (EC 2.7.1.-)	NWMN_0695
A0A0H3K9H0	-0.722462	17.7013	-1.44558	0.205371	0.669151	-5.97047	Probable succinyl-diaminopimelate desuccinylase (EC 3.5.1.18)	NWMN_1929
A0A0H3K6R4	-0.400998	17.7147	-1.44558	0.205371	0.669151	-5.97047	ribonucleoside-diphosphate reductase (EC 1.17.4.1)	nrdF NWMN_0701
A0A0H3KA41	-0.643146	15.151	-1.44363	0.205894	0.669151	-5.97285	Phosphosugar-binding transcriptional regulator RpiR family protein	NWMN_2217
A0A0H3KF20	-0.356763	16.5567	-1.44102	0.206593	0.669151	-5.97602	Allophanate hydrolase subunit 2	NWMN_0686
A0A0H3K5G6	0.209133	18.2461	1.43652	0.207804	0.669151	-5.98148	DNA gyrase subunit A (EC 5.6.2.2)	gyrA NWMN_0005
A0A0H3KB88	-0.177865	16.5102	-1.4355	0.208082	0.669151	-5.98273	Aldo/keto reductase family protein	NWMN_0572
A6QF62	-0.234832	17.7116	-1.43485	0.208256	0.669151	-5.98351	Protein translocase subunit SecA 1 (EC 7.4.2.8)	secA1 NWMN_0722
A6QGC4	-0.318199	18.9422	-1.43457	0.208331	0.669151	-5.98384	Large ribosomal subunit protein bL28 (50S ribosomal protein L28)	rpmB NWMN_1134
A6QJ00	-0.317066	18.3809	-1.43321	0.2087	0.669151	-5.9855	Mannitol-1-phosphate 5-dehydrogenase (EC 1.1.1.17)	mtlD NWMN_2060
A0A0H3L074	0.6583	22.2225	1.42481	0.21099	0.669151	-5.99567	Delta-hemolysin (Delta-toxin)	hld NWMN_2624
A6QEG4	0.284096	16.1257	1.41782	0.212913	0.669151	-6.00411	33 kDa chaperonin (Heat shock protein 33 homolog) (HSP33)	hslO NWMN_0474
A0A0H3K7J3	-0.196832	17.3061	-1.41455	0.213818	0.669151	-6.00806	Uncharacterized protein	NWMN_0685
A0A0H3KAI5	6.46089	13.4754	1.41397	0.21398	0.669151	-6.00876	Uncharacterized protein	NWMN_2405
A0A0H3K6U4	0.724189	16.3552	1.4096	0.215194	0.669151	-6.01402	Uncharacterized protein	NWMN_0317
A0A0H3KAZ4	-0.632423	15.9395	-1.40382	0.216813	0.669151	-6.02097	N-acetylmuramoyl-L-alanine amidase aaa	NWMN_0429
A0A0H3KJ25	-0.320766	20.6169	-1.40312	0.217012	0.669151	-6.02182	Probable malate:quinone oxidoreductase (EC 1.1.5.4) (MQO) (Malate dehydrogenase [quinone])	mqo NWMN_2504
A0A0H3K7H3	-6.34573	13.1343	-1.40199	0.21733	0.669151	-6.02317	Anthranilate/para-aminobenzoate synthase component I	pabB NWMN_0683
A0A0H3K7Y1	-0.340732	17.922	-1.38569	0.221966	0.669151	-6.04269	N5-carboxyaminoimidazole ribonucleotide mutase (N5-CAIR mutase) (EC 5.4.99.18) (5-(carboxyamino)imidazole ribonucleotide mutase)	purE NWMN_0933
A0A0H3K7D7	0.1903	20.2378	1.38512	0.222127	0.669151	-6.04336	Pyruvate dehydrogenase E1 component subunit alpha (EC 1.2.4.1)	phdA NWMN_0959
A0A0H3K8V4	-0.305363	16.2744	-1.38241	0.22291	0.669151	-6.04661	Bacterial luciferase family protein	NWMN_1525
A0A0H3K7J7	5.92268	12.367	1.37424	0.225278	0.669151	-6.05634	Carnitine transport ATP-binding protein OpuCA (EC 7.6.2.9)	NWMN_0690
A0A0H3KE27	-0.385731	17.2808	-1.37398	0.225354	0.669151	-6.05665	Sigma factor sigB regulation protein	rsbU NWMN_1973
A6QGC9	-0.280497	16.5138	-1.3724	0.225814	0.669151	-6.05852	Phosphate acyltransferase (EC 2.3.1.274) (Acyl-ACP phosphotransacylase) (Acyl-[acyl-carrier-protein]--phosphate acyltransferase) (Phosphate-acyl-ACP acyltransferase)	plsX NWMN_1139
A0A0H3K8I4	0.241065	17.2318	1.36734	0.227296	0.669151	-6.06454	Glycine betaine transporter 1	NWMN_1261
A0A0H3KIQ0	-0.329027	15.7178	-1.36469	0.228076	0.669151	-6.06768	Uncharacterized protein	NWMN_2356
A0A0H3KFK7	-5.89994	12.3789	-1.36182	0.228922	0.669151	-6.07108	isochorismate synthase (EC 5.4.4.2) (Isochorismate mutase)	NWMN_0912
A0A0H3KFJ2	-0.421062	16.7592	-1.35967	0.229557	0.669151	-6.07362	lipoate--protein ligase (EC 6.3.1.20)	NWMN_0897
A0A0H3KE62	-6.58013	14.2082	-1.35888	0.229792	0.669151	-6.07456	Deoxyribose-phosphate aldolase (DERA) (EC 4.1.2.4) (2-deoxy-D-ribose 5-phosphate aldolase) (Phosphodeoxyriboaldolase) (Deoxyriboaldolase)	deoC NWMN_2041
A0A0H3K9U6	0.354329	16.2687	1.35874	0.229835	0.669151	-6.07473	Ferrichrome ABC transporter lipoprotein	NWMN_2078
A6QJ90	0.155367	20.1952	1.35849	0.229908	0.669151	-6.07502	Large ribosomal subunit protein uL23 (50S ribosomal protein L23)	rplW NWMN_2150
A0A0H3KE71	-0.31263	16.5908	-1.35764	0.230161	0.669151	-6.07603	Lytic regulatory protein	NWMN_2051
A0A0H3K6D0	5.61852	11.5437	1.35757	0.23018	0.669151	-6.07611	Glutamate synthase, small subunit	gltD NWMN_0437
A6QK59	0.90566	16.4899	1.35636	0.230541	0.669151	-6.07754	Probable transglycosylase IsaA (EC 3.2.-.-) (Immunodominant staphylococcal antigen A)	isaA NWMN_2469
A6QHH3	-0.27433	16.3501	-1.35597	0.230656	0.669151	-6.078	Histidine--tRNA ligase (EC 6.1.1.21) (Histidyl-tRNA synthetase) (HisRS)	hisS NWMN_1533
A6QHC2	0.217066	17.7811	1.35425	0.23117	0.669151	-6.08004	Chaperone protein DnaJ	dnaJ NWMN_1482
A0A0H3KBD2	0.306563	16.5998	1.35074	0.232218	0.669151	-6.08418	Uncharacterized protein	NWMN_0626
A6QIR4	-0.214464	16.3457	-1.3495	0.232589	0.669151	-6.08564	Endoribonuclease MazF (EC 3.1.-.-) (MazFSa) (Toxin MazF) (mRNA interferase MazF)	mazF NWMN_1974
A0A0H3K7I3;A0A0H3KHF5;A0EWL3;A0EWS9	6.3047	13.5808	1.34858	0.232867	0.669151	-6.08673	Uncharacterized protein	NWMN_1018
A0A0H3K812	-0.546888	15.6107	-1.34008	0.235432	0.669151	-6.09673	Uncharacterized protein	NWMN_0990
A6QED4	5.54682	11.5163	1.33459	0.237105	0.669151	-6.10319	Recombination protein RecR	recR NWMN_0444
A6QGN9	-1.70412	16.2265	-1.33444	0.23715	0.669151	-6.10337	GMP reductase (EC 1.7.1.7) (Guanosine 5'-monophosphate oxidoreductase) (Guanosine monophosphate reductase)	guaC NWMN_1249
A6QGA4	-6.36133	13.9887	-1.32882	0.238871	0.669151	-6.10995	Carbamoyl phosphate synthase large chain (EC 6.3.4.16) (EC 6.3.5.5) (Carbamoyl phosphate synthetase ammonia chain)	carB NWMN_1114
A0A0H3KJC5	0.355395	16.2098	1.3288	0.238879	0.669151	-6.10997	Chromosome partioning ParB family protein	NWMN_2609
A0A0H3KEE9	5.87446	12.671	1.3278	0.239185	0.669151	-6.11114	Molybdopterin synthase sulfur carrier subunit (MPT synthase subunit 1) (Molybdenum cofactor biosynthesis protein D) (Molybdopterin-converting factor small subunit) (Molybdopterin-converting factor subunit 1) (Sulfur carrier protein MoaD)	moaD NWMN_2170
A0A0H3K658	-0.253399	17.5483	-1.32324	0.240592	0.669151	-6.11647	Oxidoreductase family protein	NWMN_0321
A0A0H3K8Q6	0.574359	15.8781	1.32317	0.240616	0.669151	-6.11656	Alpha-amylase (EC 3.2.1.1)	malA NWMN_1414
A0A0H3KF92	-0.100866	17.6827	-1.32163	0.241091	0.669151	-6.11835	Uncharacterized protein	NWMN_0775
A0A0H3KC04	-6.42529	6.09118	-1.32015	0.241552	0.669151	-6.12009	Uncharacterized protein	NWMN_0910
A0A0H3KCP9	-0.263496	16.0593	-1.3198	0.241661	0.669151	-6.1205	TelA-like protein	NWMN_1317
A6QGA5	-5.97463	13.0409	-1.31945	0.241768	0.669151	-6.1209	Orotidine 5'-phosphate decarboxylase (EC 4.1.1.23) (OMP decarboxylase) (OMPDCase) (OMPdecase)	pyrF NWMN_1115
A0A0H3KA99	-5.82222	12.6124	-1.31924	0.241836	0.669151	-6.12115	Glycosyl transferase group 2 family protein	NWMN_0192
A0A0H3K8F9	-6.2051	13.7087	-1.31871	0.241999	0.669151	-6.12176	Uncharacterized protein	NWMN_1497
A0A0H3K9R1	-0.347628	15.9813	-1.3172	0.24247	0.669151	-6.12353	DEAD-box ATP-dependent RNA helicase CshA (EC 3.6.4.13)	cshA NWMN_1985
A6QGD3	5.51472	11.1874	1.31623	0.242773	0.669151	-6.12466	Ribonuclease 3 (EC 3.1.26.3) (Ribonuclease III) (RNase III)	rnc NWMN_1143
A6QHN4	-0.313829	16.0241	-1.31285	0.243828	0.669151	-6.12859	Acetyl-coenzyme A carboxylase carboxyl transferase subunit alpha (ACCase subunit alpha) (Acetyl-CoA carboxylase carboxyltransferase subunit alpha) (EC 2.1.3.15)	accA NWMN_1594
A6QHA8	-0.437599	19.8222	-1.3109	0.24444	0.669151	-6.13086	Glycine--tRNA ligase (EC 6.1.1.14) (Glycyl-tRNA synthetase) (GlyRS)	glyQS NWMN_1468
A0A0H3KCX3	-6.45226	14.4145	-1.31049	0.244568	0.669151	-6.13133	Probable glycine dehydrogenase (decarboxylating) subunit 1 (EC 1.4.4.2) (Glycine cleavage system P-protein subunit 1) (Glycine decarboxylase subunit 1) (Glycine dehydrogenase (aminomethyl-transferring) subunit 1)	gcvPA NWMN_1440
A6QHR2	-0.35493	16.8927	-1.30916	0.244987	0.669151	-6.13288	Tyrosine--tRNA ligase (EC 6.1.1.1) (Tyrosyl-tRNA synthetase) (TyrRS)	tyrS NWMN_1622
A0A0H3K8Z7	0.623098	18.6017	1.30835	0.245242	0.669151	-6.13382	Glyceraldehyde-3-phosphate dehydrogenase (EC 1.2.1.-)	gapB NWMN_1580
A0A0H3K7L1	-5.53769	11.7505	-1.30811	0.245319	0.669151	-6.13411	Glycolytic operon regulator	gapR NWMN_0740
A0A0H3KGF0	-0.361026	15.5519	-1.30778	0.245422	0.669151	-6.13449	Acetyltransferase, GNAT family protein	NWMN_1331
A0A0H3KFW0	0.153733	18.2525	1.30777	0.245427	0.669151	-6.1345	succinate dehydrogenase (EC 1.3.5.1)	sdhB NWMN_1062
A0A0H3K8G0	-0.124533	17.9492	-1.29639	0.249038	0.669151	-6.14769	Glutathione peroxidase	NWMN_1213
A6QHI4	-5.89506	13.0772	-1.29436	0.249686	0.669151	-6.15004	Holliday junction branch migration complex subunit RuvA	ruvA NWMN_1544
A6QHH5	-5.92073	13.1928	-1.2932	0.250056	0.669151	-6.15137	D-aminoacyl-tRNA deacylase (DTD) (EC 3.1.1.96) (Gly-tRNA(Ala) deacylase)	dtd NWMN_1535
A6QHP5	-0.142633	19.035	-1.29275	0.250201	0.669151	-6.15189	Acetate kinase (EC 2.7.2.1) (Acetokinase)	ackA NWMN_1605
A0A0H3K8J7	5.69353	12.5461	1.28973	0.251173	0.669151	-6.15538	Probable cell wall amidase lytH (EC 3.5.1.-)	NWMN_1534
A6QGA1	-5.95887	13.3064	-1.28862	0.251531	0.669151	-6.15666	Aspartate carbamoyltransferase catalytic subunit (EC 2.1.3.2) (Aspartate transcarbamylase) (ATCase)	pyrB NWMN_1111
A0A0H3K9N8	0.703754	16.3176	1.28575	0.252455	0.669151	-6.15996	Uncharacterized protein	NWMN_2039
A0A0H3K851	0.2098	19.0388	1.28472	0.252789	0.669151	-6.16115	succinate dehydrogenase (EC 1.3.5.1)	sdhA NWMN_1061
A0A0H3KEV4	-0.264764	16.7042	-1.28183	0.253726	0.669151	-6.16447	ABC transporter ATP-binding protein	NWMN_0613
A0A0H3K7L4	0.723592	16.1431	1.28183	0.253728	0.669151	-6.16448	Carboxylesterase (EC 3.1.1.1)	NWMN_0748
A6QH79	-0.637428	17.4188	-1.27735	0.255186	0.669151	-6.16962	Probable glycine dehydrogenase (decarboxylating) subunit 2 (EC 1.4.4.2) (Glycine cleavage system P-protein subunit 2) (Glycine decarboxylase subunit 2) (Glycine dehydrogenase (aminomethyl-transferring) subunit 2)	gcvPB NWMN_1439
Q840P7	6.02327	13.6481	1.27669	0.255402	0.669151	-6.17038	Histidine protein kinase SaeS (EC 2.7.13.3) (Sensor protein SaeS) (Staphylococcus exoprotein expression protein S)	saeS NWMN_0674
A0A0H3KEN3	5.8567	13.2159	1.27339	0.256482	0.669151	-6.17416	Putative proline/betaine transporter	NWMN_0536
A0A0H3K9I0	0.268197	16.319	1.27176	0.257017	0.669151	-6.17603	Uncharacterized protein	NWMN_1941
A0A0H3K7M5	-0.615427	16.8422	-1.26868	0.258031	0.669151	-6.17955	Uncharacterized protein	NWMN_0737
A0A0H3K9N0	-0.3429	19.9004	-1.26721	0.258518	0.669151	-6.18124	Aldehyde dehydrogenase	NWMN_2026
A0A0H3KJ09	-5.7784	13.0607	-1.2646	0.259382	0.669151	-6.18422	Uncharacterized protein	NWMN_2484
A0A0H3KF02	-0.556446	14.7503	-1.26047	0.260755	0.669151	-6.18893	Tagatose-6-phosphate kinase (EC 2.7.1.144)	fruB NWMN_0668
A0A0H3K6I2	-5.84463	13.3146	-1.25919	0.261181	0.669151	-6.19039	diphosphomevalonate decarboxylase (EC 4.1.1.33)	mvaD NWMN_0554
A0A0H3KA23	-5.7337	13.0211	-1.25822	0.261502	0.669151	-6.19149	DeoR family regulatory protein	NWMN_2213
A6QJ70	0.412333	18.7218	1.25205	0.263572	0.669151	-6.19851	Translation initiation factor IF-1	infA NWMN_2130
A0A0H3KCG7	-5.49863	12.336	-1.25033	0.26415	0.669151	-6.20046	CDP-diacylglycerol--glycerol-3-phosphate 3-phosphatidyltransferase (EC 2.7.8.5)	pgsA NWMN_1192
A0A0H3K6X5	-5.60817	12.7411	-1.24632	0.265504	0.669151	-6.20501	Lipoprotein	NWMN_0782
A0A0H3KCZ3	0.221165	17.4825	1.2448	0.266019	0.669151	-6.20673	RNA polymerase sigma factor SigA	sigA NWMN_1464
A0A0H3K7F4	-0.147966	17.8358	-1.24351	0.266456	0.669151	-6.20819	HTH-type transcriptional regulator MgrA	NWMN_0655
A0A0H3KCE2	-0.245699	17.8644	-1.24289	0.266666	0.669151	-6.20889	3-oxoacyl-[acyl-carrier-protein] reductase (EC 1.1.1.100)	fabG NWMN_1141
A0A0H3K785	-5.45247	12.3003	-1.24182	0.267032	0.669151	-6.21011	phosphomevalonate kinase (EC 2.7.4.2)	mvaK2 NWMN_0555
A0A0H3K805	5.5773	12.689	1.24155	0.267124	0.669151	-6.21041	Uncharacterized protein	NWMN_0975
A0A0H3K8B3	0.388262	16.1507	1.23805	0.268316	0.669151	-6.21436	Biotin carboxylase (EC 6.3.4.14) (Acetyl-coenzyme A carboxylase biotin carboxylase subunit A)	accC NWMN_1431
A0A0H3K5Q7	5.55967	12.5295	1.23664	0.268798	0.669151	-6.21595	Type I restriction enzyme endonuclease subunit (R protein) (EC 3.1.21.3) (Type-1 restriction enzyme R protein)	hsdR NWMN_0139
A0A0H3K9U7	5.592	12.7742	1.23616	0.268963	0.669151	-6.21649	PTS system mannitol-specific EIICB component (EC 2.7.1.197) (EIICB-Mtl)	mtlF NWMN_2057
A0A0H3K6Q7	-5.7289	13.2273	-1.23605	0.269001	0.669151	-6.21662	Para-aminobenzoate synthase component II	pabA NWMN_0682
A0A0H3K6H8	-0.509593	15.9813	-1.23509	0.26933	0.669151	-6.2177	Uncharacterized protein	NWMN_0191
A0A0H3KF30	-0.549098	17.8227	-1.23372	0.269799	0.669151	-6.21924	Ribonucleoside-diphosphate reductase (EC 1.17.4.1)	nrdE NWMN_0700
A0A0H3KBQ5	0.376694	16.0699	1.22874	0.271515	0.669151	-6.22485	D-isomer specific 2-hydroxyacid dehydrogenase	NWMN_0801
A0A0H3K8A7	-5.4094	12.3298	-1.22782	0.271833	0.669151	-6.22588	Pyridoxal phosphate homeostasis protein (PLP homeostasis protein)	NWMN_1098
A0A0H3K7M0	0.547354	15.6196	1.22503	0.272798	0.669151	-6.22901	UvrABC system protein A (UvrA protein) (Excinuclease ABC subunit A)	uvrA NWMN_0727
A6QH81	-6.1177	14.4171	-1.22497	0.272818	0.669151	-6.22908	Aminomethyltransferase (EC 2.1.2.10) (Glycine cleavage system T protein)	gcvT NWMN_1441
A0A0H3KFC9	0.121333	17.2855	1.22443	0.273007	0.669151	-6.22969	Signal peptidase I (EC 3.4.21.89)	spsB NWMN_0836
A0A0H3KAU4	-6.28733	14.8583	-1.2219	0.273886	0.669151	-6.23253	ABC-2 type transporter transmembrane domain-containing protein	NWMN_2542
A0A0H3KAA1	-5.72287	13.357	-1.21905	0.274878	0.669151	-6.23571	Amino acid ABC transporter, ATP-binding protein	NWMN_2311
A0A0H3K841	0.236397	16.3815	1.21808	0.275218	0.669151	-6.2368	Probable CtpA-like serine protease	ctpA NWMN_1332
A0A0H3K7Z3	5.5209	12.7772	1.21787	0.275292	0.669151	-6.23704	Cytochrome D ubiquinol oxidase, subunit I	cydA NWMN_0952
A0A0H3K743	6.27357	14.8785	1.21781	0.275311	0.669151	-6.2371	Methionine--tRNA ligase (EC 6.1.1.10) (Methionyl-tRNA synthetase) (MetRS)	metS metG NWMN_0453
A6QGQ0	-5.85857	13.7997	-1.21691	0.275627	0.669151	-6.23811	Large-conductance mechanosensitive channel	mscL NWMN_1260
A0A0H3K6C1	-0.31666	15.5941	-1.21658	0.275745	0.669151	-6.23849	Serine aminopeptidase S33 domain-containing protein	NWMN_0422
A0A0H3K6J6	0.311861	15.856	1.21638	0.275815	0.669151	-6.23871	Iron compound ABC transporter, iron compound-binding protein	NWMN_0581
A6QHL4	0.408199	18.2914	1.21345	0.276841	0.669151	-6.24198	Translation initiation factor IF-3	infC NWMN_1574
A0A0H3KBJ6	-5.46403	12.6776	-1.21245	0.277191	0.669151	-6.24309	UvrABC system protein B (Protein UvrB) (Excinuclease ABC subunit B)	uvrB NWMN_0726
A0A0H3K672	6.01743	14.2669	1.21188	0.277393	0.669151	-6.24373	Uncharacterized protein	NWMN_0341
A0A0H3K8T4	0.150633	21.2528	1.20929	0.278305	0.669151	-6.24661	General stress protein-like protein	NWMN_1632
A0A0H3KB58	-5.47574	12.7901	-1.20577	0.279552	0.669151	-6.25054	Glycosyl transferase, group 1 family protein	NWMN_0527
A0A0H3K5R6	0.187365	17.0407	1.20436	0.28005	0.669151	-6.2521	FMN dependent NADH:quinone oxidoreductase (EC 1.6.5.-) (Azo-dye reductase) (FMN-dependent NADH-azo compound oxidoreductase) (FMN-dependent NADH-azoreductase) (EC 1.7.1.17)	azoR NWMN_0149
A0A0H3KHY3	-0.423989	15.2421	-1.20412	0.280136	0.669151	-6.25237	Cardiolipin synthase (CL synthase) (EC 2.7.8.-)	cls NWMN_1992
A0A0H3K719	-5.54588	12.791	-1.20342	0.280386	0.669151	-6.25315	Uncharacterized protein	NWMN_0420
A6QKK1	0.56099	15.6922	1.20276	0.280619	0.669151	-6.25388	tRNA uridine 5-carboxymethylaminomethyl modification enzyme MnmG (Glucose-inhibited division protein A)	mnmG gidA NWMN_2611
A0A0H3K807	0.409229	16.3086	1.20066	0.281366	0.669151	-6.25621	Uncharacterized protein	NWMN_0925
A0A0H3KJ48	0.251063	16.1569	1.20054	0.28141	0.669151	-6.25635	Uncharacterized protein	NWMN_2525
A6QD63;P0C1V0	-5.369	12.518	-1.19967	0.281722	0.669151	-6.25732	Ribosomal RNA large subunit methyltransferase H	NWMN_0023
A0A0H3K9D7	-0.285164	16.515	-1.19788	0.282359	0.669151	-6.25929	DNA-binding response regulator VraR	vraR NWMN_1822
A6QFN0	-5.40047	12.6749	-1.19545	0.28323	0.669151	-6.26199	Peptide chain release factor 3 (RF-3)	prfC NWMN_0890
A6QFF9	0.282163	16.2858	1.19295	0.284128	0.669151	-6.26476	Na(+)/H(+) antiporter subunit D1 (Mnh complex subunit D1)	mnhD1 NWMN_0819
P0C1S3	-0.109533	19.2383	-1.1912	0.284758	0.669151	-6.26669	Transcription termination/antitermination protein NusG	nusG NWMN_0498
A6QH23	-0.634752	15.8165	-1.19087	0.284875	0.669151	-6.26705	Glycerol-3-phosphate dehydrogenase [NAD(P)+] (EC 1.1.1.94) (NAD(P)(+)-dependent glycerol-3-phosphate dehydrogenase) (NAD(P)H-dependent dihydroxyacetone-phosphate reductase)	gpsA NWMN_1383
A0A0H3K677	-0.62613	17.8727	-1.18556	0.286797	0.669151	-6.27292	Putative aldehyde dehydrogenase AldA (EC 1.2.1.3)	aldA NWMN_0113
A0A0H3K9Z8	-5.36367	12.7059	-1.18306	0.287703	0.669151	-6.27567	Molybdopterin synthase catalytic subunit (EC 2.8.1.12) (MPT synthase subunit 2) (Molybdenum cofactor biosynthesis protein E) (Molybdopterin-converting factor large subunit) (Molybdopterin-converting factor subunit 2)	moaE NWMN_2171
A6QFB2	0.605014	15.035	1.18107	0.288426	0.669151	-6.27785	3-dehydroquinate dehydratase (3-dehydroquinase) (EC 4.2.1.10) (Type I DHQase) (Type I dehydroquinase) (DHQ1)	aroD NWMN_0772
A0A0H3K8P4	0.275929	15.8542	1.1807	0.28856	0.669151	-6.27826	Ferredoxin	fer NWMN_1392
A0A0H3K6W6	-5.9671	14.4852	-1.17989	0.288859	0.669151	-6.27915	Uncharacterized protein	NWMN_0347
A0A0H3K9U9	-0.772726	14.506	-1.17895	0.289201	0.669151	-6.28018	Diadenylate cyclase (DAC) (EC 2.7.7.85) (Cyclic-di-AMP synthase) (c-di-AMP synthase)	dacA NWMN_2064
A0A0H3K8V8	-5.48314	13.159	-1.17676	0.290002	0.669151	-6.28259	GTP pyrophosphokinase (EC 2.7.6.5) ((p)ppGpp synthase) (ATP:GTP 3'-pyrophosphotransferase) (ppGpp synthase I)	relA NWMN_1536
A6QH17	-5.46514	13.196	-1.16917	0.292792	0.669151	-6.2909	Chorismate synthase (CS) (EC 4.2.3.5) (5-enolpyruvylshikimate-3-phosphate phospholyase)	aroC NWMN_1377
A6QJC0	-5.67717	13.7484	-1.16838	0.293083	0.669151	-6.29176	Sulfur carrier protein FdhD	fdhD NWMN_2180
A6QEE6	-5.47611	13.2346	-1.16778	0.293305	0.669151	-6.29242	Ribosomal RNA small subunit methyltransferase A (EC 2.1.1.182) (16S rRNA (adenine(1518)-N(6)/adenine(1519)-N(6))-dimethyltransferase) (16S rRNA dimethyladenosine transferase) (16S rRNA dimethylase) (S-adenosylmethionine-6-N', N'-adenosyl(rRNA) dimethyltransferase)	rsmA ksgA NWMN_0456
A0A0H3KFY3	-5.53127	13.4073	-1.16378	0.294787	0.669151	-6.29678	Uncharacterized protein	NWMN_1118
A0A0H3KID8	-5.33377	12.8502	-1.16136	0.295688	0.669151	-6.29942	Monooxygenase family protein	NWMN_2206
A0A0H3K8S6	5.30271	12.7857	1.15916	0.296506	0.669151	-6.30181	Ferric uptake regulation protein	NWMN_1457
A0A0H3KHW5	-0.370027	15.6807	-1.15858	0.296726	0.669151	-6.30245	S1 RNA binding domain protein	NWMN_1969
A0A0H3KA63	-0.622058	16.3415	-1.1571	0.297276	0.669151	-6.30405	Probable malate:quinone oxidoreductase (EC 1.1.5.4) (MQO) (Malate dehydrogenase [quinone])	mqo NWMN_2267
A0A0H3KCL7	5.36358	12.9919	1.15452	0.298244	0.669151	-6.30685	Regulatory protein MsrR	msrR NWMN_1274
A0A0H3KCT5	-5.33001	12.9402	-1.15344	0.298649	0.669151	-6.30802	asparaginase (EC 3.5.1.1)	ansA NWMN_1387
A0A0H3KEI4	-0.330394	15.7522	-1.15268	0.298934	0.669151	-6.30885	TatD related DNase	NWMN_0454
A0A0H3KIL8	-5.72554	14.1385	-1.14832	0.300577	0.669151	-6.31357	Amino acid ABC transporter, permease protein	NWMN_2312
A0A0H3K9Q6	-0.494729	17.3181	-1.14826	0.300601	0.669151	-6.31364	UDP-N-acetylglucosamine 1-carboxyvinyltransferase (EC 2.5.1.7) (Enoylpyruvate transferase) (UDP-N-acetylglucosamine enolpyruvyl transferase) (EPT)	murA NWMN_2004
A0A0H3K931	0.438333	18.9008	1.1452	0.301757	0.669151	-6.31694	Thioredoxin homolog	NWMN_1637
A0A0H3KF44	-5.43791	13.3956	-1.14448	0.302031	0.669151	-6.31772	Uncharacterized protein	NWMN_0711
A0A0H3K8V5	0.342465	18.0739	1.14414	0.302159	0.669151	-6.31808	Uncharacterized protein	NWMN_1528
A6QHH7	-5.32034	13.0174	-1.14361	0.30236	0.669151	-6.31865	Adenine phosphoribosyltransferase (APRT) (EC 2.4.2.7)	apt NWMN_1537
A0A0H3K856	-5.96324	14.8804	-1.14333	0.302466	0.669151	-6.31896	DNA-binding protein	NWMN_1074
A0A0H3KC94	3.89621	1.94811	1.1431	0.302555	0.669151	-6.31921	Cell division protein ZapA (Z ring-associated protein ZapA)	NWMN_1053
A0A0H3KAK7	-4.20274	2.10137	-1.14309	0.302557	0.669151	-6.31921	MarR family regulatory protein	NWMN_2418
A0A0H3K6N9	-3.57245	1.78623	-1.14309	0.302557	0.669151	-6.31922	Uncharacterized protein	NWMN_0258
A0A0H3K9F3	-3.46752	1.73376	-1.14309	0.302559	0.669151	-6.31922	Nitric oxide synthase oxygenase (EC 1.14.14.47)	NWMN_1852
A0A0H3KCV2	-4.54304	2.27152	-1.14308	0.302564	0.669151	-6.31923	Maltose operon repressor	marR NWMN_1415
A0A0H3K5H9	-4.66843	2.33421	-1.14307	0.302568	0.669151	-6.31924	Uncharacterized protein	NWMN_0031
A0A0H3KFF7	4.83675	2.41838	1.14305	0.302573	0.669151	-6.31926	Magnesium transporter MgtE	NWMN_0879
A0A0H3KAF4	-4.84892	2.42446	-1.14305	0.302574	0.669151	-6.31926	Putative hemin import ATP-binding protein HrtA	NWMN_0251
A0A0H3K9R6	-4.86352	2.43176	-1.14305	0.302574	0.669151	-6.31926	Type II pantothenate kinase (EC 2.7.1.33) (PanK-II) (Pantothenic acid kinase)	coaW NWMN_2034
A0A0H3K6K9	-4.86549	2.43274	-1.14305	0.302574	0.669151	-6.31926	Teichoic acid biosynthesis protein B	tagB NWMN_0609
A6QH68	-4.91395	2.45698	-1.14304	0.302576	0.669151	-6.31927	Exodeoxyribonuclease 7 large subunit (EC 3.1.11.6) (Exodeoxyribonuclease VII large subunit) (Exonuclease VII large subunit)	xseA NWMN_1428
A0A0H3K5M7;P95701	4.95222	2.47611	1.14304	0.302578	0.669151	-6.31927	Capsular polysaccharide synthesis enzyme CapG	capG NWMN_0101
A0A0H3KGG1	5.01871	2.50936	1.14303	0.302581	0.669151	-6.31928	Uncharacterized protein	NWMN_1343
A0A0H3KD45	-5.08078	2.54039	-1.14303	0.302583	0.669151	-6.31929	Replication-associated recombination protein A	NWMN_1529
A6QFL5	-5.26931	2.63465	-1.143	0.302592	0.669151	-6.31931	UPF0738 protein NWMN_0875	NWMN_0875
A0A0H3K9N7	-5.59034	2.79517	-1.14296	0.30261	0.669151	-6.31936	Acetolactate synthase (EC 2.2.1.6)	ilvB NWMN_1961
A0A0H3K6D2	-5.27434	12.9218	-1.14049	0.30355	0.669151	-6.32203	DNA-directed DNA polymerase (EC 2.7.7.7)	dnaX NWMN_0442
A0A0H3KBJ9	-0.50173	16.6668	-1.13929	0.304006	0.669151	-6.32332	Gluconeogenesis factor	NWMN_0734
A0A0H3K9P2	-4.96421	11.8401	-1.13894	0.304139	0.669151	-6.32369	Staphylococcal accessory gene regulator protein C	agrC NWMN_1945
A6QG53	-1.49637	17.029	-1.13794	0.304519	0.669151	-6.32476	Glutamate racemase (EC 5.1.1.3)	murI NWMN_1063
A0A0H3KGN6	-5.08888	12.3772	-1.13385	0.306085	0.669151	-6.32916	Pyruvate dehydrogenase E1 component subunit beta (EC 1.2.4.1)	NWMN_1422
A0A0H3K9X9	-5.6504	14.1321	-1.13374	0.306127	0.669151	-6.32927	L-lactate permease	lctP NWMN_0054
A0A0H3K7U1	-5.26614	12.9927	-1.13302	0.306405	0.669151	-6.33005	Oligopeptide transport ATP-binding protein	oppD NWMN_0858
A0A0H3K886	-5.01655	12.1399	-1.13156	0.306967	0.669151	-6.33162	protein-serine/threonine phosphatase (EC 3.1.3.16)	NWMN_1129
A0A0H3KFD6	-0.520919	15.3681	-1.13059	0.307338	0.669151	-6.33265	Uncharacterized protein	NWMN_0850
A0A0H3KAT2	-5.33974	13.2533	-1.13052	0.307365	0.669151	-6.33273	N-acetyltransferase family protein	NWMN_2596
A0A0H3K925	-5.30151	13.1407	-1.13043	0.307403	0.669151	-6.33283	Uncharacterized protein	NWMN_1657
A0A0H3KAQ6	-5.20644	12.8103	-1.13	0.307569	0.669151	-6.33329	Uncharacterized protein	NWMN_2557
A6QFL7	-5.11531	12.5433	-1.12733	0.308597	0.669151	-6.33615	NAD kinase (EC 2.7.1.23) (ATP-dependent NAD kinase)	nadK NWMN_0877
A0A0H3K604;A0EX21	-0.27903	16.4915	-1.12552	0.309296	0.669151	-6.33808	HTH cro/C1-type domain-containing protein	NWMN_0266
A0A0H3KCQ9	-0.171698	16.8105	-1.1255	0.309303	0.669151	-6.3381	Peptide methionine sulfoxide reductase MsrA (Protein-methionine-S-oxide reductase) (EC 1.8.4.11) (Peptide-methionine (S)-S-oxide reductase) (Peptide Met(O) reductase)	msrA NWMN_1335
A6QF37	-0.39189	15.3123	-1.12448	0.309699	0.669151	-6.33919	NADPH-dependent 7-cyano-7-deazaguanine reductase (EC 1.7.1.13) (7-cyano-7-carbaguanine reductase) (NADPH-dependent nitrile oxidoreductase) (PreQ(0) reductase)	queF NWMN_0697
A6QHH2	-0.209832	16.8218	-1.12279	0.310356	0.669151	-6.341	Aspartate--tRNA ligase (EC 6.1.1.12) (Aspartyl-tRNA synthetase) (AspRS)	aspS NWMN_1532
A0A0H3KEU6	-0.311796	16.4227	-1.11986	0.311497	0.669151	-6.34413	ABC transporter ATP-binding protein	NWMN_0603
A6QFD2	-4.98855	12.1931	-1.11956	0.311611	0.669151	-6.34444	Probable nitronate monooxygenase (NMO) (EC 1.13.12.-) (Propionate 3-nitronate monooxygenase) (P3N monooxygenase)	NWMN_0792
A6QEA9	-5.25465	12.9568	-1.11895	0.311852	0.669151	-6.3451	Probable inorganic carbon transporter subunit DabA	dabA NWMN_0419
A0A0H3KD70	4.86389	11.7506	1.11846	0.31204	0.669151	-6.34561	Regulatory protein YycH domain-containing protein	NWMN_0019
A0A0H3K6G3	0.122199	17.2524	1.11825	0.312125	0.669151	-6.34584	Haloacid dehalogenase-like hydrolase	NWMN_0517
A6QFT1	-0.472999	18.9513	-1.11784	0.312281	0.669151	-6.34627	Bifunctional purine biosynthesis protein PurH [Includes: Phosphoribosylaminoimidazolecarboxamide formyltransferase (EC 2.1.2.3) (AICAR transformylase); IMP cyclohydrolase (EC 3.5.4.10) (ATIC) (IMP synthase) (Inosinicase)]	purH NWMN_0941
A0A0H3KCD1	-5.22494	13.0296	-1.11772	0.312331	0.669151	-6.3464	Coenzyme A biosynthesis bifunctional protein CoaBC (DNA/pantothenate metabolism flavoprotein) (Phosphopantothenoylcysteine synthetase/decarboxylase) (PPCS-PPCDC) [Includes: Phosphopantothenoylcysteine decarboxylase (PPC decarboxylase) (PPC-DC) (EC 4.1.1.36) (CoaC); Phosphopantothenate--cysteine ligase (EC 6.3.2.5) (CoaB) (Phosphopantothenoylcysteine synthetase) (PPC synthetase) (PPC-S)]	coaBC NWMN_1121
A0A0H3KAA7	-0.432859	15.8418	-1.11638	0.312855	0.669151	-6.34783	Protein-disulfide isomerase	dsbA NWMN_2308
A0A0H3K7X1	5.07291	12.539	1.11564	0.313141	0.669151	-6.34861	1,4-dihydroxy-2-naphthoate octaprenyltransferase (DHNA-octaprenyltransferase) (EC 2.5.1.74)	menA NWMN_0911
A0A0H3KBS1	-0.270831	17.0233	-1.113	0.314179	0.669151	-6.35142	NADH-dependent flavin oxidoreductase	NWMN_0826
A0A0H3KAB0	-5.19761	13.0156	-1.11177	0.31466	0.669151	-6.35272	ABC transporter, ATP-binding protein	NWMN_2353
A0A0H3KF54	-5.02981	12.4708	-1.11059	0.315125	0.669151	-6.35397	Peptide chain release factor 2 (RF-2)	prfB NWMN_0723
A0A0H3KH13	5.37157	13.5688	1.10987	0.315409	0.669151	-6.35474	Uncharacterized protein	NWMN_1606
A0A0H3KDD3	-0.485927	15.8736	-1.10877	0.31584	0.669151	-6.3559	Polysaccharide biosynthesis protein	NWMN_1647
A0A0H3KJ30	5.29668	13.3387	1.10817	0.316079	0.669151	-6.35654	Betaine-aldehyde dehydrogenase (EC 1.2.1.8)	NWMN_2510
A0A0H3KF63	-4.93072	12.1775	-1.10626	0.316833	0.669151	-6.35856	Methylated-DNA--protein-cysteine methyltransferase (EC 2.1.1.63) (6-O-methylguanine-DNA methyltransferase) (MGMT) (O-6-methylguanine-DNA-alkyltransferase)	NWMN_2447
A0A0H3KGR0	5.04495	12.5136	1.10606	0.316913	0.669151	-6.35877	DEAD-box ATP-dependent RNA helicase CshB (EC 3.6.4.13)	cshB NWMN_1461
A0A0H3K5T3	-5.29151	13.3547	-1.10559	0.317099	0.669151	-6.35927	Acyl-CoA dehydrogenase FadD homolog	fadD NWMN_0169
A0A0H3KCB8	0.205164	16.4055	1.10494	0.317354	0.669151	-6.35995	Uncharacterized protein	NWMN_1100
A0A0H3K8V2	5.91084	15.1469	1.10356	0.3179	0.669151	-6.36141	Riboflavin biosynthesis protein RibD [Includes: Diaminohydroxyphosphoribosylaminopyrimidine deaminase (DRAP deaminase) (EC 3.5.4.26) (Riboflavin-specific deaminase); 5-amino-6-(5-phosphoribosylamino)uracil reductase (EC 1.1.1.193) (HTP reductase)]	ribD NWMN_1662
A0A0H3K6Z1	5.01195	12.5333	1.10131	0.318794	0.669151	-6.36378	Uncharacterized protein	NWMN_0799
A0A0H3KH25	-5.7355	14.7287	-1.1013	0.318799	0.669151	-6.3638	Putative long chain fatty acid-CoA ligase VraA (EC 6.2.1.1) (Acyl-CoA synthetase)	acs NWMN_1626
A0A0H3K8Y4	-5.09768	12.8199	-1.10129	0.318804	0.669151	-6.36381	Primosomal protein DnaI	dnaI NWMN_1577
A0A0H3K7S4	-5.05578	12.7092	-1.09856	0.319888	0.669151	-6.36668	Uncharacterized protein	NWMN_0842
A0A0H3KIF7	-5.27804	13.4459	-1.09744	0.320336	0.669151	-6.36786	Activator of Hsp90 ATPase homologue 1/2-like C-terminal domain-containing protein	NWMN_2226
A6QHC7	0.246363	16.2125	1.09625	0.320809	0.669151	-6.36911	Elongation factor 4 (EF-4) (EC 3.6.5.n1) (Ribosomal back-translocase LepA)	lepA NWMN_1487
A0A0H3K7W7	-5.95414	15.3925	-1.09529	0.321192	0.669151	-6.37011	Uncharacterized protein	NWMN_0901
A0A0H3K8E2	-0.117833	18.9688	-1.09429	0.321596	0.669151	-6.37118	Transcription termination/antitermination protein NusA	nusA NWMN_1176
A0A0H3K9B5	0.324695	16.0753	1.09121	0.32283	0.669151	-6.37441	ABC-2 type transport system permease protein	NWMN_1866
A0A0H3K6K5	5.13554	13.0832	1.09074	0.323017	0.669151	-6.37489	Manganese transport regulator	feoA NWMN_0604
A0A0H3K7S8	0.187231	16.2265	1.09028	0.323204	0.669151	-6.37538	Zinc metalloprotease (EC 3.4.24.-)	NWMN_1172
A0A0H3KEQ1	5.15425	12.981	1.08797	0.324133	0.669151	-6.3778	mevalonate kinase (EC 2.7.1.36)	mvaK1 NWMN_0553
A0A0H3K8Y5	-5.04278	12.8609	-1.08352	0.32593	0.669151	-6.38244	Coproporphyrinogen III oxidase (EC 1.3.3.15)	hemY NWMN_1723
A0A0H3K7L7	-0.285033	19.8392	-1.08333	0.326006	0.669151	-6.38264	Ribosome hibernation promoting factor (HPF)	hpf NWMN_0721
A0A0H3KAK1	-0.587683	15.3795	-1.0828	0.326223	0.669151	-6.3832	Sortase A, peptide LPXTG peptidoglycan transferase	srtA NWMN_2426
A0A0H3K6X7	-5.49354	14.2633	-1.0823	0.326425	0.669151	-6.38372	Uncharacterized protein	NWMN_0365
A0A0H3K6S0	-5.09481	13.0784	-1.08097	0.326966	0.669151	-6.38511	Uncharacterized protein	NWMN_0718
A0A0H3KGG7	-5.38929	13.6774	-1.07565	0.32913	0.669151	-6.39064	Uncharacterized protein	NWMN_1351
A0A0H3KGP0	-0.409964	17.2978	-1.07347	0.330021	0.669151	-6.39291	Uncharacterized protein	NWMN_1430
A0A0H3K663	-4.80116	12.0902	-1.07308	0.330181	0.669151	-6.39331	FAD/NAD(P)-binding domain-containing protein	NWMN_0029
A6QGN7;A6QH94	0.413633	21.4056	1.07277	0.330308	0.669151	-6.39363	Large ribosomal subunit protein bL33B	rpmG2 NWMN_1247
A0A0H3KDS2	0.294032	18.184	1.07034	0.331304	0.669151	-6.39615	Uncharacterized protein	NWMN_1818
A6QH24	-0.287331	17.2269	-1.06933	0.331721	0.669151	-6.3972	GTPase Der (GTP-binding protein EngA)	der engA NWMN_1384
A6QK85	-5.40561	14.1828	-1.06923	0.331762	0.669151	-6.3973	Pantothenate synthetase (PS) (EC 6.3.2.1) (Pantoate--beta-alanine ligase) (Pantoate-activating enzyme)	panC NWMN_2495
A0A0H3KBL1	-0.259598	16.6934	-1.0691	0.331812	0.669151	-6.39743	Ribonuclease R (RNase R) (EC 3.1.13.1)	rnr NWMN_0749
A0A0H3K7S1	-5.5641	14.6199	-1.06851	0.332056	0.669151	-6.39804	Glycerophosphoryl diester phosphodiesterase	glpQ NWMN_0830
A6QF68	0.178799	17.202	1.06736	0.332528	0.669151	-6.39923	HPr kinase/phosphorylase (HPrK/P) (EC 2.7.11.-) (EC 2.7.4.-) (HPr(Ser) kinase/phosphorylase)	hprK NWMN_0728
A0A0H3K8P2	-5.13585	13.2744	-1.06397	0.333927	0.669151	-6.40273	Lysine-specific permease	lysP NWMN_1575
A0A0H3K9G3	0.323097	17.0777	1.05993	0.3356	0.669151	-6.40689	ABC transporter ATP-binding protein	NWMN_1867
A0A0H3KC25	-5.10874	13.4204	-1.05704	0.336802	0.669151	-6.40987	Phosphoribosylglycinamide formyltransferase (EC 2.1.2.2) (5'-phosphoribosylglycinamide transformylase) (GAR transformylase) (GART)	purN NWMN_0940
A6QG99	-0.420295	16.8168	-1.05592	0.337269	0.669151	-6.41102	Bifunctional protein PyrR [Includes: Pyrimidine operon regulatory protein; Uracil phosphoribosyltransferase (UPRTase) (EC 2.4.2.9)]	pyrR NWMN_1109
A6QGF7	-0.0930999	20.6232	-1.05456	0.337835	0.669151	-6.41241	Elongation factor Ts (EF-Ts)	tsf NWMN_1167
A6QGH3	-0.1012	18.581	-1.05441	0.337901	0.669151	-6.41257	Polyribonucleotide nucleotidyltransferase (EC 2.7.7.8) (Polynucleotide phosphorylase) (PNPase)	pnp pnpA NWMN_1183
A0A0H3KIN8	-4.78326	12.2843	-1.0533	0.338362	0.669151	-6.41371	NAD dependent epimerase/dehydratase family protein	NWMN_2341
A0A0H3K9Y9	5.21878	13.8164	1.05306	0.338465	0.669151	-6.41396	Integral membrane protein	NWMN_2154
A0A0H3K9W0	-4.83885	12.5358	-1.05288	0.33854	0.669151	-6.41414	Aerobactin biosynthesis IucA/IucC family protein	NWMN_2080
A0A0H3K979	-0.385097	17.2756	-1.04939	0.339999	0.669151	-6.41771	Fumarate hydratase class II (Fumarase C) (EC 4.2.1.2) (Aerobic fumarase) (Iron-independent fumarase)	fumC NWMN_1743
A0A0H3K6B0	0.0683999	19.7402	1.0465	0.341214	0.669151	-6.42066	Deoxyribose-phosphate aldolase (DERA) (EC 4.1.2.4) (2-deoxy-D-ribose 5-phosphate aldolase) (Phosphodeoxyriboaldolase) (Deoxyriboaldolase)	dra deoC NWMN_0082
A0A0H3K9T9	-0.496325	16.1424	-1.04648	0.341224	0.669151	-6.42069	Iron-sulfur cluster carrier protein	NWMN_2067
A0A0H3KAM7	-4.81829	12.5703	-1.04556	0.341612	0.669151	-6.42163	3-hydroxy-3-methylglutaryl coenzyme A reductase (HMG-CoA reductase) (EC 1.1.1.88)	mvaA NWMN_2445
A0A0H3K8Z8	0.308328	16.0757	1.04495	0.341869	0.669151	-6.42225	Aminotransferase, class V	NWMN_1616
A0A0H3K6W8	-4.83792	12.7273	-1.03917	0.344311	0.669151	-6.42813	Uncharacterized protein	NWMN_0777
A0A0H3K9T5	4.80037	12.4881	1.03533	0.345941	0.669151	-6.43202	Replicative DNA helicase (EC 5.6.2.3)	dnaB NWMN_0015
A0A0H3K9A0	-0.202964	16.1777	-1.03422	0.346418	0.669151	-6.43316	Nicotinate phosphoribosyltransferase (EC 6.3.4.21)	nadC NWMN_1851
A6QFV3	0.850393	15.1697	1.03403	0.346496	0.669151	-6.43334	UPF0223 protein NWMN_0963	NWMN_0963
A0A0H3KET4	-4.99121	13.3068	-1.03296	0.346953	0.669151	-6.43443	Uncharacterized protein	NWMN_0585
A0A0H3K774	-1.42732	15.5756	-1.0327	0.347065	0.669151	-6.43469	Polysaccharide biosynthesis protein CapD	capD NWMN_0515
A6QJH5	-0.229532	17.1956	-1.03093	0.34782	0.669151	-6.43648	Formimidoylglutamase (EC 3.5.3.8) (Formiminoglutamase) (Formiminoglutamate hydrolase)	hutG NWMN_2235
A0A0H3K8I5	-4.92928	13.1778	-1.02988	0.348268	0.669151	-6.43754	Uncharacterized protein	NWMN_1323
A0A0H3K9M9	-0.230665	17.2174	-1.02853	0.348847	0.669151	-6.4389	Sucrose-6-phosphate hydrolase (EC 3.2.1.26) (Invertase)	scrB NWMN_1948
A6QKK2	-4.70099	12.3345	-1.02841	0.348899	0.669151	-6.43902	tRNA modification GTPase MnmE (EC 3.6.-.-)	mnmE trmE NWMN_2612
A0A0H3K8A9	-4.93305	13.1931	-1.02838	0.348912	0.669151	-6.43905	2-oxoisovalerate dehydrogenase subunit alpha (EC 1.2.4.4) (Branched-chain alpha-keto acid dehydrogenase E1 component alpha chain)	NWMN_1423
A0A0H3KAR2	-4.52584	11.716	-1.02794	0.349101	0.669151	-6.4395	Alpha-acetolactate decarboxylase (EC 4.1.1.5)	aldB NWMN_2498
A6QHL2	-0.58023	17.9711	-1.02765	0.349226	0.669151	-6.43979	Large ribosomal subunit protein bL20 (50S ribosomal protein L20)	rplT NWMN_1572
A6QGI4	-0.304699	18.4845	-1.02714	0.349444	0.669151	-6.44031	Protein RecA (Recombinase A)	recA NWMN_1194
A6QEK3	-0.230667	21.5844	-1.02561	0.350101	0.669151	-6.44185	Protein/nucleic acid deglycase HchA (EC 3.1.2.-) (EC 3.5.1.-) (EC 3.5.1.124) (Maillard deglycase)	hchA NWMN_0513
A0A0H3K7R5	-5.08631	13.7075	-1.02543	0.350179	0.669151	-6.44203	Type II NADH:quinone oxidoreductase (EC 1.6.5.9) (NDH-2)	NWMN_0809
A0A0H3KFB7	6.5771	7.80343	1.02537	0.350205	0.669151	-6.44209	S-formylglutathione hydrolase (EC 3.1.2.12)	estA NWMN_2528
A0A0H3K8D3	-0.191466	18.8364	-1.02327	0.351109	0.669772	-6.4442	Superoxide dismutase (EC 1.15.1.1)	sodA NWMN_1456
A0A0H3K8R5	-0.242765	17.4757	-1.01815	0.353321	0.671776	-6.44935	Biotin carboxyl carrier protein of acetyl-CoA carboxylase	accB NWMN_1432
A0A0H3KAN0	-4.65294	12.2679	-1.01683	0.353892	0.671776	-6.45067	Uncharacterized protein	NWMN_2527
A0A0H3KG67	-4.89565	13.1874	-1.01681	0.353903	0.671776	-6.45069	Hydrolase	NWMN_1210
A0A0H3K928	-4.75412	12.816	-1.00792	0.357778	0.675003	-6.45957	Uncharacterized protein	NWMN_1663
A0A0H3KFX1	-0.258933	20.7033	-1.00733	0.358036	0.675003	-6.46016	Cell division protein FtsZ	ftsZ NWMN_1096
A0A0H3KDI8	0.342529	16.7425	1.00701	0.358175	0.675003	-6.46047	Alpha-keto-acid decarboxylase	ipdC NWMN_0132
A6QF85	-0.172833	22.4473	-1.00627	0.358497	0.675003	-6.4612	Enolase (EC 4.2.1.11) (2-phospho-D-glycerate hydro-lyase) (2-phosphoglycerate dehydratase)	eno NWMN_0745
A6QDF1	-4.92808	13.4354	-1.0034	0.359758	0.675003	-6.46406	Heme oxygenase (staphylobilin-producing) 2 (EC 1.14.99.48) (Heme-degrading monooxygenase 2) (Iron-regulated surface determinant 2) (Iron-responsive surface determinant 2)	isdI NWMN_0111
A0A0H3KEQ0	4.70156	12.7357	1.00333	0.359789	0.675003	-6.46413	Ribose-5-phosphate isomerase A (EC 5.3.1.6) (Phosphoriboisomerase A) (PRI)	rpi rpiA NWMN_2237
A0A0H3KCH0	-4.54494	12.1216	-1.00259	0.360114	0.675003	-6.46486	Pyruvate ferredoxin oxidoreductase, beta subunit	porB NWMN_1199
A6QIU3	4.68723	12.6396	1.00223	0.360274	0.675003	-6.46522	3-hydroxyacyl-[acyl-carrier-protein] dehydratase FabZ (EC 4.2.1.59) ((3R)-hydroxymyristoyl-[acyl-carrier-protein] dehydratase) ((3R)-hydroxymyristoyl-ACP dehydrase) (Beta-hydroxyacyl-ACP dehydratase)	fabZ NWMN_2003
A0A0H3KH72	0.36369	15.1972	0.997016	0.362575	0.678197	-6.47038	Mannosyl-glycoprotein endo-beta-N-acetylglucosamidase	NWMN_1667
A0A0H3KF73	-4.60746	12.4849	-0.993891	0.36396	0.678197	-6.47347	Aminotransferase (EC 2.6.1.-)	NWMN_2460
A0A0H3KA98	-4.49971	11.7445	-0.990237	0.365586	0.678197	-6.47707	Na+/H+ antiporter family protein	NWMN_2338
A0A0H3KIA8	0.204032	17.3937	0.989547	0.365893	0.678197	-6.47775	Uncharacterized protein	NWMN_2196
A0A0H3KEH4	4.52499	12.1753	0.988844	0.366207	0.678197	-6.47844	Glutamate synthase, large subunit	gltB NWMN_0436
A0A0H3K6P9	-0.251199	18.2907	-0.987883	0.366636	0.678197	-6.47938	Fructose specific permease	fruA NWMN_0669
A0A0H3K7T7	-0.54259	16.3724	-0.986775	0.367131	0.678197	-6.48047	Uncharacterized protein	NWMN_0860
A6QGF2	-6.05817	17.0503	-0.986525	0.367242	0.678197	-6.48072	Tyrosine recombinase XerC	xerC NWMN_1162
A6QJ92	0.400966	19.4093	0.986488	0.367259	0.678197	-6.48075	Large ribosomal subunit protein uL3 (50S ribosomal protein L3)	rplC NWMN_2152
A6QEF5	-0.72481	14.7598	-0.984631	0.36809	0.678648	-6.48258	Peptidyl-tRNA hydrolase (Pth) (EC 3.1.1.29)	pth NWMN_0465
A0A0H3KGE4	0.1615	18.6576	0.982283	0.369143	0.678982	-6.48487	Uncharacterized protein	NWMN_1324
A0A0H3K9Z9	-0.248732	17.4162	-0.981609	0.369446	0.678982	-6.48553	Molybdenum ABC transporter, periplasmic molybdate-binding protein	modA NWMN_2179
A0A0H3K7Q5	-0.0672997	17.9903	-0.978711	0.37075	0.679054	-6.48837	Acid sugar phosphatase (EC 3.1.3.-)	NWMN_0800
A0A0H3K8F5	-5.02444	14.1735	-0.978384	0.370898	0.679054	-6.48868	ComE operon protein 2	comEB NWMN_1491
A0A0H3K7X7	-0.566763	17.7625	-0.977578	0.371261	0.679054	-6.48947	Bifunctional autolysin (EC 3.2.1.96) (EC 3.5.1.28)	atl NWMN_0922
A0A0H3K8B0	-4.41405	11.9468	-0.976306	0.371835	0.679054	-6.49071	Putative competence-damage inducible protein	cinA NWMN_1193
A0A0H3K8U3	0.181999	18.0868	0.972735	0.373451	0.68093	-6.49419	Uncharacterized protein	NWMN_1650
A6QIP3	-0.478731	17.688	-0.968656	0.375304	0.683231	-6.49814	Redox-sensing transcriptional repressor Rex	rex NWMN_1953
A6QGU7	-4.49993	12.538	-0.96544	0.37677	0.68482	-6.50126	4-hydroxy-tetrahydrodipicolinate reductase (HTPA reductase) (EC 1.17.1.8)	dapB NWMN_1307
A0A0H3K865	-4.47793	12.5403	-0.959634	0.379428	0.684901	-6.50686	DNA replication protein DnaD	dnaD NWMN_1364
A0A0H3KDC8	-0.1292	18.5274	-0.959523	0.379479	0.684901	-6.50697	Uncharacterized protein	NWMN_1635
A0A0H3K892	-4.48099	12.1172	-0.95911	0.379669	0.684901	-6.50736	Chromosome partition protein Smc	smc NWMN_1144
A0A0H3K8B7	0.688748	16.073	0.958677	0.379867	0.684901	-6.50778	Octanoyltransferase LipM (EC 2.3.1.181) (Octanoyl-[acyl-carrier-protein]:[GcvH] N-octanoyltransferase)	lipM NWMN_1437
A0A0H3KCS1	-4.60196	12.9928	-0.957441	0.380436	0.684901	-6.50897	Uncharacterized protein	NWMN_1354
A6QHL9	-4.75812	13.5164	-0.956805	0.380728	0.684901	-6.50958	Transcriptional repressor NrdR	nrdR NWMN_1579
A0A0H3K993	-4.35462	12.0473	-0.953646	0.382185	0.684901	-6.51261	ATP-dependent DNA helicase (EC 5.6.2.4)	pcrA NWMN_1843
A0A0H3KAV1	-0.343429	16.15	-0.952914	0.382523	0.684901	-6.51331	Isochorismatase family protein	NWMN_2544
A0A0H3K955	-0.0987999	19.8981	-0.952748	0.3826	0.684901	-6.51347	Transaldolase	NWMN_1672
A0A0H3KIX5	-0.218566	18.8378	-0.952448	0.382739	0.684901	-6.51376	Pyruvate oxidase	poxB NWMN_2438
A6QF32	5.37097	6.87973	0.946419	0.385535	0.688317	-6.51952	Histidinol-phosphate aminotransferase (EC 2.6.1.9) (Imidazole acetol-phosphate transaminase)	hisC NWMN_0692
A6QEH1	0.1704	20.6116	0.945765	0.385839	0.688317	-6.52014	Pyridoxal 5'-phosphate synthase subunit PdxS (PLP synthase subunit PdxS) (EC 4.3.3.6) (Pdx1)	pdxS NWMN_0481
A0A0H3KEM8	-0.174631	16.3161	-0.942807	0.387217	0.688642	-6.52296	Uncharacterized protein	NWMN_0530
A6QIC9	-0.176566	18.7154	-0.94188	0.38765	0.688642	-6.52384	Aspartyl/glutamyl-tRNA(Asn/Gln) amidotransferase subunit C (Asp/Glu-ADT subunit C) (EC 6.3.5.-)	gatC NWMN_1839
A0A0H3K7P8	-4.35292	12.2349	-0.940888	0.388113	0.688642	-6.52478	ABC transporter ATP-binding protein	NWMN_0780
A0A0H3K6I3	5.83832	7.50086	0.940267	0.388404	0.688642	-6.52537	Uncharacterized protein	NWMN_0178
A0A0H3KDT8	-0.218066	18.2879	-0.938084	0.389426	0.689397	-6.52744	Adenylosuccinate lyase (ASL) (EC 4.3.2.2) (Adenylosuccinase)	purB NWMN_1846
A0A0H3KDE2	-4.56785	13.243	-0.935129	0.390813	0.689973	-6.53024	proline dehydrogenase (EC 1.5.5.2)	putA NWMN_1658
A0A0H3KCF1	0.341357	15.1143	0.934848	0.390945	0.689973	-6.53051	DNA topoisomerase 1 (EC 5.6.2.1) (DNA topoisomerase I)	topA NWMN_1160
A6QG68	0.983994	15.6924	0.932176	0.392203	0.690875	-6.53303	Ornithine carbamoyltransferase (OTCase) (EC 2.1.3.3)	argF NWMN_1078
A6QJ87	-0.165466	19.6484	-0.931226	0.392651	0.690875	-6.53392	Large ribosomal subunit protein uL22 (50S ribosomal protein L22)	rplV NWMN_2147
A0A0H3K666	0.576453	15.4208	0.929646	0.393397	0.691136	-6.53541	Luciferase-like monooxygenase	NWMN_0331
A6QGJ8	-0.559895	17.2539	-0.927557	0.394386	0.691543	-6.53738	Glycerol kinase (EC 2.7.1.30) (ATP:glycerol 3-phosphotransferase) (Glycerokinase) (GK)	glpK NWMN_1208
A0A0H3KAD7	-5.37835	7.01347	-0.926628	0.394826	0.691543	-6.53825	2-dehydropantoate 2-reductase (EC 1.1.1.169) (Ketopantoate reductase)	apbA NWMN_2342
A0A0H3KAA6	0.142399	17.001	0.923386	0.396364	0.692685	-6.54129	Uncharacterized protein	NWMN_2348
A0A0H3K970;A0A0H3KHS2;A0EWH9;A0EWW1	0.540123	15.6191	0.92273	0.396676	0.692685	-6.54191	Phage anti-repressor	NWMN_1811
A6QJ33	0.49869	16.3615	0.919073	0.398419	0.694284	-6.54533	6-phospho-beta-galactosidase (EC 3.2.1.85) (Beta-D-phosphogalactoside galactohydrolase) (PGALase) (P-beta-Gal) (PBG)	lacG NWMN_2093
A0A0H3K956	-4.47372	13.1345	-0.918289	0.398793	0.694284	-6.54606	Lantibiotic ABC transporter protein	bsaG NWMN_1709
A6QEX8	0.0983664	18.631	0.908738	0.403376	0.701207	-6.55494	Probable transcriptional regulatory protein NWMN_0638	NWMN_0638
A0A0H3K984	0.510998	17.1414	0.906272	0.404566	0.70222	-6.55722	Methionine aminopeptidase (MAP) (MetAP) (EC 3.4.11.18) (Peptidase M)	map1 map NWMN_1826
A0A0H3K9Q3	-4.21391	12.3777	-0.900557	0.407334	0.705054	-6.56249	L-threonine dehydratase (EC 4.3.1.19) (Threonine deaminase)	ilvA NWMN_1967
A0A0H3K7H1	-5.81213	7.72382	-0.900382	0.407419	0.705054	-6.56265	Oxidoreductase	NWMN_0657
A0A0H3KFR4	-4.46575	13.4317	-0.896557	0.40928	0.70601	-6.56617	Uncharacterized protein	NWMN_0984
A6QHI1	-0.361492	15.3349	-0.89477	0.410152	0.70601	-6.5678	Queuine tRNA-ribosyltransferase (EC 2.4.2.29) (Guanine insertion enzyme) (tRNA-guanine transglycosylase)	tgt NWMN_1541
A0A0H3KDQ2	-0.210766	17.7335	-0.894618	0.410226	0.70601	-6.56794	Ribitol-5-phosphate cytidylyltransferase (EC 2.7.7.40)	tarI NWMN_0189
A6QJ88	-0.0899999	19.7376	-0.892651	0.411188	0.70601	-6.56974	Small ribosomal subunit protein uS19 (30S ribosomal protein S19)	rpsS NWMN_2148
A6QHL6	0.258366	18.8366	0.892525	0.411249	0.70601	-6.56986	Threonine--tRNA ligase (EC 6.1.1.3) (Threonyl-tRNA synthetase) (ThrRS)	thrS NWMN_1576
A0A0H3K6Y2	-0.231233	22.049	-0.890505	0.412239	0.70601	-6.5717	Alkyl hydroperoxide reductase C (EC 1.11.1.26) (Peroxiredoxin) (Thioredoxin peroxidase)	ahpC NWMN_0372
A0A0H3K883;A0A0H3K8L9;A0A0H3KCU1;A0A0H3KGL4	5.6064	7.55579	0.890489	0.412246	0.70601	-6.57172	Uncharacterized protein	NWMN_1396
A0A0H3K6A4	0.948752	17.1328	0.887599	0.413665	0.707391	-6.57435	Superoxide dismutase (EC 1.15.1.1)	sodM NWMN_0077
A6QHI6	-0.248129	16.0788	-0.885696	0.414601	0.707945	-6.57608	GTPase Obg (EC 3.6.5.-) (GTP-binding protein Obg)	obg NWMN_1546
A0A0H3K9J5	5.16406	7.03724	0.882464	0.416195	0.709619	-6.57902	tRNA threonylcarbamoyladenosine biosynthesis protein TsaE (t(6)A37 threonylcarbamoyladenosine biosynthesis protein TsaE)	NWMN_1959
A6QIT6	-5.3925	7.36998	-0.878013	0.418397	0.711742	-6.58304	Hydroxyethylthiazole kinase (EC 2.7.1.50) (4-methyl-5-beta-hydroxyethylthiazole kinase) (TH kinase) (Thz kinase)	thiM NWMN_1996
A6QHI9	-0.1892	20.2398	-0.877459	0.418672	0.711742	-6.58354	Large ribosomal subunit protein bL21 (50S ribosomal protein L21)	rplU NWMN_1549
A0A0H3KH20	-5.06754	6.96178	-0.874733	0.420026	0.712996	-6.586	PTS system, N-acetylglucosamine-specific IIBC component	NWMN_1619
A0A0H3KDA8	0.314396	16.2958	0.871476	0.421648	0.7147	-6.58893	Alanine dehydrogenase (EC 1.4.1.1)	ald NWMN_1603
A0A0H3KB62	-0.229431	16.5268	-0.869254	0.422758	0.715054	-6.59092	Uncharacterized protein	NWMN_0534
A0A0H3K8S9	-4.88566	6.76156	-0.865059	0.424858	0.715054	-6.59468	Acetoin utilization protein	acuA NWMN_1627
A0A0H3K9Y8	-5.589	7.74132	-0.863718	0.425531	0.715054	-6.59587	Staphylococcal accessory regulator V	sarV NWMN_2167
A0A0H3KAS2	-0.44362	14.9007	-0.863349	0.425717	0.715054	-6.5962	HTH-type transcriptional regulator	NWMN_2511
A0A0H3K9T3	-4.90116	6.79127	-0.863322	0.42573	0.715054	-6.59623	Uncharacterized protein	NWMN_2036
A0A0H3K601	-0.313426	15.7153	-0.861685	0.426553	0.715054	-6.59769	Cyclic-di-AMP phosphodiesterase (EC 3.1.4.-)	NWMN_0013
A0A0H3KC30	-0.251595	15.6039	-0.860137	0.427333	0.715054	-6.59906	Uncharacterized protein	NWMN_0946
A0A0H3KD61	-0.39893	17.3368	-0.859131	0.42784	0.715054	-6.59996	DNA gyrase subunit B (EC 5.6.2.2)	gyrB NWMN_0004
A6QHC8	0.163466	19.9289	0.858068	0.428376	0.715054	-6.6009	Small ribosomal subunit protein bS20 (30S ribosomal protein S20)	rpsT NWMN_1488
A6QHC4	-0.202033	18.5564	-0.857649	0.428588	0.715054	-6.60127	Protein GrpE (HSP-70 cofactor)	grpE NWMN_1484
A0A0H3KID5	0.363166	18.6809	0.854041	0.430413	0.715054	-6.60447	6-phosphogluconate dehydrogenase, decarboxylating (EC 1.1.1.44)	NWMN_2201
A0A0H3KA90	0.334396	16.1683	0.853646	0.430613	0.715054	-6.60482	Uncharacterized protein	NWMN_2285
A6QIR5	-0.389029	15.8496	-0.853117	0.430881	0.715054	-6.60529	Alanine racemase (EC 5.1.1.1)	alr NWMN_1975
A0A0H3K7Q0	4.91538	6.90317	0.852903	0.43099	0.715054	-6.60548	Rqc2 homolog RqcH (RqcH)	rqcH NWMN_1119
A6QGC0	-0.423893	15.6097	-0.852617	0.431135	0.715054	-6.60573	Serine/threonine-protein kinase PrkC (Ser/Thr-protein kinase PrkC) (EC 2.7.11.1)	prkC NWMN_1130
A0A0H3K6J0	5.72957	8.06003	0.846983	0.434001	0.717789	-6.6107	Uncharacterized protein	NWMN_0188
A0A0H3K889	-0.141532	17.1198	-0.846933	0.434026	0.717789	-6.61074	Dak phosphatase	NWMN_1136
A6QEP0	-0.200499	18.8024	-0.84086	0.437131	0.72189	-6.61606	Coproheme decarboxylase (EC 1.3.98.5) (Coproheme III oxidative decarboxylase) (Hydrogen peroxide-dependent heme synthase)	chdC hemQ NWMN_0550
A0A0H3K8J6	0.230931	17.0155	0.838868	0.438153	0.722214	-6.6178	Methicillin resistance expression factor FemB	femB NWMN_1287
A6QI46	-0.159466	17.6589	-0.837067	0.439078	0.722214	-6.61937	Glutamate-1-semialdehyde 2,1-aminomutase 2 (GSA 2) (EC 5.4.3.8) (Glutamate-1-semialdehyde aminotransferase 2) (GSA-AT 2)	hemL2 NWMN_1756
A0A0H3K7K3	-3.98088	12.4569	-0.835631	0.439818	0.722214	-6.62062	Uncharacterized protein	NWMN_0725
A0A0H3K5Z7	5.7606	8.20741	0.835615	0.439826	0.722214	-6.62064	ADP-dependent (S)-NAD(P)H-hydrate dehydratase (EC 4.2.1.136) (ADP-dependent NAD(P)HX dehydratase)	nnrD NWMN_0006
A0A0H3K9M6	-0.276994	15.4401	-0.833592	0.440869	0.72249	-6.6224	Hydrolase	NWMN_1942
A0A0H3KD65	5.5077	7.87736	0.832865	0.441244	0.72249	-6.62303	Uncharacterized protein	NWMN_0011
A0A0H3KDR8;A0EWH4;A0EX19	-0.194765	16.4772	-0.83147	0.441964	0.722646	-6.62424	Phage protein	NWMN_0264
A6QKK0	-5.05871	7.28668	-0.827994	0.443764	0.723468	-6.62725	Ribosomal RNA small subunit methyltransferase G (EC 2.1.1.-) (16S rRNA 7-methylguanosine methyltransferase) (16S rRNA m7G methyltransferase)	rsmG NWMN_2610
A0A0H3KFA9	-5.18001	7.46692	-0.826927	0.444317	0.723468	-6.62817	assimilatory sulfite reductase (NADPH) (EC 1.8.1.2)	NWMN_2518
A0A0H3K822	-0.0584666	19.7475	-0.826874	0.444345	0.723468	-6.62821	Phosphoenolpyruvate-protein phosphotransferase (EC 2.7.3.9) (Phosphotransferase system, enzyme I)	NWMN_0950
A0A0H3K668	5.40207	7.80155	0.82403	0.445823	0.724346	-6.63067	Efem/EfeO family lipoprotein	NWMN_0336
A6QEP6	-4.93432	7.14089	-0.823425	0.446137	0.724346	-6.63119	UPF0741 protein NWMN_0556	NWMN_0556
A0A0H3KHZ8	-0.232096	15.6302	-0.818775	0.448563	0.726637	-6.63518	Transcription termination factor Rho (EC 3.6.4.-) (ATP-dependent helicase Rho)	rho NWMN_2025
A0A0H3K9S8	4.99718	7.27828	0.818154	0.448887	0.726637	-6.63571	Aerobactin biosynthesis IucA/IucC family protein	NWMN_2082
A0A0H3K7D6	0.503454	15.1879	0.81711	0.449434	0.726637	-6.6366	Teichoic acid translocation ATP-binding protein	tagH NWMN_0607
A0A0H3K7G8	-0.411497	17.3854	-0.811269	0.452498	0.729677	-6.64158	Uncharacterized protein	NWMN_0651
A0A0H3K7E3	-5.43817	7.9602	-0.81112	0.452577	0.729677	-6.64171	Staphylococcal accessory regulator protein X	NWMN_0637
A0A0H3K6Q8;A0EWK2;A0EWR8;A0EX49	5.04048	7.41626	0.8084	0.454009	0.730411	-6.64402	dUTPase	NWMN_0284
A0A0H3K7X2	-0.163998	16.6842	-0.80636	0.455086	0.730411	-6.64575	Haloacid dehalogenase-like hydrolase	NWMN_1243
A0A0H3K769;Q9AGS5	0.0568666	20.0911	0.805588	0.455494	0.730411	-6.6464	Large ribosomal subunit protein uL11	rplK NWMN_0499
A0A0H3KFV4	-0.249562	15.4697	-0.805464	0.455559	0.730411	-6.64651	SpoU rRNA Methylase family protein	NWMN_1048
A0A0H3K898	-4.96308	7.34203	-0.803682	0.456502	0.730436	-6.64802	DNA-binding protein	NWMN_1083
A0A0H3KAU1	-0.143	18.495	-0.803047	0.456838	0.730436	-6.64855	Alkyl hydroperoxide reductase subunit F	ahpF NWMN_0371
A6QGJ5	4.61283	6.87705	0.798656	0.459169	0.732111	-6.65225	DNA mismatch repair protein MutL	mutL NWMN_1205
A0A0H3KEX5	-5.25464	7.81233	-0.797667	0.459695	0.732111	-6.65308	Uncharacterized protein	NWMN_0641
A0A0H3K7S2	-0.373199	19.7869	-0.79728	0.459901	0.732111	-6.6534	Ornithine aminotransferase (OAT) (EC 2.6.1.13) (Ornithine--oxo-acid aminotransferase)	rocD NWMN_0827
A0A0H3KAJ0	-0.307129	16.0108	-0.795728	0.460727	0.732111	-6.65471	D-lactate dehydrogenase (EC 1.1.1.28) (D-specific 2-hydroxyacid dehydrogenase)	NWMN_2459
A0A0H3K6R0	4.81056	7.17984	0.795118	0.461052	0.732111	-6.65522	Lipoteichoic acid synthase	NWMN_0687
A6QI55	3.81622	12.2881	0.792143	0.462641	0.733305	-6.6577	Regulatory protein RecX	recX NWMN_1765
A0A0H3KAF3	4.88642	7.32853	0.791335	0.463073	0.733305	-6.65838	Ferredoxin-dependent glutamate synthase	NWMN_2357
A0A0H3KCT4	0.40299	15.3198	0.785704	0.466093	0.736673	-6.66306	Uncharacterized protein	NWMN_1374
A6QIU7	0.152433	19.8236	0.784994	0.466475	0.736673	-6.66365	ATP synthase subunit beta (EC 7.1.2.2) (ATP synthase F1 sector subunit beta) (F-ATPase subunit beta)	atpD NWMN_2007
A0A0H3KC51	-4.97018	7.5172	-0.783412	0.467326	0.737011	-6.66496	Uncharacterized protein	NWMN_0982
A6QIE0	-0.138965	16.4293	-0.781331	0.468448	0.73768	-6.66668	NH(3)-dependent NAD(+) synthetase (EC 6.3.1.5)	nadE NWMN_1850
A0A0H3K8N1	-0.213365	16.4682	-0.780259	0.469027	0.73768	-6.66757	Pyrroline-5-carboxylate reductase (P5C reductase) (P5CR) (EC 1.5.1.2) (PCA reductase)	proC NWMN_1410
A0A0H3KER0	-0.207431	16.1279	-0.778737	0.469849	0.737841	-6.66882	Uncharacterized protein	NWMN_2250
A0A0H3KE94	0.2213	20.132	0.777708	0.470406	0.737841	-6.66967	Sublancin immunity protein SunI-like PH domain-containing protein	NWMN_2074
A0A0H3K978	0.115433	17.9719	0.772985	0.472966	0.740852	-6.67355	Ribonuclease BN	NWMN_1821
A0A0H3K660	4.65516	7.14977	0.77141	0.473822	0.741189	-6.67484	Uncharacterized protein	NWMN_0024
A0A0H3KDJ0	-0.183433	18.1134	-0.768633	0.475334	0.742123	-6.6771	Signal transduction protein TRAP (Target of RNAIII-activating protein)	NWMN_1726
A0A0H3KAT3	5.27738	8.11466	0.766776	0.476348	0.742123	-6.67862	Carbamate kinase	arcC NWMN_2531
A0A0H3KDL7	-4.21235	6.51963	-0.765746	0.47691	0.742123	-6.67945	D-isomer specific 2-hydroxyacid dehydrogenase family protein	NWMN_1754
A0A0H3KGF5	0.299994	15.5872	0.765605	0.476987	0.742123	-6.67957	Dihydrofolate reductase (EC 1.5.1.3)	dfrA NWMN_1337
A0A0H3K7B6	-0.432765	19.0962	-0.764314	0.477693	0.742223	-6.68062	Quinol oxidase subunit 1 (EC 1.10.3.-)	qoxB NWMN_0929
A0A0H3K837	-0.124766	17.0687	-0.762622	0.47862	0.742664	-6.68199	Inositol-1-monophosphatase family protein	NWMN_0973
A0A0H3KFF2	3.93293	6.14261	0.761061	0.479475	0.742994	-6.68325	ClpXP adapter protein SpxH	spxH NWMN_0872
A6QGG9	0.129099	16.355	0.758269	0.481009	0.744298	-6.68551	Ribosome-binding factor A	rbfA NWMN_1179
A0A0H3KFQ9	-0.112966	16.8757	-0.75673	0.481856	0.744298	-6.68675	Uncharacterized protein	NWMN_0976
A0A0H3K5X4;A0A0H3K6L7	-0.161466	18.222	-0.755327	0.482628	0.744298	-6.68788	Uncharacterized protein	NWMN_0229
A0A0H3K8S8	4.82329	7.54285	0.754613	0.483022	0.744298	-6.68845	Uncharacterized protein	NWMN_1463
A0A0H3KEF4	-0.356332	17.285	-0.753682	0.483536	0.744298	-6.6892	Molybdopterin biosynthesis MoeB	moeB NWMN_2176
A0A0H3K6P6	4.75746	7.46251	0.752344	0.484275	0.744444	-6.69027	Quinolone resistance protein NorA	norA NWMN_0664
A0A0H3KBR1	-4.16892	6.54387	-0.750425	0.485336	0.744842	-6.69181	Disulfide oxidoreductase	NWMN_0808
A0A0H3KFV8	-4.37095	6.8587	-0.749546	0.485822	0.744842	-6.69251	DNA polymerase beta (EC 2.7.7.7) (EC 4.2.99.18) (5'-deoxyribose-phosphate lyase) (AP lyase)	rpoD NWMN_1055
A6QF69	0.497206	14.8634	0.747857	0.486758	0.744931	-6.69386	Phosphatidylglycerol--prolipoprotein diacylglyceryl transferase (EC 2.5.1.145)	lgt NWMN_0729
A6QIU6	0.140233	17.7522	0.746287	0.48763	0.744931	-6.69511	ATP synthase epsilon chain (ATP synthase F1 sector epsilon subunit) (F-ATPase epsilon subunit)	atpC NWMN_2006
A0A0H3K6U8	4.64813	7.35388	0.745371	0.488138	0.744931	-6.69584	DUF5067 domain-containing protein	NWMN_0753
A0A0H3K986	-3.43338	11.4404	-0.744795	0.488458	0.744931	-6.6963	Uncharacterized protein	NWMN_1727
A6QJD3	-0.450029	16.1941	-0.742485	0.489743	0.745907	-6.69813	Urease accessory protein UreG	ureG NWMN_2193
A6QGD9	4.93708	7.84135	0.740252	0.490988	0.746551	-6.6999	Ribosome maturation factor RimM	rimM NWMN_1149
A0A0H3K9S0	-0.0969663	17.8379	-0.73941	0.491458	0.746551	-6.70056	Pyrimidine-nucleoside phosphorylase (EC 2.4.2.2)	pdp NWMN_2040
A0A0H3KB41	4.86082	7.76065	0.73645	0.493113	0.747813	-6.7029	N-terminal deoxyribonuclease	NWMN_0489
A0A0H3K8P0	-0.177964	15.9166	-0.735611	0.493582	0.747813	-6.70356	Dihydrolipoamide acetyltransferase component of pyruvate dehydrogenase complex (EC 2.3.1.-)	NWMN_1421
A0A0H3KHL8	-0.163931	15.9534	-0.732951	0.495073	0.749089	-6.70565	Uncharacterized protein	NWMN_1865
A0A0H3KI05	4.73899	7.6428	0.728432	0.497613	0.751858	-6.70919	Uncharacterized protein	NWMN_2030
A0A0H3K974	-0.180265	16.6409	-0.727384	0.498204	0.751858	-6.71001	Uncharacterized protein	NWMN_1736
A0A0H3K6Z5	0.166931	16.2997	0.725013	0.499541	0.752894	-6.71185	Protein DltD	dltD NWMN_0806
A0A0H3KAE9	-0.110832	16.3556	-0.722776	0.500805	0.753816	-6.71359	Uncharacterized protein	NWMN_2352
A0A0H3K6Q0;A0EWI6;A0EWQ0;A0EX32	-0.789637	15.3572	-0.718628	0.503156	0.75637	-6.7168	Single-stranded DNA-binding protein	NWMN_0272
A6QEK0	-0.219867	23.0307	-0.715241	0.50508	0.758277	-6.71941	Elongation factor Tu (EF-Tu) (EC 3.6.5.3)	tuf NWMN_0510
A6QJ73	0.1415	19.9492	0.713723	0.505945	0.758589	-6.72058	Large ribosomal subunit protein uL15 (50S ribosomal protein L15)	rplO NWMN_2133
A0A0H3KFF5	4.24635	7.00753	0.708342	0.509016	0.761423	-6.7247	2-oxoglutarate/malate translocator	NWMN_2592
A0A0H3K8R4	0.314866	19.9192	0.707635	0.50942	0.761423	-6.72524	Thiol peroxidase (Tpx) (EC 1.11.1.24) (Peroxiredoxin tpx) (Prx) (Thioredoxin peroxidase) (Thioredoxin-dependent peroxiredoxin)	tpx NWMN_1607
A6QGY5	4.11225	7.60729	0.706204	0.51024	0.761423	-6.72633	Extracellular matrix-binding protein EbhB (ECM-binding protein homolog B)	ebhB NWMN_1345
A0A0H3K893	-0.188896	15.4795	-0.705803	0.51047	0.761423	-6.72663	ADP-ribose pyrophosphatase	NWMN_1407
A0A0H3K8Y7	0.155665	16.8089	0.699677	0.513989	0.764745	-6.73128	DNA polymerase I (EC 2.7.7.7)	polA NWMN_1583
A0A0H3KBP4	0.0972663	18.157	0.698721	0.51454	0.764745	-6.732	FeS assembly protein SufB	sufB NWMN_0789
A0A0H3K7Q2	0.132633	18.4686	0.697916	0.515004	0.764745	-6.7326	FeS assembly ATPase SufC	sufC NWMN_0785
A0A0H3K8Q4	-0.0974666	20.2399	-0.697085	0.515483	0.764745	-6.73323	Pyruvate kinase (EC 2.7.1.40)	pykA NWMN_1592
A0A0H3KIU5	-0.175666	18.2267	-0.694153	0.517177	0.764745	-6.73543	DUF2188 domain-containing protein	NWMN_2406
A0A0H3K7M2	0.445831	18.0847	0.693879	0.517335	0.764745	-6.73564	Cold shock protein CspA	cspC NWMN_0761
A6QHF1	-0.212833	18.3271	-0.692255	0.518275	0.764745	-6.73686	Transcription elongation factor GreA (Transcript cleavage factor GreA)	greA NWMN_1511
A0A0H3KBF4	-3.29018	11.2796	-0.690015	0.519573	0.764745	-6.73853	Cobalamin synthesis protein, P47K family protein	NWMN_0656
A0A0H3KFC1	0.149865	16.3636	0.688386	0.520519	0.764745	-6.73975	Uncharacterized protein	NWMN_0823
A0A0H3KCQ2	0.422717	15.1074	0.686896	0.521385	0.764745	-6.74086	Uncharacterized protein	NWMN_1322
A6QGX4	-0.153898	16.688	-0.686061	0.52187	0.764745	-6.74148	Peptide methionine sulfoxide reductase MsrB (EC 1.8.4.12) (Peptide-methionine (R)-S-oxide reductase)	msrB NWMN_1334
A0A0H3K6S6;A0EX63	4.12376	7.03563	0.68579	0.522028	0.764745	-6.74168	Phage major head protein	NWMN_0294
A0A0H3KG60	0.313662	16.8592	0.685425	0.52224	0.764745	-6.74195	Uncharacterized protein	NWMN_1196
A6QHN5	0.222496	16.1106	0.685021	0.522476	0.764745	-6.74225	Acetyl-coenzyme A carboxylase carboxyl transferase subunit beta (ACCase subunit beta) (Acetyl-CoA carboxylase carboxyltransferase subunit beta) (EC 2.1.3.15)	accD NWMN_1595
A0A0H3K887	-0.277863	15.8717	-0.684773	0.52262	0.764745	-6.74243	Pseudouridine synthase (EC 5.4.99.-)	rluB NWMN_1401
A0A0H3K8U2	0.201898	17.2057	0.68002	0.525393	0.765407	-6.74595	Uncharacterized protein	NWMN_1499
A0A0H3K6J3	4.44993	7.63817	0.679433	0.525736	0.765407	-6.74638	Uncharacterized protein	NWMN_0575
A0A0H3KHU0	0.439876	14.4524	0.678788	0.526113	0.765407	-6.74686	Acetyltransferase, GNAT family protein	NWMN_1933
A0A0H3K753	0.225331	16.7503	0.678005	0.526571	0.765407	-6.74743	Pyrimidine nucleoside transport protein	nupC NWMN_0483
A0A0H3KAY0	-3.93621	6.73173	-0.677914	0.526624	0.765407	-6.7475	Lactonase drp35	drp35 NWMN_2586
A6QHX0	-0.306063	17.0642	-0.677196	0.527045	0.765407	-6.74803	S-adenosylmethionine synthase (AdoMet synthase) (EC 2.5.1.6) (MAT) (Methionine adenosyltransferase)	metK NWMN_1680
A6QFH3	-0.1897	20.341	-0.675882	0.527815	0.765554	-6.74899	Glucose-6-phosphate isomerase (GPI) (EC 5.3.1.9) (Phosphoglucose isomerase) (PGI) (Phosphohexose isomerase) (PHI)	pgi NWMN_0833
A6QHE1	0.621899	16.9403	0.674764	0.528471	0.765554	-6.74981	5'-methylthioadenosine/S-adenosylhomocysteine nucleosidase (MTA/SAH nucleosidase) (MTAN) (EC 3.2.2.9) (5'-deoxyadenosine nucleosidase) (DOA nucleosidase) (dAdo nucleosidase) (5'-methylthioadenosine nucleosidase) (MTA nucleosidase) (S-adenosylhomocysteine nucleosidase) (AdoHcy nucleosidase) (SAH nucleosidase) (SRH nucleosidase)	mtnN NWMN_1501
A0A0H3K8F0	-0.265598	17.8454	-0.673072	0.529464	0.766032	-6.75105	UPF0154 protein NWMN_1255	NWMN_1255
A6QHK7	-0.177164	15.9299	-0.671592	0.530333	0.766332	-6.75213	Probable GTP-binding protein EngB	engB NWMN_1567
A0A0H3KAT9	-0.313632	18.3592	-0.670388	0.531042	0.766398	-6.75301	Immunodominant antigen B	isaB NWMN_2537
A6QHX1	0.197266	19.6722	0.668946	0.531891	0.766666	-6.75406	Phosphoenolpyruvate carboxykinase (ATP) (PCK) (PEP carboxykinase) (PEPCK) (EC 4.1.1.49)	pckA NWMN_1681
A0A0H3K728	0.340754	14.8049	0.666081	0.533581	0.767258	-6.75614	PTS system, trehalose-specific IIBC component	treP NWMN_0438
A0A0H3K8C0	-0.129798	15.983	-0.665999	0.533629	0.767258	-6.7562	Guanylate kinase (EC 2.7.4.8) (GMP kinase)	gmk NWMN_1120
A0A0H3KET3	-0.195032	16.8695	-0.662223	0.535863	0.767489	-6.75893	Small heat shock protein Hsp20	NWMN_2287
A0A0H3KCB3	0.233862	15.9147	0.661858	0.536079	0.767489	-6.7592	Cell division protein DivIB	ftsQ divIB NWMN_1094
A6QGG5	-0.224163	16.3415	-0.661669	0.53619	0.767489	-6.75933	Ribosome maturation factor RimP	rimP NWMN_1175
Q9AGT0	0.147231	15.8543	0.661238	0.536446	0.767489	-6.75964	Putative TrmH family tRNA/rRNA methyltransferase (EC 2.1.1.-)	NWMN_0494
A0A0H3K750	-0.19163	15.8822	-0.659012	0.537766	0.768427	-6.76125	Dihydropteroate synthase (DHPS) (EC 2.5.1.15) (Dihydropteroate pyrophosphorylase)	folP NWMN_0476
A0A0H3K846	-0.178165	17.4588	-0.653215	0.541214	0.771919	-6.76539	Uncharacterized protein	NWMN_1339
A0A0H3KH60	0.29303	16.6212	0.652658	0.541545	0.771919	-6.76579	HTH-type transcriptional regulator rot (Repressor of toxins)	NWMN_1655
A0A0H3KEE4	-4.68918	8.34549	-0.651302	0.542354	0.77212	-6.76676	Staphylococcal enterotoxin-like toxin	ssl8nm NWMN_0395
A0A0H3K971;A0A0H3KAW2	-0.253826	15.3208	-0.644282	0.546555	0.777143	-6.77173	site-specific DNA-methyltransferase (adenine-specific)	hsdM NWMN_1700
A6QFD6	0.126832	16.4851	0.642031	0.547906	0.778107	-6.77331	Lipoyl synthase (EC 2.8.1.8) (Lip-syn) (LS) (Lipoate synthase) (Lipoic acid synthase) (Sulfur insertion protein LipA)	lipA NWMN_0796
A0A0H3KCG1	-0.225263	15.6751	-0.638106	0.550267	0.780502	-6.77606	Uncharacterized protein	NWMN_1187
A0A0H3K6G8	0.107365	16.1067	0.634676	0.552336	0.782476	-6.77846	FMN-dependent NADPH-azoreductase (NADPH-dependent flavo-azoreductase) (NADPH-flavin azoreductase)	NWMN_0522
A0A0H3K8N9	0.0884	21.3925	0.632972	0.553366	0.782976	-6.77964	Small ribosomal subunit protein bS1 (30S ribosomal protein S1)	rpsA NWMN_1385
A0A0H3KF36	-0.335387	15.2902	-0.630771	0.554697	0.7839	-6.78117	Ferrichrome ABC transporter lipoprotein	NWMN_0705
A0A0H3KGC8	-0.213764	16.8243	-0.629442	0.555503	0.784079	-6.78208	Aspartate-semialdehyde dehydrogenase (ASA dehydrogenase) (ASADH) (EC 1.2.1.11) (Aspartate-beta-semialdehyde dehydrogenase)	asd NWMN_1305
A0A0H3K6G9	-0.513199	19.7025	-0.627383	0.556751	0.78443	-6.7835	Formate acetyltransferase (EC 2.3.1.54) (Pyruvate formate-lyase)	pflB NWMN_0162
A0A0H3KII2	-0.423197	17.7712	-0.626795	0.557108	0.78443	-6.78391	L-lactate permease	NWMN_2268
A0A0H3K791	-0.114866	17.59	-0.623172	0.559311	0.78462	-6.7864	Uncharacterized protein	NWMN_0898
A0A0H3KAJ9	0.173399	18.5782	0.622823	0.559524	0.78462	-6.78664	NAD(P)H-flavin oxidoreductase	NWMN_2421
A0A0H3KHA1	-0.194496	15.9801	-0.621526	0.560314	0.78462	-6.78752	Hydrolase ydeN	NWMN_1722
A0A0H3K828	0.101033	22.057	0.621312	0.560445	0.78462	-6.78767	Pyruvate dehydrogenase E1 component subunit beta (EC 1.2.4.1)	phdB NWMN_0960
A0A0H3KA40	0.241362	15.6219	0.620003	0.561243	0.78462	-6.78856	Lysostaphin resistance protein A (Abortive infectivity domain-containing protein) (Surface protein display C)	lyrA spdC NWMN_2236
A6QD96	0.0657331	18.25	0.619883	0.561316	0.78462	-6.78865	HTH-type transcriptional regulator SarS (Staphylococcal accessory regulator S)	sarS NWMN_0056
A0A0H3KIR5	-0.4394	19.9522	-0.616408	0.563439	0.786636	-6.79101	Alkylhydroperoxidase AhpD family protein	NWMN_2371
A0A0H3KB19	0.764606	16.6147	0.613248	0.565373	0.788385	-6.79315	Pur operon repressor	purR NWMN_0459
A0A0H3K8S4	0.177699	17.5669	0.602557	0.57195	0.794405	-6.80032	1-acyl-sn-glycerol-3-phosphate acyltransferase	plsC NWMN_1620
A0A0H3K9F7	-0.0868332	19.8711	-0.601471	0.57262	0.794405	-6.80104	Probable manganese-dependent inorganic pyrophosphatase (EC 3.6.1.1) (Pyrophosphate phospho-hydrolase) (PPase)	ppaC NWMN_1857
A0A0H3KFQ4	0.164465	17.1742	0.601439	0.57264	0.794405	-6.80106	Uncharacterized protein	NWMN_0969
A0A0H3K7Y4	-0.174764	15.8946	-0.600809	0.573029	0.794405	-6.80148	UDP-N-acetylmuramoyl-L-alanyl-D-glutamate--L-lysine ligase (EC 6.3.2.7) (L-lysine-adding enzyme) (UDP-MurNAc-L-Ala-D-Glu:L-Lys ligase) (UDP-MurNAc-tripeptide synthetase) (UDP-N-acetylmuramyl-tripeptide synthetase)	murE NWMN_0888
A0A0H3K8F6	-0.173729	15.5295	-0.600653	0.573126	0.794405	-6.80158	Sodium:alanine symporter family protein	NWMN_1269
A0A0H3K9K0	-0.130699	16.4483	-0.599391	0.573906	0.794534	-6.80242	RNA polymerase sigma factor	sigB NWMN_1970
A0A0H3K8F3	5.06145	9.61359	0.594371	0.577017	0.797199	-6.80573	Pyruvate flavodoxin ferredoxin oxidoreductase, alpha subunit	porA NWMN_1198
A0A0H3KI33	0.265866	18.1932	0.592932	0.577911	0.797199	-6.80668	Arginase (EC 3.5.3.1)	NWMN_2065
A0A0H3K835	0.300333	18.2719	0.5907	0.579299	0.797199	-6.80814	Dihydrolipoyllysine-residue succinyltransferase component of 2-oxoglutarate dehydrogenase complex (EC 2.3.1.61) (2-oxoglutarate dehydrogenase complex component E2)	sucB NWMN_1325
A0A0H3K8H2	0.135499	16.5735	0.590431	0.579466	0.797199	-6.80831	Uncharacterized protein	NWMN_1294
A0A0H3KHB0	0.239426	15.234	0.589249	0.580202	0.797199	-6.80909	Cmp binding factor 1	NWMN_1734
A0A0H3KFW8	0.2768	19.4769	0.58695	0.581635	0.797199	-6.81058	Acetyltransferase, GNAT family protein	NWMN_1086
A6QD57	-0.138333	17.7115	-0.586334	0.582019	0.797199	-6.81098	Transcriptional regulatory protein WalR	walR vicR NWMN_0017
A6QEI0	-0.0711998	18.7017	-0.584324	0.583275	0.797199	-6.81229	Glutamate--tRNA ligase (EC 6.1.1.17) (Glutamyl-tRNA synthetase) (GluRS)	gltX NWMN_0490
A6QEI2	-0.0504331	18.0783	-0.583335	0.583893	0.797199	-6.81293	Cysteine--tRNA ligase (EC 6.1.1.16) (Cysteinyl-tRNA synthetase) (CysRS)	cysS NWMN_0492
A0A0H3KH29	-0.234266	18.7704	-0.58277	0.584246	0.797199	-6.81329	Uncharacterized protein	NWMN_1631
A0A0H3K6E1	-0.168332	17.3144	-0.581677	0.58493	0.797199	-6.814	Ribose-phosphate pyrophosphokinase (RPPK) (EC 2.7.6.1) (5-phospho-D-ribosyl alpha-1-diphosphate synthase) (Phosphoribosyl diphosphate synthase) (Phosphoribosyl pyrophosphate synthase) (P-Rib-PP synthase) (PRPP synthase) (PRPPase)	prs NWMN_0463
A0A0H3K685	-0.1012	22.0541	-0.579919	0.586031	0.797199	-6.81513	Uncharacterized protein	NWMN_0364
A0A0H3KAL9	-0.151367	22.4942	-0.579841	0.58608	0.797199	-6.81518	ATP-dependent Clp protease ATP-binding subunit ClpL	clpC NWMN_2448
A0A0H3KGR8	0.206998	16.7575	0.579838	0.586082	0.797199	-6.81518	Uncharacterized protein	NWMN_1477
A6QHK8	0.162499	18.0753	0.577568	0.587506	0.797199	-6.81664	ATP-dependent Clp protease ATP-binding subunit ClpX	clpX NWMN_1568
A0A0H3K5J0	0.229096	16.5238	0.577293	0.587678	0.797199	-6.81682	Peptidase M20 dimerisation domain-containing protein	NWMN_0047
A0A0H3K8Z3	-0.172099	16.9574	-0.576371	0.588257	0.797199	-6.81741	Proline dipeptidase homolog	NWMN_1602
A0A0H3KA55	-0.156964	15.8655	-0.575454	0.588833	0.797199	-6.818	Bcr/CflA family efflux transporter	tcaB NWMN_2256
A0A0H3KDG6	0.326692	14.8178	0.575293	0.588934	0.797199	-6.8181	DUF4352 domain-containing protein	NWMN_1689
A6QEH2	-0.118499	17.2347	-0.572815	0.590493	0.797705	-6.81968	Pyridoxal 5'-phosphate synthase subunit PdxT (EC 4.3.3.6) (Pdx2) (Pyridoxal 5'-phosphate synthase glutaminase subunit) (EC 3.5.1.2)	pdxT NWMN_0482
A0A0H3KCF6	0.268229	15.3365	0.571557	0.591285	0.797705	-6.82048	Ribosomal protein L7Ae	rpl7AE NWMN_1177
A6QE47	-0.0654333	20.1652	-0.570367	0.592036	0.797705	-6.82123	Small ribosomal subunit protein bS6 (30S ribosomal protein S6)	rpsF NWMN_0357
A6QHS3	-0.242565	16.0815	-0.570315	0.592068	0.797705	-6.82127	UDP-N-acetylmuramate--L-alanine ligase (EC 6.3.2.8) (UDP-N-acetylmuramoyl-L-alanine synthetase)	murC NWMN_1633
A6QIV1	-0.204799	17.8977	-0.567046	0.594132	0.798843	-6.82333	ATP synthase subunit b (ATP synthase F(0) sector subunit b) (ATPase subunit I) (F-type ATPase subunit b) (F-ATPase subunit b)	atpF NWMN_2011
A0A0H3KF56	-0.525116	14.4303	-0.566787	0.594295	0.798843	-6.8235	Uncharacterized protein	NWMN_2435
A6QEF1	0.111599	17.4342	0.559499	0.598912	0.803933	-6.82807	Putative septation protein SpoVG	spoVG NWMN_0461
A6QIV6	-0.0526999	19.7218	-0.558616	0.599473	0.803933	-6.82862	Uracil phosphoribosyltransferase (EC 2.4.2.9) (UMP pyrophosphorylase) (UPRTase)	upp NWMN_2016
A0A0H3K7W9	-0.268665	16.1364	-0.555384	0.601528	0.805755	-6.83062	Glycosyl transferase, group 1 family protein	NWMN_0906
A0A0H3K7Y5	0.0562666	19.4431	0.553242	0.602892	0.806647	-6.83195	Phosphoribosylamine--glycine ligase (EC 6.3.4.13) (GARS) (Phosphoribosylglycinamide synthetase) (glycinamide ribonucleotide synthetase)	purD NWMN_0942
A6QG89	0.285354	14.8493	0.551565	0.603961	0.807143	-6.83298	Cell division protein SepF	sepF NWMN_1099
A0A0H3KC48	-0.157265	16.3324	-0.549768	0.605109	0.807743	-6.83409	Large ribosomal subunit assembly factor BipA (EC 3.6.5.-) (GTP-binding protein BipA)	bipA NWMN_0974
A0A0H3K8Z2	-0.577214	15.03	-0.54444	0.608518	0.811357	-6.83734	DNA-3-methyladenine glycosidase	NWMN_1559
A6QJ91	0.047	21	0.5349	0.614649	0.818588	-6.8431	Large ribosomal subunit protein uL4 (50S ribosomal protein L4)	rplD NWMN_2151
A0A0H3KHX6	0.276299	16.227	0.532213	0.616383	0.819245	-6.84471	UDP-N-acetylmuramoyl-tripeptide--D-alanyl-D-alanine ligase (EC 6.3.2.10) (D-alanyl-D-alanine-adding enzyme)	murF NWMN_1986
A0A0H3KDP5;A0EWL5;A0EWT1	0.248893	15.1223	0.531938	0.61656	0.819245	-6.84487	Phi Mu50B-like protein	NWMN_1020
A6QJ69	0.192167	21.1044	0.530447	0.617523	0.819583	-6.84576	Large ribosomal subunit protein bL36 (50S ribosomal protein L36)	rpmJ NWMN_2129
A6QGU6	-0.16813	16.0515	-0.524389	0.621445	0.823843	-6.84934	4-hydroxy-tetrahydrodipicolinate synthase (HTPA synthase) (EC 4.3.3.7)	dapA NWMN_1306
A0A0H3K7K4	-0.138999	17.4744	-0.520321	0.624088	0.826398	-6.85173	Phenylalanine--tRNA ligase beta subunit (EC 6.1.1.20) (Phenylalanyl-tRNA synthetase beta subunit) (PheRS)	pheT NWMN_1050
A0A0H3K8U0	-0.142433	21.5097	-0.519036	0.624924	0.826558	-6.85248	Uncharacterized protein	NWMN_1645
A0A0H3K7N1	0.201966	18.9211	0.515163	0.627446	0.828322	-6.85473	OsmC-like protein	NWMN_0771
A0A0H3K7W8	-0.0935988	16.4855	-0.514135	0.628117	0.828322	-6.85532	Uncharacterized protein	NWMN_1237
A0A0H3K6U1	-0.0499997	17.326	-0.51357	0.628486	0.828322	-6.85565	Protein-export membrane protein SecG	secG NWMN_0747
A6QK93	0.0773666	21.3825	0.512594	0.629123	0.828322	-6.85621	Fructose-bisphosphate aldolase class 1 (EC 4.1.2.13) (Fructose-bisphosphate aldolase class I) (FBP aldolase)	fda NWMN_2503
A6QHG3	0.425196	14.5102	0.510062	0.630779	0.829556	-6.85767	tRNA-specific 2-thiouridylase MnmA (EC 2.8.1.13)	mnmA trmU NWMN_1523
A0A0H3K6I6	-0.0632332	18.8189	-0.508667	0.631691	0.829812	-6.85847	Sorbitol dehydrogenase	NWMN_0183
A0A0H3K7N4	0.327662	15.9258	0.506722	0.632965	0.830542	-6.85958	Purine nucleoside phosphorylase	NWMN_1097
A0A0H3KEJ2	0.153931	16.4535	0.501791	0.636202	0.833842	-6.86238	Nucleotide pyrophosphohydrolase	NWMN_0468
A6QHU9	-0.201163	16.0948	-0.49689	0.639427	0.836034	-6.86514	6,7-dimethyl-8-ribityllumazine synthase (DMRL synthase) (LS) (Lumazine synthase) (EC 2.5.1.78)	ribH NWMN_1659
A6QJ76	0.0506333	20.2982	0.49626	0.639842	0.836034	-6.86549	Large ribosomal subunit protein uL18 (50S ribosomal protein L18)	rplR NWMN_2136
A0A0H3K692	-0.205763	15.3716	-0.494831	0.640785	0.836034	-6.86629	L-cystine uptake protein TcyP (Transporter of cystine TcyP)	NWMN_0374
A0A0H3K7C9	-0.402666	16.0221	-0.493504	0.641661	0.836034	-6.86703	phosphoenolpyruvate--glycerone phosphotransferase (EC 2.7.1.121)	NWMN_0620
A0A0H3KIH3	0.291824	15.7763	0.492837	0.642101	0.836034	-6.8674	Uncharacterized protein	NWMN_2252
A6QF47	0.180931	15.955	0.492224	0.642507	0.836034	-6.86774	UDP-N-acetylenolpyruvoylglucosamine reductase (EC 1.3.1.98) (UDP-N-acetylmuramate dehydrogenase)	murB NWMN_0707
A6QHF6	-0.1487	17.8549	-0.491574	0.642936	0.836034	-6.8681	UPF0473 protein NWMN_1516	NWMN_1516
A0A0H3KI11	-0.23646	15.6295	-0.488124	0.645219	0.838059	-6.87001	Peptidase M20 domain-containing protein 2	NWMN_2037
A6QHA6	-0.0890661	16.8204	-0.485477	0.646973	0.838666	-6.87147	Putative pyruvate, phosphate dikinase regulatory protein (PPDK regulatory protein) (EC 2.7.11.32) (EC 2.7.4.27)	NWMN_1466
A6QIX2	-0.0854998	19.2711	-0.485231	0.647137	0.838666	-6.8716	Probable DNA-directed RNA polymerase subunit delta (RNAP delta factor)	rpoE NWMN_2032
A6QJ67	-0.2207	19.7648	-0.47554	0.653583	0.845467	-6.87687	Small ribosomal subunit protein uS11 (30S ribosomal protein S11)	rpsK NWMN_2127
A0A0H3K8A4	0.236262	15.1811	0.475143	0.653847	0.845467	-6.87708	Penicillin-binding protein 1	pbpA NWMN_1091
A0A0H3KC41	0.0701999	20.4517	0.472183	0.655823	0.845962	-6.87867	Dihydrolipoamide acetyltransferase component of pyruvate dehydrogenase complex (EC 2.3.1.-)	pdhC NWMN_0961
A0A0H3K8L8	-0.0479666	20.1006	-0.470668	0.656836	0.845962	-6.87948	PTS system glucose-specific EIIA component (EIIA-Glc) (EIII-Glc) (Glucose-specific phosphotransferase enzyme IIA component)	NWMN_1333
A0A0H3KIG1	0.323549	15.1607	0.470414	0.657005	0.845962	-6.87961	Urocanate hydratase (Urocanase) (EC 4.2.1.49) (Imidazolonepropionate hydrolase)	hutU NWMN_2232
A6QDU7	0.159229	15.7214	0.470187	0.657158	0.845962	-6.87973	N-acetylneuraminate lyase (NAL) (Neu5Ac lyase) (EC 4.1.3.3) (N-acetylneuraminate pyruvate-lyase) (N-acetylneuraminic acid aldolase) (Sialate lyase) (Sialic acid aldolase) (Sialic acid lyase)	nanA NWMN_0257
A0A0H3KFX5	0.148332	16.1604	0.467385	0.659033	0.847433	-6.88122	Uncharacterized protein	NWMN_1102
A0A0H3KD55	-0.081966	17.2232	-0.465715	0.660152	0.847929	-6.88211	Cell shape-determining protein MreC (Cell shape protein MreC)	mreC NWMN_1551
A6QJ75	-0.0837666	20.8517	-0.460582	0.663598	0.851409	-6.8848	Small ribosomal subunit protein uS5 (30S ribosomal protein S5)	rpsE NWMN_2135
A6QGH0	-0.211092	15.2746	-0.457091	0.665948	0.853476	-6.88662	tRNA pseudouridine synthase B (EC 5.4.99.25) (tRNA pseudouridine(55) synthase) (Psi55 synthase) (tRNA pseudouridylate synthase) (tRNA-uridine isomerase)	truB NWMN_1180
A6QH20	-0.107832	16.5079	-0.453527	0.66835	0.855606	-6.88847	Demethylmenaquinone methyltransferase (EC 2.1.1.163)	menG NWMN_1380
A6QGW6	0.271166	18.2404	0.450831	0.67017	0.856988	-6.88985	2-oxoglutarate dehydrogenase E1 component (EC 1.2.4.2) (Alpha-ketoglutarate dehydrogenase)	odhA NWMN_1326
A0A0H3KHK9	-2.64292	14.7752	-0.447644	0.672326	0.858794	-6.89148	Rhamnogalacturonase A/B/Epimerase-like pectate lyase domain-containing protein	NWMN_1855
A6QHS6	-0.24876	14.7391	-0.444707	0.674315	0.860075	-6.89297	UPF0354 protein NWMN_1636	NWMN_1636
A0A0H3K873	-0.1336	23.2167	-0.443931	0.674841	0.860075	-6.89336	DNA-binding protein HU	NWMN_1382
A0A0H3K6L6	-0.119865	16.6926	-0.44287	0.675561	0.860075	-6.8939	Uncharacterized protein	NWMN_0619
A0A0H3KCP4	-0.119398	15.9871	-0.439992	0.677515	0.860862	-6.89535	Diaminopimelate decarboxylase (DAP decarboxylase) (DAPDC) (EC 4.1.1.20)	lysA NWMN_1311
A0A0H3K8N7	-0.0743664	17.9338	-0.439148	0.678088	0.860862	-6.89577	Delta-aminolevulinic acid dehydratase (EC 4.2.1.24)	hemB NWMN_1562
A6QJ68	0.069	20.7204	0.43867	0.678413	0.860862	-6.89601	Small ribosomal subunit protein uS13 (30S ribosomal protein S13)	rpsM NWMN_2128
A0A0H3KHU9	-0.168399	16.7164	-0.430764	0.683799	0.866745	-6.89993	Staphylococcal accessory gene regulator A	agrA NWMN_1946
A0A0H3KFD1	-0.129866	17.4255	-0.429317	0.684787	0.867047	-6.90064	Chaperone protein ClpB	clpB NWMN_0845
A6QIV7	-0.0774665	19.1304	-0.42364	0.688671	0.87101	-6.9034	Serine hydroxymethyltransferase (SHMT) (Serine methylase) (EC 2.1.2.1)	glyA NWMN_2017
A6QFS5	-0.185633	19.1085	-0.420421	0.690877	0.871863	-6.90495	Phosphoribosylaminoimidazole-succinocarboxamide synthase (EC 6.3.2.6) (SAICAR synthetase)	purC NWMN_0935
A0A0H3KA50	0.179831	15.7171	0.419687	0.691381	0.871863	-6.9053	Cation efflux system protein CusB-like domain-containing protein	NWMN_2254
A0A0H3KE83	0.0673994	16.6748	0.419357	0.691607	0.871863	-6.90546	Uncharacterized protein	NWMN_2063
A0A0H3K762	0.171994	15.1235	0.416058	0.693874	0.873767	-6.90704	Peptidase M20 dimerisation domain-containing protein	NWMN_0511
A0A0H3KEI8	-0.184193	14.9992	-0.412669	0.696205	0.875603	-6.90864	Bifunctional protein GlmU [Includes: UDP-N-acetylglucosamine pyrophosphorylase (EC 2.7.7.23) (N-acetylglucosamine-1-phosphate uridyltransferase); Glucosamine-1-phosphate N-acetyltransferase (EC 2.3.1.157)]	gcaD glmU NWMN_0462
A0A0H3KDC9	-0.321985	15.5353	-0.411739	0.696846	0.875603	-6.90908	Uncharacterized protein	NWMN_0078
A6QIV0	0.0773666	19.1194	0.407113	0.700037	0.877817	-6.91125	ATP synthase subunit delta (ATP synthase F(1) sector subunit delta) (F-type ATPase subunit delta) (F-ATPase subunit delta)	atpH NWMN_2010
A6QFM5	0.206433	19.746	0.406982	0.700127	0.877817	-6.91131	Putative phosphoesterase NWMN_0885 (EC 3.1.-.-)	NWMN_0885
A0A0H3K7D4	-0.14073	15.2217	-0.398983	0.705661	0.883796	-6.915	Uncharacterized protein	NWMN_0954
A6QHB3	-0.0923984	15.7997	-0.394248	0.708946	0.88695	-6.91716	Endoribonuclease YbeY (EC 3.1.-.-)	ybeY NWMN_1473
A0A0H3K8L1	-1.79804	7.01135	-0.38892	0.712651	0.890007	-6.91955	Heptaprenyl diphosphate synthase component II	hepT NWMN_1379
A6QD41	-0.167265	15.6122	-0.38852	0.71293	0.890007	-6.91973	Chromosomal replication initiator protein DnaA	dnaA NWMN_0001
A0A0H3KGQ4	0.156797	15.14	0.386105	0.714613	0.891146	-6.9208	Metallo-beta-lactamase superfamily protein	NWMN_1449
A0A0H3KB93	0.159967	20.8028	0.381475	0.717843	0.89421	-6.92284	Alcohol dehydrogenase (EC 1.1.1.1)	adh1 NWMN_0577
A6QGH2	-0.628627	19.7256	-0.377106	0.720898	0.896534	-6.92475	Small ribosomal subunit protein uS15 (30S ribosomal protein S15)	rpsO NWMN_1182
A6QIN3	0.160995	15.0454	0.376589	0.72126	0.896534	-6.92497	Accessory gene regulator protein B (EC 3.4.-.-)	agrB NWMN_1943
A6QHK4	0.158628	15.1416	0.367953	0.727317	0.902538	-6.92867	Porphobilinogen deaminase (PBG) (EC 2.5.1.61) (Hydroxymethylbilane synthase) (HMBS) (Pre-uroporphyrinogen synthase)	hemC NWMN_1564
A0A0H3KI57	0.1082	18.3404	0.367477	0.727652	0.902538	-6.92887	Uncharacterized protein	NWMN_2091
A0A0H3KCW4	0.229956	14.9599	0.363375	0.730537	0.904323	-6.9306	DNA repair protein RecN (Recombination protein N)	recN NWMN_1425
A6QGZ6	0.130966	18.3134	0.363207	0.730655	0.904323	-6.93067	Cell cycle protein GpsB (Guiding PBP1-shuttling protein)	gpsB NWMN_1356
A0A0H3KIF3	-0.166393	14.7301	-0.359115	0.733539	0.905704	-6.93237	Haloacid dehalogenase-like hydrolase	NWMN_2221
A0A0H3K767	-0.174398	15.9724	-0.358903	0.733689	0.905704	-6.93246	Serine acetyltransferase (EC 2.3.1.30)	cysE NWMN_0491
A0A0H3K8Z9	0.053433	17.5139	0.358289	0.734122	0.905704	-6.93272	Uncharacterized protein	NWMN_1735
A0A0H3KFC4	-0.110733	19.0436	-0.352358	0.738311	0.909902	-6.93515	Glutamate dehydrogenase	gudB NWMN_0828
A6QID2	0.0925647	15.7685	0.348468	0.741065	0.911995	-6.93672	DNA ligase (EC 6.5.1.2) (Polydeoxyribonucleotide synthase [NAD(+)])	ligA NWMN_1842
A0A0H3K8Z1	-0.0665662	17.6784	-0.34773	0.741588	0.911995	-6.93702	NADP-dependent malic enzyme, malate dehydrogenase	maeB NWMN_1596
A0A0H3K6F4	0.0761664	18.2471	0.345692	0.743032	0.912801	-6.93783	ATP-dependent Clp protease ATP-binding subunit ClpC	clpC NWMN_0487
A0A0H3KIE3	0.0395997	16.9511	0.34332	0.744716	0.913897	-6.93878	Cell envelope-related transcriptional attenuator	NWMN_2211
A0A0H3K6N5	0.0866998	18.0208	0.340372	0.74681	0.915495	-6.93994	Uncharacterized protein	NWMN_0647
A0A0H3KEE5	0.0639324	15.9576	0.337578	0.748797	0.915496	-6.94103	Lipid II:glycine glycyltransferase (EC 2.3.2.16) (Factor essential for expression of methicillin resistance X)	fmhB NWMN_2163
A0A0H3KA78	-0.105832	17.2522	-0.337548	0.748818	0.915496	-6.94105	Uncharacterized protein	NWMN_2283
A6QHB8	-0.186433	18.6599	-0.33703	0.749186	0.915496	-6.94125	Small ribosomal subunit protein bS21 (30S ribosomal protein S21)	rpsU NWMN_1478
A6QFW2	0.0898999	18.5289	0.335013	0.750623	0.91581	-6.94203	UPF0637 protein NWMN_0972	NWMN_0972
A0A0H3K7K9	-0.242616	15.0994	-0.334444	0.751028	0.91581	-6.94225	Uncharacterized protein	NWMN_0710
A0A0H3KDA1	0.0619993	16.8975	0.33279	0.752206	0.916281	-6.94289	D-serine/D-alanine/glycine transporter	aapA NWMN_1589
A6QHI7	0.0431	20.9726	0.329974	0.754214	0.91776	-6.94397	Large ribosomal subunit protein bL27 (50S ribosomal protein L27)	rpmA NWMN_1547
A0A0H3KAB2	-0.0574333	19.2397	-0.323072	0.759146	0.921846	-6.94658	Amino acid ABC transporter, amino acid-binding protein	NWMN_2313
A6QIM8	-0.125333	19.3515	-0.322129	0.759821	0.921846	-6.94693	Co-chaperonin GroES (10 kDa chaperonin) (Chaperonin-10) (Cpn10)	groES groS NWMN_1938
A0A0H3KFI8	0.122131	15.1272	0.321152	0.760521	0.921846	-6.9473	Serine protease HtrA-like	htrA NWMN_0892
A0A0H3K8W5	-0.0543998	18.0702	-0.320815	0.760762	0.921846	-6.94742	Uncharacterized protein	NWMN_1679
A0A0H3K748	0.107231	16.3716	0.319591	0.761638	0.921941	-6.94787	Uncharacterized protein	NWMN_0460
A0A0H3K629	-0.12633	15.1581	-0.317162	0.76338	0.923082	-6.94877	Siderophore compound ABC transporter binding protein	sirA NWMN_0059
A0A0H3KGA2	0.0693321	15.8929	0.310838	0.767919	0.926672	-6.95107	Uncharacterized protein	NWMN_1271
A0A0H3KHJ9	-0.222599	16.7148	-0.310136	0.768424	0.926672	-6.95133	CamS sex pheromone cAM373	camS NWMN_1841
A0A0H3K8S0	0.162326	15.1354	0.309679	0.768753	0.926672	-6.95149	Osmotic stress-related protein	NWMN_1615
A0A0H3K9W7	0.0999646	15.5942	0.304099	0.772769	0.929894	-6.95348	Zinc-type alcohol dehydrogenase-like protein	NWMN_2090
A0A0H3K874	0.0554991	16.0832	0.30293	0.773611	0.929894	-6.95389	Pseudouridine synthase (EC 5.4.99.-)	NWMN_1108
A0A0H3K6E6	-0.204786	14.6438	-0.302429	0.773973	0.929894	-6.95407	Cell-division initiation protein	divIC NWMN_0469
A0A0H3KCL5	-0.475972	16.2347	-0.301297	0.774789	0.929894	-6.95446	DNA topoisomerase 4 subunit A (EC 5.6.2.2) (Topoisomerase IV subunit A)	parC NWMN_1268
A0A0H3KCZ9	0.13483	15.3628	0.299894	0.775801	0.929894	-6.95495	PhoH-like protein	phoH NWMN_1474
A6QEL9	0.0602662	16.3809	0.299268	0.776253	0.929894	-6.95517	GTP cyclohydrolase FolE2 (EC 3.5.4.16)	folE2 NWMN_0529
A6QFE5	0.0799333	19.8449	0.29577	0.778779	0.931954	-6.95638	D-alanyl carrier protein (DCP) (D-alanine--poly(phosphoribitol) ligase subunit 2)	dltC NWMN_0805
A0A0H3K987	0.0922665	16.8122	0.293363	0.780519	0.932369	-6.9572	Peroxide-responsive repressor PerR	NWMN_1753
A6QF52	-0.0646329	17.3006	-0.29306	0.780738	0.932369	-6.95731	Peptidase T (EC 3.4.11.4) (Aminotripeptidase) (Tripeptidase) (Tripeptide aminopeptidase)	pepT NWMN_0712
A0A0H3K995	-0.0964333	21.7239	-0.29045	0.782626	0.933659	-6.95819	ThiJ/PfpI family protein	NWMN_1767
A0A0H3K8Q2	-0.11593	15.725	-0.288548	0.784004	0.934339	-6.95883	Uncharacterized protein	NWMN_1435
A6QI15	-0.0843314	15.5707	-0.285245	0.786398	0.935521	-6.95993	Uroporphyrinogen decarboxylase (UPD) (URO-D) (EC 4.1.1.37)	hemE NWMN_1725
A0A0H3K8A8	-0.100399	15.4	-0.284442	0.78698	0.935521	-6.9602	Peptidase M16 family protein	NWMN_1188
A0A0H3K7B5	0.147396	15.0365	0.28383	0.787424	0.935521	-6.9604	FMN-dependent NADPH-azoreductase (NADPH-dependent flavo-azoreductase) (NADPH-flavin azoreductase)	NWMN_0573
A0A0H3KHJ5	-0.113396	15.4047	-0.282649	0.788281	0.935578	-6.96079	Lipid II isoglutaminyl synthase (glutamine-hydrolyzing) subunit MurT (EC 6.3.5.13)	murT NWMN_1830
A6QHL3	-0.274924	16.4556	-0.276167	0.792991	0.940202	-6.9629	Large ribosomal subunit protein bL35 (50S ribosomal protein L35)	rpmI NWMN_1573
A0A0H3K861;A0EWL4;A0EWT0	-1.858	10.2538	-0.273123	0.795206	0.941863	-6.96387	Phage head protein	NWMN_1019
A0A0H3KFN5	-0.0514332	19.0885	-0.269444	0.797886	0.943502	-6.96503	Uncharacterized protein	NWMN_0948
A0A0H3K8M3	-0.15779	15.4555	-0.268983	0.798222	0.943502	-6.96518	Sensor protein SrrB (EC 2.7.13.3) (Staphylococcal respiratory response protein B)	srrB NWMN_1399
A0A0H3KC98	-0.0473996	16.4467	-0.26767	0.799179	0.943668	-6.96559	Succinate dehydrogenase cytochrome b558 subunit	sdhC NWMN_1060
A0A0H3K8Q3	-0.0349997	16.6236	-0.261578	0.803626	0.947951	-6.96747	Aldo/keto reductase family protein	NWMN_1408
A0A0H3K906	0.10693	15.6795	0.2595	0.805145	0.94817	-6.9681	RecJ-like phosphoesterase	NWMN_1598
A0A0H3K6Y4	0.0589663	17.1793	0.259081	0.805452	0.94817	-6.96823	Uncharacterized protein	NWMN_0375
A6QJ65	-0.0809999	20.5333	-0.256227	0.80754	0.94966	-6.96909	Large ribosomal subunit protein bL17 (50S ribosomal protein L17)	rplQ NWMN_2125
A6QFY1	0.0825666	20.3468	0.250671	0.81161	0.953073	-6.97073	Large ribosomal subunit protein bL32 (50S ribosomal protein L32)	rpmF NWMN_0991
A0A0H3K8L5	0.0851983	15.8235	0.250015	0.812091	0.953073	-6.97092	Pyridine nucleotide-disulphide oxidoreductase	NWMN_1388
A0A0H3K927	0.0377332	17.8585	0.247418	0.813996	0.95434	-6.97167	DAHP synthetase-chorismate mutase	NWMN_1630
A0A0H3KDZ7;A0EWV7	0.0395665	17.4852	0.227146	0.828914	0.970846	-6.9773	Phage cI-like repressor	NWMN_1921
A0A0H3KGB8	-0.0616	17.6402	-0.225452	0.830165	0.971004	-6.97774	Oligopeptidase F (EC 3.4.24.-)	pepF NWMN_1295
A0A0H3KC02	0.0702653	16.5608	0.224687	0.83073	0.971004	-6.97795	Uncharacterized protein	NWMN_0905
A6QI49	1.3902	9.62979	0.222114	0.83263	0.972243	-6.97862	Nucleoside triphosphate/diphosphate phosphatase (EC 3.6.1.15) (EC 3.6.1.6)	NWMN_1759
A0A0H3K9X7	0.0251998	16.908	0.21927	0.834733	0.973715	-6.97935	Protein translocase subunit SecY	secY NWMN_2132
A0A0H3KDT5	-0.0703662	17.0973	-0.214649	0.838152	0.97575	-6.98053	Uncharacterized protein	NWMN_1834
A0A0H3KGW2	0.1314	21.0729	0.213506	0.838998	0.97575	-6.98081	Uncharacterized protein	NWMN_1526
A6QHA0	-0.0930627	15.6894	-0.213491	0.83901	0.97575	-6.98082	Probable endonuclease 4 (EC 3.1.21.2) (Endodeoxyribonuclease IV) (Endonuclease IV)	nfo NWMN_1460
A6QDN3	-0.105165	17.3932	-0.205229	0.845135	0.981885	-6.98284	Iron-sulfur cluster repair protein ScdA	scdA NWMN_0193
A0A0H3K8T0	-0.19103	15.7152	-0.203373	0.846513	0.982498	-6.98329	Uncharacterized protein	NWMN_1475
A0A0H3K6H0	-0.0837307	16.0723	-0.201383	0.84799	0.982619	-6.98376	DUF1806 family protein	NWMN_0531
A0A0H3K9F0	0.0361329	16.89	0.198508	0.850126	0.982619	-6.98443	Uncharacterized protein	NWMN_1845
A0A0H3K6L2	0.0828968	14.9606	0.198318	0.850268	0.982619	-6.98448	Uncharacterized protein	NWMN_0614
A6QF73	-0.0922634	16.1452	-0.197643	0.85077	0.982619	-6.98464	Nucleotide-binding protein NWMN_0733	NWMN_0733
A6QHR5	-0.0677	20.0317	-0.195863	0.852093	0.982619	-6.98505	Formate--tetrahydrofolate ligase (EC 6.3.4.3) (Formyltetrahydrofolate synthetase) (FHS) (FTHFS)	fhs NWMN_1625
A6QGF4	-0.0407998	17.2713	-0.195013	0.852725	0.982619	-6.98524	ATP-dependent protease ATPase subunit HslU (Unfoldase HslU)	hslU NWMN_1164
A0A0H3KAQ1	0.0768976	16.1915	0.194344	0.853223	0.982619	-6.98539	Uncharacterized protein	NWMN_0323
A6QHC3	-0.0566666	20.4037	-0.194084	0.853417	0.982619	-6.98545	Chaperone protein DnaK (HSP70) (Heat shock 70 kDa protein) (Heat shock protein 70)	dnaK NWMN_1483
A6QJD1	-0.188207	16.2458	-0.190426	0.85614	0.984703	-6.98628	Urease accessory protein UreE	ureE NWMN_2191
A0A0H3K7U2	-1.1335	9.27618	-0.188274	0.857742	0.984703	-6.98676	Uncharacterized protein	NWMN_1197
A6QGE5	-0.0581333	19.8585	-0.188221	0.857782	0.984703	-6.98677	Succinate--CoA ligase [ADP-forming] subunit beta (EC 6.2.1.5) (Succinyl-CoA synthetase subunit beta) (SCS-beta)	sucC NWMN_1155
A0A0H3K9P7	1.16819	5.06121	0.184633	0.860456	0.986063	-6.98755	Uncharacterized protein	NWMN_1989
A6QD58	0.164768	15.5353	0.184343	0.860673	0.986063	-6.98762	Sensor protein kinase WalK (EC 2.7.13.3)	walK vicK NWMN_0018
A0A0H3KHB9	-0.0175333	20.1348	-0.178759	0.864839	0.989856	-6.98881	Uncharacterized protein	NWMN_1746
A0A0H3K908	0.0322997	16.3232	0.176433	0.866576	0.990573	-6.98929	FtsK/SpoIIIE (DNA translocase stage III) family protein	NWMN_1634
A0A0H3KHA5	0.067697	15.3583	0.175376	0.867366	0.990573	-6.98951	Uncharacterized protein	NWMN_1728
A6QIS7	0.0395998	16.3379	0.174478	0.868037	0.990573	-6.98969	D-alanine--D-alanine ligase (EC 6.3.2.4) (D-Ala-D-Ala ligase) (D-alanylalanine synthetase)	ddl NWMN_1987
A6QGB6	-0.0543321	15.2932	-0.17192	0.869949	0.991776	-6.99021	Methionyl-tRNA formyltransferase (EC 2.1.2.9)	fmt NWMN_1126
A0A0H3K7D8	-0.0522649	15.6934	-0.165385	0.874838	0.996368	-6.99151	Uncharacterized protein	NWMN_0632
A0A0H3K8Q1	0.1392	19.9276	0.161435	0.877797	0.998753	-6.99227	Isocitrate dehydrogenase [NADP] (EC 1.1.1.42)	citC NWMN_1587
A0A0H3K859	1.06438	5.33595	0.159742	0.879065	0.999212	-6.99259	Transporter TRAP family protein	NWMN_1080
A0A0H3K8F4	0.0873002	19.89	0.157651	0.880632	1	-6.99298	Aconitate hydratase (Aconitase) (EC 4.2.1.3)	NWMN_1263
A0A0H3KAT8	1.02331	10.988	0.145078	0.890069	1	-6.99522	Uncharacterized protein	NWMN_0366
A6QIM7	0.0494999	19.8554	0.138468	0.895039	1	-6.99632	Chaperonin GroEL (EC 5.6.1.7) (60 kDa chaperonin) (Chaperonin-60) (Cpn60)	groEL groL NWMN_1937
A0A0H3KEP4	0.0733015	15.3836	0.138297	0.895168	1	-6.99635	Uncharacterized protein	NWMN_0547
A6QJ74	0.0535334	20.6696	0.138214	0.89523	1	-6.99636	Large ribosomal subunit protein uL30 (50S ribosomal protein L30)	rpmD NWMN_2134
A6QGG4	0.936885	10.6867	0.136966	0.896169	1	-6.99656	DNA polymerase III PolC-type (PolIII) (EC 2.7.7.7)	polC NWMN_1174
O86476	0.777036	4.5707	0.136512	0.896511	1	-6.99664	Clumping factor B (Fibrinogen receptor B) (Fibrinogen-binding protein B)	clfB NWMN_2529
A0A0H3KEL6	-0.0575966	15.4703	-0.136327	0.896651	1	-6.99666	Uncharacterized protein	NWMN_0503
A6QHQ1	0.0107	18.5812	0.134843	0.897767	1	-6.9969	Septation ring formation regulator EzrA	ezrA NWMN_1611
A0A0H3K902	-0.0237331	16.8148	-0.134296	0.898179	1	-6.99699	Serine protease HtrA-like	NWMN_1621
A6QGU8	-0.0198331	16.8709	-0.134214	0.898241	1	-6.997	2,3,4,5-tetrahydropyridine-2,6-dicarboxylate N-acetyltransferase (EC 2.3.1.89) (Tetrahydrodipicolinate N-acetyltransferase) (THP acetyltransferase) (Tetrahydropicolinate acetylase)	dapH NWMN_1308
A0A0H3KA49	0.0526645	15.0787	0.133681	0.898642	1	-6.99709	Uncharacterized protein	NWMN_0141
A6QED3	-0.0480335	18.9316	-0.132868	0.899254	1	-6.99721	Nucleoid-associated protein NWMN_0443	NWMN_0443
A6QJ85	0.0416333	18.6093	0.13161	0.900201	1	-6.99741	Large ribosomal subunit protein uL16 (50S ribosomal protein L16)	rplP NWMN_2145
A0A0H3KFA1	0.0299666	18.505	0.130668	0.900911	1	-6.99755	FeS assembly protein SufD	sufD NWMN_0786
A0A0H3K5L3	-0.819378	10.1121	-0.125743	0.904622	1	-6.9983	Uncharacterized protein	NWMN_0079
A0A0H3KI52	-0.1467	25.0688	-0.125449	0.904844	1	-6.99834	Alkaline shock protein 23	NWMN_2086
A0A0H3K9V4	-0.119966	20.7063	-0.125073	0.905127	1	-6.9984	Alkaline shock response membrane anchor protein AmaP	NWMN_2088
A0A0H3K722	0.0461333	17.783	0.124048	0.9059	1	-6.99855	Lipoprotein	NWMN_0428
A0A0H3KGD3	0.0356	22.0437	0.122981	0.906704	1	-6.9987	Cold shock protein CspA	cspA NWMN_1313
A0A0H3K6G0	-0.0133667	19.3501	-0.115188	0.912584	1	-6.9998	DNA-directed RNA polymerase subunit beta' (RNAP subunit beta') (EC 2.7.7.6) (RNA polymerase subunit beta') (Transcriptase subunit beta')	rpoC NWMN_0505
A0A0H3K8B6	-0.752113	10.2026	-0.114604	0.913025	1	-6.99987	Carbamoyl phosphate synthase small chain (EC 6.3.5.5) (Carbamoyl phosphate synthetase glutamine chain)	pyrAA carA NWMN_1113
A6QFS2	0.0708	19.4454	0.112436	0.914662	1	-7.00016	Bifunctional protein FolD [Includes: Methylenetetrahydrofolate dehydrogenase (EC 1.5.1.5); Methenyltetrahydrofolate cyclohydrolase (EC 3.5.4.9)]	folD NWMN_0932
A0A0H3K6D9	-0.0912317	13.865	-0.111192	0.915601	1	-7.00033	NADH-dependent dehydrogenase	NWMN_0155
A0A0H3KB35	0.740365	10.3496	0.110653	0.916009	1	-7.0004	Transcriptional regulator CtsR	ctsR NWMN_0484
A0A0H3K8E7	-0.707115	10.2265	-0.10752	0.918375	1	-7.0008	Transcriptional regulator, GntR family protein	NWMN_1186
A0A0H3K9W5	-0.662067	9.55167	-0.107176	0.918635	1	-7.00085	HAD-superfamily hydrolase subfamily IIB	NWMN_2108
A0A0H3K770	-0.0281333	18.6698	-0.102168	0.922421	1	-7.00146	3-hexulose-6-phosphate synthase (EC 4.1.2.43)	NWMN_0533
A0A0H3K690	0.0702669	18.4634	0.101367	0.923027	1	-7.00156	Uncharacterized protein	NWMN_0369
A0A0H3K914	0.0318986	15.5318	0.0980525	0.925534	1	-7.00195	Uncharacterized protein	NWMN_1612
A6QIT4	-0.0525695	15.7004	-0.0968914	0.926413	1	-7.00208	Membrane protein insertase YidC (Foldase YidC) (Membrane integrase YidC) (Membrane protein YidC)	yidC NWMN_1994
A0A0H3K9T6	0.0493998	19.4828	0.0927115	0.929576	1	-7.00255	Uncharacterized protein	NWMN_2087
A6QEJ1	-0.0109667	20.4373	-0.0900305	0.931606	1	-7.00284	Large ribosomal subunit protein uL10 (50S ribosomal protein L10)	rplJ NWMN_0501
A6QIU8	-0.0137999	18.259	-0.0900114	0.931621	1	-7.00284	ATP synthase gamma chain (ATP synthase F1 sector gamma subunit) (F-ATPase gamma subunit)	atpG NWMN_2008
A0A0H3KFD0	-0.561147	9.87689	-0.0881287	0.933046	1	-7.00304	Serine-rich adhesin for platelets (Adhesin SraP) (Staphylococcus aureus surface protein A)	NWMN_2553
A0A0H3K9F2	0.0192001	17.0105	0.0863778	0.934373	1	-7.00322	Low molecular weight protein-tyrosine-phosphatase PtpA (EC 3.1.3.48) (Phosphotyrosine phosphatase A) (PTPase A)	ptpA NWMN_1819
A0A0H3K7A9	-0.560825	10.0835	-0.0856458	0.934927	1	-7.00329	Uncharacterized protein	NWMN_0587
A6QJ93	0.0104333	21.4192	0.0847905	0.935575	1	-7.00338	Small ribosomal subunit protein uS10 (30S ribosomal protein S10)	rpsJ NWMN_2153
A0A0H3K7H9	0.557253	10.254	0.0845752	0.935738	1	-7.0034	Fructose operon transcriptional regulator	NWMN_0667
A0A0H3KAX8	-0.468162	4.54228	-0.0829535	0.936967	1	-7.00356	Uncharacterized protein	NWMN_0413
A0A0H3K6Y0	0.0245322	16.0367	0.0820434	0.937657	1	-7.00365	Probable cysteine desulfurase (EC 2.8.1.7)	sufS NWMN_0787
A0A0H3K757	-0.465272	4.69955	-0.0796706	0.939455	1	-7.00388	DNA repair protein RadA	radA NWMN_0488
A0A0H3KDB7	-0.0408971	15.5244	-0.0773773	0.941194	1	-7.00409	D-3-phosphoglycerate dehydrogenase (EC 1.1.1.95)	serA NWMN_1617
A0A0H3K838	0.0176334	18.3126	0.0773	0.941252	1	-7.0041	Pyruvate carboxylase (EC 6.4.1.1)	pycA NWMN_0979
A0A0H3KG31	0.0221332	15.8658	0.0772947	0.941256	1	-7.0041	Signal recognition particle receptor FtsY (SRP receptor) (EC 3.6.5.4)	ftsY NWMN_1145
A0A0H3KCA5	-0.53226	10.9679	-0.0759132	0.942304	1	-7.00422	Carbamate kinase	arcC NWMN_1079
A0A0H3KBG1	-0.412329	4.49123	-0.0739168	0.943818	1	-7.0044	Uncharacterized protein	NWMN_0671
A6QKF4	0.0264336	16.3668	0.0724886	0.944901	1	-7.00452	Biofilm operon icaADBC HTH-type negative transcriptional regulator IcaR (Intercellular adhesion protein R)	icaR NWMN_2564
A0A0H3KHV3	-0.0339322	16.9256	-0.0721896	0.945128	1	-7.00455	Uncharacterized protein	NWMN_1951
A0A0H3K820	-0.0532996	16.5979	-0.0707741	0.946202	1	-7.00467	Hippurate hydrolase	hipO NWMN_1309
A0A0H3K7A7	-0.439721	10.1018	-0.0676692	0.948557	1	-7.00492	Aminotransferase (EC 2.6.1.-)	NWMN_0919
A6QD47	-0.481629	11.2391	-0.0674047	0.948758	1	-7.00494	Histidine ammonia-lyase (Histidase) (EC 4.3.1.3)	hutH NWMN_0007
A0A0H3KDC4	-0.00876665	18.2156	-0.0659951	0.949828	1	-7.00505	Catabolite control protein A	ccpA NWMN_1629
A6QJ81	0.0208667	20.4418	0.0657009	0.950051	1	-7.00507	Large ribosomal subunit protein uL24 (50S ribosomal protein L24)	rplX NWMN_2141
A6QJ89	-0.0249667	18.6312	-0.0652045	0.950428	1	-7.00511	Large ribosomal subunit protein uL2 (50S ribosomal protein L2)	rplB NWMN_2149
A0A0H3KEB3	-0.425988	10.2667	-0.0645434	0.95093	1	-7.00516	PTS system lactose-specific EIIA component (EIIA-Lac) (EIII-Lac) (Lactose-specific phosphotransferase enzyme IIA component)	lacF NWMN_2095
A0A0H3KHZ3	0.399314	9.91454	0.0624003	0.952557	1	-7.00532	UDP-N-acetylglucosamine 2-epimerase (non-hydrolyzing) (EC 5.1.3.14) (UDP-GlcNAc-2-epimerase)	mnaA NWMN_2015
A0A0H3K8I6	0.0294658	15.5238	0.0606378	0.953895	1	-7.00545	DNA topoisomerase 4 subunit B (EC 5.6.2.2) (Topoisomerase IV subunit B)	parE NWMN_1267
A0A0H3K7E0	0.359941	9.25792	0.0601162	0.954291	1	-7.00549	Penicillin-binding protein 4	pbp4 NWMN_0612
A0A0H3KEH0	0.0205319	15.5676	0.0596266	0.954662	1	-7.00552	MutT domain containing protein	NWMN_0431
A0A0H3KCH4	-0.396526	10.4702	-0.059073	0.955083	1	-7.00556	Glycerol uptake facilitator protein	glpF NWMN_1207
A0A0H3KCR3	0.0434011	18.4794	0.0520013	0.960454	1	-7.00603	Uncharacterized protein	NWMN_1341
A0A0H3KBN3	-0.34186	10.4191	-0.0511663	0.961088	1	-7.00608	Uncharacterized protein	NWMN_0779
A6QEM2	-0.0145334	15.5367	-0.0489119	0.962801	1	-7.00621	Glucosamine-6-phosphate deaminase (EC 3.5.99.6) (GlcN6P deaminase) (GNPDA) (Glucosamine-6-phosphate isomerase)	nagB NWMN_0532
A0A0H3K733	0.308792	10.1981	0.0471015	0.964176	1	-7.00631	Oligopeptide ABC transporter, permease protein	oppC NWMN_0857
A6QHE6	0.31246	10.4913	0.0464611	0.964663	1	-7.00635	5-oxoprolinase subunit A (5-OPase subunit A) (EC 3.5.2.9) (5-oxoprolinase (ATP-hydrolyzing) subunit A)	pxpA NWMN_1506
A6QJ36	-0.259512	4.53144	-0.0461356	0.96491	1	-7.00637	Tagatose 1,6-diphosphate aldolase (EC 4.1.2.40) (D-tagatose-1,6-bisphosphate aldolase) (Tagatose-bisphosphate aldolase)	lacD NWMN_2096
A0A0H3K746	0.00933336	17.7094	0.0459749	0.965033	1	-7.00638	Polyribonucleotide nucleotidyltransferase	NWMN_0470
A0A0H3K7N9	0.0462667	24.749	0.0455763	0.965335	1	-7.0064	CsbD-like superfamily protein	NWMN_0783
A0A0H3K7V4	-0.29796	10.3436	-0.0448798	0.965865	1	-7.00643	Uncharacterized protein	NWMN_0874
A0A0H3KEA1	0.280388	9.70467	0.0447768	0.965943	1	-7.00644	Uncharacterized protein	NWMN_0335
A0A0H3K7Z5	0.0107332	17.1095	0.0441508	0.966419	1	-7.00647	Peptide deformylase (PDF) (EC 3.5.1.88) (Polypeptide deformylase)	pdf1 def NWMN_0957
A0A0H3K7G5	0.0172648	15.8073	0.0431377	0.967189	1	-7.00652	N-acetylglucosamine-6-phosphate deacetylase (EC 3.5.1.25)	nagA NWMN_0670
A6QIP6	-0.273759	10.1372	-0.0419931	0.968059	1	-7.00658	tRNA N6-adenosine threonylcarbamoyltransferase (EC 2.3.1.234) (N6-L-threonylcarbamoyladenine synthase) (t(6)A synthase) (t(6)A37 threonylcarbamoyladenosine biosynthesis protein TsaD) (tRNA threonylcarbamoyladenosine biosynthesis protein TsaD)	tsaD gcp NWMN_1956
A0A0H3K8N6	0.0219996	15.7887	0.0419832	0.968066	1	-7.00658	Glyoxalase family protein	NWMN_1416
A0A0H3KGM7	-0.00493328	18.2338	-0.0391641	0.970209	1	-7.00672	Glucose-6-phosphate 1-dehydrogenase (G6PD) (EC 1.1.1.49)	zwf NWMN_1412
A0A0H3K933	0.25996	10.3923	0.038978	0.970351	1	-7.00673	Uncharacterized protein	NWMN_1670
A0A0H3K7P3	-0.0145679	16.2888	-0.0383234	0.970848	1	-7.00676	Nitrogen fixation protein NifU homolog	nifU NWMN_0788
A0A0H3K7Z9	-0.00686666	21.5085	-0.0372673	0.971651	1	-7.0068	Dihydrolipoyl dehydrogenase (EC 1.8.1.4)	pdhD NWMN_0962
A6QJ83	-0.00503334	19.054	-0.0368049	0.972003	1	-7.00682	Small ribosomal subunit protein uS17 (30S ribosomal protein S17)	rpsQ NWMN_2143
A6QH29	0.0180667	20.5989	0.0355405	0.972964	1	-7.00688	Elastin-binding protein EbpS	ebpS NWMN_1389
A0A0H3K5U5	0.0185999	14.5289	0.0353487	0.97311	1	-7.00689	Ribitol-5-phosphate cytidylyltransferase (EC 2.7.7.40)	tarI NWMN_0185
A0A0H3KDM9	-0.214626	4.9573	-0.034859	0.973482	1	-7.00691	enoyl-CoA hydratase (EC 4.2.1.17)	fadB NWMN_0168
A0A0H3K8Z0	-0.0359321	19.7594	-0.0344208	0.973816	1	-7.00692	Citrate synthase	citZ NWMN_1588
A0A0H3K896	0.0112	19.0002	0.0342501	0.973945	1	-7.00693	Succinate--CoA ligase [ADP-forming] subunit alpha (EC 6.2.1.5) (Succinyl-CoA synthetase subunit alpha) (SCS-alpha)	sucD NWMN_1156
A0A0H3KA96	0.00653315	15.989	0.0334598	0.974546	1	-7.00696	Zn-binding lipoprotein adcA-like protein	NWMN_2306
A6QIQ2	0.208961	10.1052	0.0321485	0.975543	1	-7.00701	Ketol-acid reductoisomerase (NADP(+)) (KARI) (EC 1.1.1.86) (Acetohydroxy-acid isomeroreductase) (AHIR) (Alpha-keto-beta-hydroxylacyl reductoisomerase) (Ketol-acid reductoisomerase type 1) (Ketol-acid reductoisomerase type I)	ilvC NWMN_1962
A0A0H3K8A2	-0.00630001	17.6781	-0.0309193	0.976478	1	-7.00706	Peptidase M20/M25/M40 family protein	NWMN_1418
A0A0H3KBW0	0.181543	9.32349	0.0299722	0.977198	1	-7.00709	GTP diphosphokinase (EC 2.7.6.5)	NWMN_0876
A0A0H3K687	0.173557	9.60616	0.0279731	0.978719	1	-7.00716	Putative long chain fatty acid-CoA ligase VraA (Acyl-CoA synthetase)	NWMN_0123
A0A0H3K7T8	0.180194	10.0379	0.02789	0.978782	1	-7.00716	Uncharacterized protein	NWMN_1190
A0A0H3KAG0	0.00733349	18.4869	0.0255394	0.98057	1	-7.00724	Acetyltransferase, GNAT family protein	NWMN_2419
A0A0H3KED1	0.00759984	17.1638	0.0249145	0.981045	1	-7.00726	NADPH-dependent oxidoreductase (EC 1.6.-.-)	NWMN_0373
A0A0H3K8J2	0.150729	10.0712	0.0232648	0.9823	1	-7.0073	Uncharacterized protein	NWMN_1278
A0A0H3KF35	0.136426	4.74691	0.0231516	0.982386	1	-7.00731	DedA family protein	NWMN_2409
A0A0H3K6Z2	0.141994	9.71047	0.0226593	0.98276	1	-7.00732	Uncharacterized protein	NWMN_0387
A0A0H3KAT0	-0.147398	5.42737	-0.0218495	0.983376	1	-7.00734	Uncharacterized protein	NWMN_0354
A0A0H3KAC7	0.011467	17.1826	0.0211373	0.983918	1	-7.00736	Uncharacterized protein	NWMN_2332
A0A0H3K6X8	-0.0123371	14.531	-0.0203676	0.984504	1	-7.00738	phosphoglycerate mutase (2,3-diphosphoglycerate-dependent) (EC 5.4.2.11)	NWMN_0367
A6QIC6	-0.00496708	16.2914	-0.0196891	0.98502	1	-7.00739	Diacylglycerol kinase (DAG kinase) (DAGK) (EC 2.7.1.107)	dagK NWMN_1836
A0A0H3KA42	0.00663393	16.4355	0.0196762	0.98503	1	-7.00739	PTS system MurNAc-GlcNAc-specific EIIBC component	NWMN_0136
A0A0H3K967	-0.00900127	15.5721	-0.0185543	0.985883	1	-7.00742	Coproporphyrin III ferrochelatase (EC 4.99.1.9)	hemH cpfC NWMN_1724
A6QJH1	-0.114831	9.90732	-0.0179844	0.986317	1	-7.00743	Imidazolonepropionase (EC 3.5.2.7) (Imidazolone-5-propionate hydrolase)	hutI NWMN_2231
A0A0H3KBC8	0.111697	10.514	0.0165593	0.987401	1	-7.00746	phosphoenolpyruvate--glycerone phosphotransferase (EC 2.7.1.121)	NWMN_0621
A0A0H3KDN6	-0.105831	10.0874	-0.0163079	0.987592	1	-7.00747	ABC transporter, substrate-binding protein	NWMN_0173
A6QIW4	-0.00180001	19.1473	-0.0161587	0.987706	1	-7.00747	Large ribosomal subunit protein bL31B (50S ribosomal protein L31 type B)	rpmE2 NWMN_2024
A0A0H3KCE7	-0.00756669	14.5578	-0.0148381	0.98871	1	-7.00749	Ribosome biogenesis GTPase A	NWMN_1153
A0A0H3K8C2	0.0893303	10.0131	0.0138511	0.989461	1	-7.00751	Uncharacterized protein	NWMN_1215
A6QK99	-0.0909311	10.2956	-0.0137553	0.989534	1	-7.00751	Oxygen-dependent choline dehydrogenase (CDH) (CHD) (EC 1.1.99.1) (Betaine aldehyde dehydrogenase) (BADH) (EC 1.2.1.8)	betA NWMN_2509
A6QHF8	0.00390011	19.1543	0.0134963	0.989731	1	-7.00752	UPF0297 protein NWMN_1518	NWMN_1518
A0A0H3K9I5	0.0883977	10.2901	0.0133767	0.989822	1	-7.00752	Uncharacterized protein	NWMN_1947
A0A0H3K7T2	-0.0796492	9.44333	-0.0130139	0.990098	1	-7.00752	DNA translocase FtsK/SpoIIIE family protein	ftsK NWMN_1185
A0A0H3KAR8	0.0698257	10.0759	0.0107459	0.991824	1	-7.00756	ABC transporter, ATP-binding protein	NWMN_0343
A6QIC8	-0.0015	19.0424	-0.0107286	0.991837	1	-7.00756	Glutamyl-tRNA(Gln) amidotransferase subunit A (Glu-ADT subunit A) (EC 6.3.5.7)	gatA NWMN_1838
A6QFH8	-0.0620302	4.75584	-0.0105075	0.992005	1	-7.00756	ATP-dependent helicase/nuclease subunit A (EC 3.1.-.-) (EC 5.6.2.4) (ATP-dependent helicase/nuclease AddA) (DNA 3'-5' helicase AddA)	addA rexA NWMN_0838
A0A0H3K8T7	0.00113339	17.1081	0.00860368	0.993454	1	-7.00758	Propeptide, PepSY amd peptidase M4	NWMN_1639
A6QK44	-0.00516637	19.7263	-0.00853258	0.993508	1	-7.00758	1-pyrroline-5-carboxylate dehydrogenase (P5C dehydrogenase) (EC 1.2.1.88) (L-glutamate gamma-semialdehyde dehydrogenase)	rocA NWMN_2454
A0A0H3KF67	0.00333221	15.1354	0.00835057	0.993646	1	-7.00758	Uncharacterized protein	NWMN_0746
A0A0H3KG99	0.0491651	4.98527	0.00794182	0.993957	1	-7.00759	4-hydroxybenzoyl-CoA thioesterase	NWMN_1264
A0A0H3K8E6	-0.00246616	17.7133	-0.00700545	0.99467	1	-7.00759	Catalase (EC 1.11.1.6)	katA NWMN_1246
A0A0H3KA34	-0.00133329	16.165	-0.00633009	0.995183	1	-7.0076	Inositol monophosphatase family protein	NWMN_2212
A0A0H3KH34	0.0402993	10.6738	0.00590447	0.995507	1	-7.0076	Glutamyl-aminopeptidase	NWMN_1638
A0A0H3K6H7	-0.0328306	9.5012	-0.00534348	0.995934	1	-7.00761	PrsW family intramembrane metalloprotease	NWMN_0172
A0A0H3K885	-0.031937	9.79124	-0.00504947	0.996158	1	-7.00761	Phosphoesterase (EC 3.1.4.-)	NWMN_1065
A0A0H3KEK5	-0.0284657	4.94492	-0.00463606	0.996472	1	-7.00761	Protein-arginine kinase (EC 2.7.14.1)	mcsB NWMN_0486
A0A0H3K8U6	-0.0240329	10.1826	-0.00367223	0.997206	1	-7.00762	Acetyl-CoA carboxylase, biotin carboxyl carrier protein	accB NWMN_1508
A0A0H3KBB7	0.0192326	4.91907	0.00314894	0.997604	1	-7.00762	Glycerol-3-phosphate cytidylyltransferase (EC 2.7.7.39)	tagD NWMN_0611
A0A0H3KF41	-0.000999846	16.2131	-0.00313889	0.997612	1	-7.00762	Bleomycin resistance protein	NWMN_2420
A0A0H3KEZ7	-0.000933288	4.77529	-0.000157447	0.99988	1	-7.00762	Glutamyl-aminopeptidase	NWMN_2354
A0A0H3K5M2;P95696	0	0	0	1	1	-7.00762	non-specific protein-tyrosine kinase	capB NWMN_0096
A0A0H3K6U2	0	0	0	1	1	-7.00762	Uncharacterized protein	NWMN_0314
A0A0H3KAU0	0	0	0	1	1	-7.00762	Ornithine carbamoyltransferase (EC 2.1.3.3)	arcB NWMN_2533
A0A0H3KB53	0	0	0	1	1	-7.00762	Deoxynucleoside kinase	NWMN_0519
A0A0H3KDH8	0	0	0	1	1	-7.00762	Lantibiotic ABC transporter protein	bsaE NWMN_1710
A0A0H3KEA8	0	0	0	1	1	-7.00762	Osmoprotectant transporter	NWMN_2089
A0A0H3KEP1	0	0	0	1	1	-7.00762	PTS system, alpha-glucoside-specific IIBC component	NWMN_2224
A0A0H3KES1	0	0	0	1	1	-7.00762	Acetyltransferase, GNAT family protein	NWMN_2271
A0A0H3KEU1	0	0	0	1	1	-7.00762	Assimilatory nitrite reductase [NAD(P)H], large subunit	nirB NWMN_2300
A6QHI3	0	0	0	1	1	-7.00762	Holliday junction branch migration complex subunit RuvB (EC 3.6.4.-)	ruvB NWMN_1543

## Sheet: IMI-P9-5
	logFC	AveExpr	t	P.Value	adj.P.Val	B	Protein names	Gene Names
A6QGD3	13.9447	6.97236	14.7142	2.46633e-05	0.0066539	3.55954	Ribonuclease 3 (EC 3.1.26.3) (Ribonuclease III) (RNase III)	rnc NWMN_1143
A0A0H3KEP1	-14.5224	7.2612	-14.5754	2.58452e-05	0.0066539	3.51658	PTS system, alpha-glucoside-specific IIBC component	NWMN_2224
A0A0H3K8T6	-14.7312	7.36561	-14.2658	2.8736e-05	0.0066539	3.41862	Ribosomal silencing factor RsfS	rsfS NWMN_1494
A6QEF5	14.3974	7.19872	14.0952	3.04945e-05	0.0066539	3.36335	Peptidyl-tRNA hydrolase (Pth) (EC 3.1.1.29)	pth NWMN_0465
A0A0H3K768	-14.8975	7.44874	-14.0631	3.08386e-05	0.0066539	3.35287	Uncharacterized protein	NWMN_0526
A0A0H3KA41	14.8294	7.41471	13.6812	3.53222e-05	0.0066539	3.22538	Phosphosugar-binding transcriptional regulator RpiR family protein	NWMN_2217
A0A0H3KAU7	-15.6695	7.83473	-13.2094	4.19831e-05	0.0066539	3.0611	Uncharacterized protein	NWMN_0376
A0A0H3KGR0	15.0361	7.51806	12.9635	4.60477e-05	0.0066539	2.97231	DEAD-box ATP-dependent RNA helicase CshB (EC 3.6.4.13)	cshB NWMN_1461
A0A0H3K6E0	16.3244	8.16221	12.5172	5.4692e-05	0.00702489	2.80541	DUF1440 domain-containing protein	NWMN_0125
A6QE49	-1.82958	16.6294	-8.9553	0.000277592	0.0320897	1.14267	Small ribosomal subunit protein bS18 (30S ribosomal protein S18)	rpsR NWMN_0359
A6QGF9	-0.474833	20.2665	-8.74174	0.000311528	0.0327388	1.01976	Ribosome-recycling factor (RRF) (Ribosome-releasing factor)	frr NWMN_1169
A6QIW2	-0.448498	17.65	-8.14825	0.000435164	0.0419208	0.660795	Peptide chain release factor 1 (RF-1)	prfA NWMN_2022
A0A0H3KHT5	0.841231	18.6056	7.83563	0.000523486	0.04655	0.46071	Leukocidin/hemolysin toxin family S subunit	lukS NWMN_1928
A0A0H3K7Q5	-0.367932	18.1406	-6.22281	0.00152214	0.125685	-0.712654	Acid sugar phosphatase (EC 3.1.3.-)	NWMN_0800
A0A0H3KEL9	-0.597933	20.1655	-5.85711	0.00200058	0.154178	-1.01669	Branched-chain-amino-acid aminotransferase (EC 2.6.1.42)	ilvE NWMN_0516
A6QHF6	-0.536498	18.0488	-5.75669	0.00216158	0.156174	-1.10298	UPF0473 protein NWMN_1516	NWMN_1516
A0A0H3K976	1.44497	15.7944	5.61588	0.00241368	0.16413	-1.22607	Lantibiotic immunity protein F	bsaF NWMN_1711
A0A0H3KA57	0.804199	20.1284	5.5165	0.00261247	0.167779	-1.31446	Uncharacterized protein	NWMN_2270
A6QH18	-0.471365	17.932	-5.32481	0.00305275	0.185736	-1.48856	Nucleoside diphosphate kinase (NDK) (NDP kinase) (EC 2.7.4.6) (Nucleoside-2-P kinase)	ndk NWMN_1378
A0A0H3KBV6	-0.475133	19.2751	-5.14948	0.00353319	0.196587	-1.65211	Oligopeptidase F (EC 3.4.24.-)	NWMN_0870
P0C7Y5	1.86417	22.4935	5.12112	0.00361895	0.196587	-1.67896	Phenol-soluble modulin alpha 1 peptide	psmA1 NWMN_0417.4 NWMN_2619
A0A0H3K8J1	-1.05783	20.0785	-5.082	0.00374128	0.196587	-1.71618	Uncharacterized protein	NWMN_1527
A0A0H3K5J0	0.938054	16.1693	4.93416	0.00424925	0.202896	-1.85876	Peptidase M20 dimerisation domain-containing protein	NWMN_0047
A6QI27	-0.903465	19.5643	-4.90882	0.00434418	0.202896	-1.88351	UPF0342 protein NWMN_1737	NWMN_1737
A0A0H3KI18	0.577099	19.2119	4.89737	0.00438788	0.202896	-1.89472	Uncharacterized protein	NWMN_2048
A0A0H3K6B0	0.263133	19.6428	4.77611	0.00488356	0.217131	-2.01463	Deoxyribose-phosphate aldolase (DERA) (EC 4.1.2.4) (2-deoxy-D-ribose 5-phosphate aldolase) (Phosphodeoxyriboaldolase) (Deoxyriboaldolase)	dra deoC NWMN_0082
A6QJ77	-0.6527	20.3482	-4.66907	0.00537597	0.226988	-2.12226	Large ribosomal subunit protein uL6 (50S ribosomal protein L6)	rplF NWMN_2137
A6QJ80	-0.514	20.161	-4.61043	0.0056701	0.226988	-2.18195	Large ribosomal subunit protein uL5 (50S ribosomal protein L5)	rplE NWMN_2140
A0A0H3K9P0	-0.471332	19.0268	-4.57442	0.00585999	0.226988	-2.21885	Anti-sigma factor antagonist	rsbV NWMN_1972
A0A0H3K8R0	0.340066	20.2037	4.56872	0.0058907	0.226988	-2.22471	Universal stress protein family protein	NWMN_1600
A0A0H3K5R6	-0.523697	17.3963	-4.50516	0.00624632	0.232927	-2.29038	FMN dependent NADH:quinone oxidoreductase (EC 1.6.5.-) (Azo-dye reductase) (FMN-dependent NADH-azo compound oxidoreductase) (FMN-dependent NADH-azoreductase) (EC 1.7.1.17)	azoR NWMN_0149
A0A0H3KBL1	1.09468	16.0163	4.42711	0.00671752	0.24267	-2.37185	Ribonuclease R (RNase R) (EC 3.1.13.1)	rnr NWMN_0749
A6QHK9	-0.487733	20.5101	-4.33261	0.00734427	0.252772	-2.47174	Trigger factor (TF) (EC 5.2.1.8) (PPIase)	tig NWMN_1569
A0A0H3K908	0.931384	15.8737	4.31978	0.00743448	0.252772	-2.48541	FtsK/SpoIIIE (DNA translocase stage III) family protein	NWMN_1634
A0A0H3K868	-0.441632	18.2354	-4.20195	0.00832549	0.274979	-2.61211	Zinc metallopeptidase	NWMN_1371
A6QHF1	-0.519265	18.4803	-4.05368	0.0096275	0.30915	-2.77463	Transcription elongation factor GreA (Transcript cleavage factor GreA)	greA NWMN_1511
A0A0H3K7Y5	-0.3077	19.6251	-3.96702	0.0104966	0.327385	-2.87121	Phosphoribosylamine--glycine ligase (EC 6.3.4.13) (GARS) (Phosphoribosylglycinamide synthetase) (glycinamide ribonucleotide synthetase)	purD NWMN_0942
A0A0H3K9T6	1.32366	18.8457	3.93568	0.0108329	0.327385	-2.90642	Uncharacterized protein	NWMN_2087
A0A0H3K8P4	-0.681625	16.333	-3.90447	0.0111802	0.327385	-2.94166	Ferredoxin	fer NWMN_1392
A0A0H3K8I2	0.465131	17.6561	3.89149	0.0113282	0.327385	-2.95635	UPF0291 protein NWMN_1253	NWMN_1253
A0A0H3KED7	-0.576233	20.7938	-3.80914	0.0123223	0.34743	-3.0502	Large ribosomal subunit protein uL29	rpmC NWMN_2144
A6QFB6	-0.657932	19.359	-3.75937	0.0129716	0.357027	-3.10744	Glycine cleavage system H protein (Octanoyl/lipoyl carrier protein)	gcvH NWMN_0776
A0A0H3KAP8	0.575195	16.7793	3.72596	0.0134293	0.36103	-3.14609	Dihydroorotate dehydrogenase (quinone) (EC 1.3.5.2)	pyrD NWMN_2488
A0A0H3K705	-0.384032	18.24	-3.60096	0.0153134	0.395893	-3.29222	Peptidyl-prolyl cis-trans isomerase (PPIase) (EC 5.2.1.8)	ppi NWMN_0824
A0A0H3KA93	1.21325	15.7857	3.59496	0.0154111	0.395893	-3.29929	CDP-glycerol glycerophosphotransferase family protein	NWMN_0187
A0A0H3K9T7	-0.594198	18.5311	-3.47088	0.0176007	0.433687	-3.44685	Purine nucleoside phosphorylase DeoD-type (PNP) (EC 2.4.2.1)	deoD NWMN_2042
A6QEJ2	-0.608433	21.4233	-3.45768	0.017854	0.433687	-3.4627	Large ribosomal subunit protein bL12 (50S ribosomal protein L7/L12)	rplL NWMN_0502
A0A0H3KIE3	0.485462	16.7281	3.44976	0.0180078	0.433687	-3.47221	Cell envelope-related transcriptional attenuator	NWMN_2211
P0C822	1.6846	20.8555	3.42103	0.0185787	0.438304	-3.50681	Phenol-soluble modulin alpha 4 peptide	psmA4 NWMN_0417.1 NWMN_2616
A0A0H3KEN3	0.931414	15.6786	3.38888	0.0192419	0.444872	-3.54568	Putative proline/betaine transporter	NWMN_0536
A0A0H3K8R8	-0.551898	17.9249	-3.33556	0.0204017	0.462439	-3.61047	Uncharacterized protein	NWMN_1438
A0A0H3KJ48	0.558058	16.0034	3.30262	0.0211578	0.470354	-3.65072	Uncharacterized protein	NWMN_2525
A0A0H3KAA6	0.41003	16.8672	3.26286	0.0221128	0.482309	-3.6995	Uncharacterized protein	NWMN_2348
A0A0H3K9N1	0.750096	17.5295	3.23025	0.0229324	0.490922	-3.73968	Leukocidin/hemolysin toxin family F subunit	lukF NWMN_1927
A6QF76	-0.971296	18.2329	-3.21187	0.0234095	0.492026	-3.7624	ATP-dependent Clp protease proteolytic subunit (EC 3.4.21.92) (Endopeptidase Clp)	clpP NWMN_0736
A6QJ88	-0.1755	19.7803	-3.14997	0.0251003	0.51188	-3.83926	Small ribosomal subunit protein uS19 (30S ribosomal protein S19)	rpsS NWMN_2148
A0A0H3K658	0.49163	17.1758	3.14508	0.0252397	0.51188	-3.84536	Oxidoreductase family protein	NWMN_0321
A0A0H3K7W8	0.642624	16.1174	3.11613	0.0260823	0.517763	-3.8815	Uncharacterized protein	NWMN_1237
A6QIX1	-0.204165	17.401	-3.0842	0.0270486	0.517763	-3.92151	CTP synthase (EC 6.3.4.2) (Cytidine 5'-triphosphate synthase) (Cytidine triphosphate synthetase) (CTP synthetase) (CTPS) (UTP--ammonia ligase)	pyrG NWMN_2031
A0A0H3KCA8	0.920232	19.5	3.05587	0.0279398	0.517763	-3.95712	Phenol-soluble modulin beta 1	NWMN_1084
A6QJ76	-0.295533	20.4713	-3.02704	0.0288806	0.517763	-3.99347	Large ribosomal subunit protein uL18 (50S ribosomal protein L18)	rplR NWMN_2136
A6QF83	-0.3368	20.9519	-3.02583	0.028921	0.517763	-3.995	Triosephosphate isomerase (TIM) (TPI) (EC 5.3.1.1) (Triose-phosphate isomerase)	tpiA NWMN_0743
A0A0H3K9A6	-0.532631	18.0608	-3.00505	0.0296222	0.517763	-4.02128	thioredoxin-dependent peroxiredoxin (EC 1.11.1.24) (Bacterioferritin comigratory protein) (Thioredoxin peroxidase)	NWMN_1755
A0A0H3K935	-0.344833	19.1536	-3.001	0.0297609	0.517763	-4.0264	D-alanine aminotransferase (EC 2.6.1.21)	NWMN_1643
A0A0H3KF97	2.77692	16.6549	2.9992	0.0298229	0.517763	-4.02868	ABC transporter permease protein	NWMN_0781
A0A0H3KE94	-0.351466	20.4184	-2.99879	0.0298371	0.517763	-4.0292	Sublancin immunity protein SunI-like PH domain-containing protein	NWMN_2074
A0A0H3KEQ1	-2.52816	16.8222	-2.98358	0.0303666	0.517763	-4.04848	mevalonate kinase (EC 2.7.1.36)	mvaK1 NWMN_0553
A0A0H3K9B0	-0.856832	19.0015	-2.98004	0.0304912	0.517763	-4.05297	Uncharacterized protein	NWMN_1861
A0A0H3K7L3	-0.541427	16.5618	-2.96842	0.0309046	0.517763	-4.06771	dITP/XTP pyrophosphatase (EC 3.6.1.66) (Non-canonical purine NTP pyrophosphatase) (Non-standard purine NTP pyrophosphatase) (Nucleoside-triphosphate diphosphatase) (Nucleoside-triphosphate pyrophosphatase) (NTPase)	NWMN_1064
A0A0H3KBQ5	0.947081	15.7847	2.95459	0.0314052	0.518634	-4.0853	D-isomer specific 2-hydroxyacid dehydrogenase	NWMN_0801
A6QE47	-0.2567	20.2609	-2.92476	0.0325151	0.526553	-4.12329	Small ribosomal subunit protein bS6 (30S ribosomal protein S6)	rpsF NWMN_0357
A0A0H3K7I4	0.452866	18.9455	2.9174	0.0327957	0.526553	-4.13269	Aldo/keto reductase family protein	NWMN_0672
A0A0H3KJ61	1.31876	17.8217	2.87734	0.034371	0.526583	-4.18393	N-acetylmuramoyl-L-alanine amidase domain protein	NWMN_2543
A0A0H3K6A4	1.79962	16.7074	2.86135	0.0350232	0.526583	-4.20444	Superoxide dismutase (EC 1.15.1.1)	sodM NWMN_0077
A0A0H3K727	0.570765	18.0933	2.84983	0.0355016	0.526583	-4.21923	Uncharacterized protein	NWMN_0430
A0A0H3K7M0	1.06154	15.3625	2.84829	0.0355659	0.526583	-4.2212	UvrABC system protein A (UvrA protein) (Excinuclease ABC subunit A)	uvrA NWMN_0727
A0A0H3KH77	0.451932	18.5555	2.81648	0.0369277	0.526583	-4.26214	Oxidoreductase	NWMN_1678
A0A0H3K742	-0.232767	20.7466	-2.76438	0.0392843	0.526583	-4.32941	Large ribosomal subunit protein bL25 (General stress protein CTC)	rplY ctc NWMN_0464
A0A0H3KE83	0.371863	16.5226	2.75095	0.0399182	0.526583	-4.3468	Uncharacterized protein	NWMN_2063
A0A0H3K695	-0.394566	20.4105	-2.70945	0.0419502	0.526583	-4.40065	Inosine-5'-monophosphate dehydrogenase (IMP dehydrogenase) (IMPD) (IMPDH) (EC 1.1.1.205)	guaB NWMN_0380
A6QHA6	0.310964	16.6204	2.70519	0.0421654	0.526583	-4.40619	Putative pyruvate, phosphate dikinase regulatory protein (PPDK regulatory protein) (EC 2.7.11.32) (EC 2.7.4.27)	NWMN_1466
A0A0H3K8Z9	0.274932	17.4031	2.6945	0.04271	0.526583	-4.42009	Uncharacterized protein	NWMN_1735
A0A0H3K9A0	-0.512294	16.3324	-2.68314	0.0432973	0.526583	-4.43488	Nicotinate phosphoribosyltransferase (EC 6.3.4.21)	nadC NWMN_1851
A0A0H3KIU5	-0.710965	18.4944	-2.64848	0.0451456	0.526583	-4.48008	DUF2188 domain-containing protein	NWMN_2406
A0A0H3KCP0	-0.435896	16.6792	-2.63422	0.0459308	0.526583	-4.49871	ABC transporter ATP-binding protein	NWMN_1303
A0A0H3KE71	-0.519095	16.694	-2.62594	0.0463936	0.526583	-4.50953	Lytic regulatory protein	NWMN_2051
A0A0H3K8Q6	-1.08312	16.7068	-2.62325	0.0465447	0.526583	-4.51304	Alpha-amylase (EC 3.2.1.1)	malA NWMN_1414
A0A0H3KA75	1.11426	18.281	2.59285	0.0482951	0.526583	-4.55284	Coagulase	coa NWMN_0166
A6QIV1	-0.449198	18.0199	-2.5866	0.0486636	0.526583	-4.56103	ATP synthase subunit b (ATP synthase F(0) sector subunit b) (ATPase subunit I) (F-type ATPase subunit b) (F-ATPase subunit b)	atpF NWMN_2011
A0A0H3K6C1	-0.795587	15.8336	-2.58421	0.0488053	0.526583	-4.56416	Serine aminopeptidase S33 domain-containing protein	NWMN_0422
A0A0H3KAA7	-0.836687	16.0437	-2.57985	0.0490651	0.526583	-4.56988	Protein-disulfide isomerase	dsbA NWMN_2308
A6QGX4	-0.562028	16.892	-2.57774	0.0491912	0.526583	-4.57264	Peptide methionine sulfoxide reductase MsrB (EC 1.8.4.12) (Peptide-methionine (R)-S-oxide reductase)	msrB NWMN_1334
A0A0H3K9Y3	0.455693	16.0711	2.57563	0.0493179	0.526583	-4.57541	Acriflavin resistance protein	NWMN_2162
A0A0H3KG89	-0.608831	17.8004	-2.5712	0.0495849	0.526583	-4.58122	Threonine synthase (EC 4.2.3.1)	thrC NWMN_1241
A0A0H3K700	-0.637296	17.1985	-2.56403	0.0500208	0.526583	-4.59064	Probable cytosol aminopeptidase (Leucine aminopeptidase) (Leucyl aminopeptidase)	ampA NWMN_0812
A6QJ66	-0.298533	20.0317	-2.56303	0.0500816	0.526583	-4.59194	DNA-directed RNA polymerase subunit alpha (RNAP subunit alpha) (EC 2.7.7.6) (RNA polymerase subunit alpha) (Transcriptase subunit alpha)	rpoA NWMN_2126
A6QJJ8	-0.301466	18.0668	-2.5622	0.0501322	0.526583	-4.59303	HTH-type transcriptional regulator TcaR	tcaR NWMN_2258
A0A0H3K9D7	-0.313397	16.5291	-2.55583	0.0505239	0.526583	-4.6014	DNA-binding response regulator VraR	vraR NWMN_1822
A0A0H3K9N8	1.29054	16.0242	2.54591	0.05114	0.526583	-4.61443	Uncharacterized protein	NWMN_2039
A6QEH2	-0.480197	17.4156	-2.53377	0.0519054	0.526583	-4.63039	Pyridoxal 5'-phosphate synthase subunit PdxT (EC 4.3.3.6) (Pdx2) (Pyridoxal 5'-phosphate synthase glutaminase subunit) (EC 3.5.1.2)	pdxT NWMN_0482
A6QFD6	-0.457629	16.7774	-2.5074	0.0536108	0.526583	-4.66508	Lipoyl synthase (EC 2.8.1.8) (Lip-syn) (LS) (Lipoate synthase) (Lipoic acid synthase) (Sulfur insertion protein LipA)	lipA NWMN_0796
A6QH26	-0.438628	16.2896	-2.49729	0.0542813	0.526583	-4.6784	Cytidylate kinase (CK) (EC 2.7.4.25) (Cytidine monophosphate kinase) (CMP kinase)	cmk NWMN_1386
A6QH20	0.438094	16.2349	2.49135	0.0546792	0.526583	-4.68622	Demethylmenaquinone methyltransferase (EC 2.1.1.163)	menG NWMN_1380
A6QHC2	0.373631	17.7028	2.48277	0.0552597	0.526583	-4.69753	Chaperone protein DnaJ	dnaJ NWMN_1482
A6QIX8	-0.378298	17.8558	-2.47801	0.0555842	0.526583	-4.7038	S-ribosylhomocysteine lyase (EC 4.4.1.21) (AI-2 synthesis protein) (Autoinducer-2 production protein LuxS)	luxS NWMN_2038
P0C809	11.9522	11.026	2.46396	0.0565557	0.526583	-4.72234	Phenol-soluble modulin alpha 3 peptide	psmA3 NWMN_0417.2 NWMN_2617
A0A0H3KCS5	0.250899	17.7685	2.46248	0.0566585	0.526583	-4.72428	Penicillin binding protein 2	pbpB NWMN_1361
A0A0H3KGW9	-0.907965	18.5968	-2.4624	0.0566645	0.526583	-4.72439	Preprotein translocase, YajC subunit	NWMN_1540
A6QJ60	-0.2194	20.7485	-2.45769	0.0569949	0.526583	-4.73061	Large ribosomal subunit protein uL13 (50S ribosomal protein L13)	rplM NWMN_2120
A0A0H3K7R7	0.303031	17.1208	2.45144	0.0574365	0.526583	-4.73886	Signal recognition particle protein (EC 3.6.5.4) (Fifty-four homolog)	ffh NWMN_1147
A6QJ00	0.489365	17.9777	2.44657	0.0577827	0.526583	-4.74528	Mannitol-1-phosphate 5-dehydrogenase (EC 1.1.1.17)	mtlD NWMN_2060
A0A0H3K8Z7	-0.386699	19.1066	-2.44509	0.0578886	0.526583	-4.74724	Glyceraldehyde-3-phosphate dehydrogenase (EC 1.2.1.-)	gapB NWMN_1580
A0A0H3KHU0	10.2913	9.52662	2.42766	0.0591508	0.526583	-4.77026	Acetyltransferase, GNAT family protein	NWMN_1933
A0A0H3K8W5	0.356699	17.8646	2.4215	0.0596038	0.526583	-4.7784	Uncharacterized protein	NWMN_1679
A0A0H3KI57	0.580698	18.1042	2.41999	0.0597151	0.526583	-4.78039	Uncharacterized protein	NWMN_2091
A6QFW1	0.638364	18.0343	2.4126	0.060265	0.526583	-4.79017	Divalent metal cation transporter MntH	mntH NWMN_0971
A6QHN5	0.923214	15.7603	2.40682	0.0606983	0.526583	-4.7978	Acetyl-coenzyme A carboxylase carboxyl transferase subunit beta (ACCase subunit beta) (Acetyl-CoA carboxylase carboxyltransferase subunit beta) (EC 2.1.3.15)	accD NWMN_1595
A0A0H3KDU5	0.345031	17.164	2.38464	0.0623943	0.526583	-4.82714	Aldehyde dehydrogenase	NWMN_1858
A0A0H3KC02	-0.324597	16.7583	-2.38006	0.0627508	0.526583	-4.83321	Uncharacterized protein	NWMN_0905
A0A0H3K666	10.9259	10.2461	2.36861	0.0636524	0.526583	-4.84837	Luciferase-like monooxygenase	NWMN_0331
A0A0H3KHB9	0.1102	20.071	2.36518	0.063925	0.526583	-4.85292	Uncharacterized protein	NWMN_1746
A0A0H3KIM3	10.7402	10.1008	2.35824	0.0644797	0.526583	-4.86209	Gamma-hemolysin component C	hlgC NWMN_2319
A0A0H3KHD4	10.6076	10.0461	2.32824	0.0669417	0.526583	-4.90185	ABC transporter, ATP-binding protein	NWMN_1763
A0A0H3KB50	-0.500999	18.8383	-2.32097	0.067553	0.526583	-4.91148	Putative pyridoxal phosphate-dependent acyltransferase	NWMN_0512
A0A0H3KET0	0.257533	19.2451	2.31822	0.0677862	0.526583	-4.91513	Pyridoxamine 5'-phosphate oxidase N-terminal domain-containing protein	NWMN_2282
A0A0H3K8V9	-0.418161	16.1693	-2.29702	0.0696103	0.526583	-4.94323	HesA/MoeB(Molybdopterin biosynthesis)/ThiF family protein	NWMN_1530
A0A0H3KAI5	0.835489	16.2881	2.29615	0.0696867	0.526583	-4.94439	Uncharacterized protein	NWMN_2405
A0A0H3KCQ9	-0.351997	16.9007	-2.29092	0.0701449	0.526583	-4.95132	Peptide methionine sulfoxide reductase MsrA (Protein-methionine-S-oxide reductase) (EC 1.8.4.11) (Peptide-methionine (S)-S-oxide reductase) (Peptide Met(O) reductase)	msrA NWMN_1335
A0A0H3K756	-0.257899	17.9933	-2.28474	0.0706917	0.526583	-4.95952	Hypoxanthine phosphoribosyltransferase (EC 2.4.2.8)	hpt NWMN_0472
A0A0H3K5G6	0.227533	18.2369	2.26976	0.0720349	0.526583	-4.9794	DNA gyrase subunit A (EC 5.6.2.2)	gyrA NWMN_0005
A0A0H3K8D3	-0.156033	18.8187	-2.26142	0.0727937	0.526583	-4.99045	Superoxide dismutase (EC 1.15.1.1)	sodA NWMN_1456
A0A0H3KER0	-0.349629	16.199	-2.25981	0.0729421	0.526583	-4.9926	Uncharacterized protein	NWMN_2250
A0A0H3KIG1	1.13899	14.7529	2.2583	0.0730803	0.526583	-4.99459	Urocanate hydratase (Urocanase) (EC 4.2.1.49) (Imidazolonepropionate hydrolase)	hutU NWMN_2232
A0A0H3K8Z8	-0.330096	16.3949	-2.25729	0.0731731	0.526583	-4.99593	Aminotransferase, class V	NWMN_1616
A0A0H3K7K6	-0.4578	20.3232	-2.25253	0.0736128	0.526583	-5.00225	Thioredoxin reductase (EC 1.8.1.9)	trxB NWMN_0732
A0A0H3KFF2	8.10908	4.05454	2.24074	0.0747142	0.526583	-5.01789	ClpXP adapter protein SpxH	spxH NWMN_0872
A0A0H3KG49	-0.512732	18.7549	-2.24024	0.0747617	0.526583	-5.01856	Ribonuclease J (RNase J) (EC 3.1.-.-)	rnj NWMN_1184
A6QEW8	7.89866	3.94933	2.23966	0.0748168	0.526583	-5.01933	Response regulator protein GraR (Glycopeptide resistance-associated protein R)	graR NWMN_0628
A0A0H3KCV2	-9.16867	4.58433	-2.23903	0.0748761	0.526583	-5.02017	Maltose operon repressor	marR NWMN_1415
A6QH51	8.8125	4.40625	2.23893	0.074885	0.526583	-5.02029	Ribonuclease Z (RNase Z) (EC 3.1.26.11) (tRNA 3 endonuclease) (tRNase Z)	rnz NWMN_1411
A6QGJ5	9.18347	4.59173	2.23883	0.0748952	0.526583	-5.02044	DNA mismatch repair protein MutL	mutL NWMN_1205
A0A0H3K7B2	-9.25576	4.62788	-2.23829	0.0749456	0.526583	-5.02114	Cation/H+ exchanger transmembrane domain-containing protein	NWMN_0600
A0A0H3K6P6	9.84123	4.92062	2.23756	0.0750146	0.526583	-5.02211	Quinolone resistance protein NorA	norA NWMN_0664
A0A0H3K6Q8;A0EWK2;A0EWR8;A0EX49	9.9365	4.96825	2.23736	0.0750338	0.526583	-5.02238	dUTPase	NWMN_0284
A0A0H3K5L3	9.70241	4.8512	2.23719	0.0750498	0.526583	-5.02261	Uncharacterized protein	NWMN_0079
A0A0H3K8S8	9.9545	4.97725	2.23712	0.0750562	0.526583	-5.0227	Uncharacterized protein	NWMN_1463
A0A0H3K663	9.68961	4.8448	2.23709	0.0750591	0.526583	-5.02274	FAD/NAD(P)-binding domain-containing protein	NWMN_0029
A0A0H3KA99	9.70124	4.85062	2.23709	0.0750594	0.526583	-5.02274	Glycosyl transferase group 2 family protein	NWMN_0192
A0A0H3K6U8	9.67794	4.83897	2.23701	0.0750671	0.526583	-5.02285	DUF5067 domain-containing protein	NWMN_0753
A0A0H3KHZ3	10.1142	5.0571	2.23691	0.075076	0.526583	-5.02298	UDP-N-acetylglucosamine 2-epimerase (non-hydrolyzing) (EC 5.1.3.14) (UDP-GlcNAc-2-epimerase)	mnaA NWMN_2015
A6QFN0	9.97463	4.98732	2.23682	0.0750844	0.526583	-5.02309	Peptide chain release factor 3 (RF-3)	prfC NWMN_0890
A0A0H3K6E4	-9.34786	4.67393	-2.23658	0.0751073	0.526583	-5.02341	Isochorismatase	entB NWMN_0131
A6QI49	10.3249	5.16244	2.23619	0.0751447	0.526583	-5.02394	Nucleoside triphosphate/diphosphate phosphatase (EC 3.6.1.15) (EC 3.6.1.6)	NWMN_1759
A0A0H3K6S6;A0EX63	9.09751	4.54876	2.23601	0.0751616	0.526583	-5.02417	Phage major head protein	NWMN_0294
A0A0H3K9W0	10.1163	5.05816	2.23587	0.0751744	0.526583	-5.02435	Aerobactin biosynthesis IucA/IucC family protein	NWMN_2080
A0A0H3K7Q0	9.36086	4.68043	2.2339	0.0753617	0.526583	-5.02697	Rqc2 homolog RqcH (RqcH)	rqcH NWMN_1119
A0A0H3KBC8	10.5699	5.28494	2.23343	0.0754068	0.526583	-5.0276	phosphoenolpyruvate--glycerone phosphotransferase (EC 2.7.1.121)	NWMN_0621
A6QGD9	10.3099	5.15494	2.23276	0.0754705	0.526583	-5.02849	Ribosome maturation factor RimM	rimM NWMN_1149
A6QIV3	0.355629	16.2214	2.23135	0.0756044	0.526583	-5.03035	ATP synthase subunit a (ATP synthase F0 sector subunit a) (F-ATPase subunit 6)	atpB NWMN_2013
A0A0H3KAT3	10.7533	5.37667	2.23077	0.0756595	0.526583	-5.03112	Carbamate kinase	arcC NWMN_2531
A6QIC9	-0.369333	18.8117	-2.22892	0.0758369	0.526583	-5.03359	Aspartyl/glutamyl-tRNA(Asn/Gln) amidotransferase subunit C (Asp/Glu-ADT subunit C) (EC 6.3.5.-)	gatC NWMN_1839
A0A0H3KGN1	-0.304133	19.8819	-2.22582	0.0761333	0.526583	-5.03769	6-phosphogluconate dehydrogenase, decarboxylating (EC 1.1.1.44)	gnd NWMN_1417
A0A0H3KHK9	13.4537	6.72685	2.22448	0.0762624	0.526583	-5.03947	Rhamnogalacturonase A/B/Epimerase-like pectate lyase domain-containing protein	NWMN_1855
A0A0H3KAE9	0.340562	16.1299	2.22433	0.0762768	0.526583	-5.03967	Uncharacterized protein	NWMN_2352
A0A0H3K7I3;A0A0H3KHF5;A0EWL3;A0EWS9	11.3484	11.059	2.22071	0.0766263	0.526583	-5.04447	Uncharacterized protein	NWMN_1018
A0A0H3KHI4	-0.588765	19.0874	-2.21397	0.0772811	0.526583	-5.05342	Uncharacterized protein	NWMN_1820
A0A0H3KFF5	9.1307	4.56535	2.21143	0.0775293	0.526583	-5.05678	2-oxoglutarate/malate translocator	NWMN_2592
A0A0H3K914	-0.438892	15.7672	-2.20757	0.0779086	0.526583	-5.06191	Uncharacterized protein	NWMN_1612
A0A0H3K6Z5	0.362429	16.2019	2.20451	0.0782113	0.526583	-5.06598	Protein DltD	dltD NWMN_0806
A0A0H3KCB3	0.68662	15.6883	2.20234	0.0784257	0.526583	-5.06885	Cell division protein DivIB	ftsQ divIB NWMN_1094
A6QEP6	-10.0193	9.68339	-2.20131	0.0785274	0.526583	-5.07021	UPF0741 protein NWMN_0556	NWMN_0556
A0A0H3K7M5	1.05462	16.0072	2.19661	0.0789957	0.526583	-5.07645	Uncharacterized protein	NWMN_0737
A0A0H3KAB2	0.192066	19.1149	2.17749	0.0809311	0.526583	-5.10182	Amino acid ABC transporter, amino acid-binding protein	NWMN_2313
A0A0H3KCP9	-0.426094	16.1406	-2.17583	0.0811022	0.526583	-5.10403	TelA-like protein	NWMN_1317
A6QHK1	-0.312566	18.0842	-2.17525	0.0811614	0.526583	-5.1048	Glutamate-1-semialdehyde 2,1-aminomutase 1 (GSA 1) (EC 5.4.3.8) (Glutamate-1-semialdehyde aminotransferase 1) (GSA-AT 1)	hemL1 NWMN_1561
A0A0H3KGQ6	0.381661	16.0701	2.16681	0.0820342	0.526583	-5.11599	Penicillin-binding protein 3	pbpC NWMN_1455
A6QD58	10.5563	10.3395	2.16385	0.0823428	0.526583	-5.11992	Sensor protein kinase WalK (EC 2.7.13.3)	walK vicK NWMN_0018
A0A0H3K740	-0.476592	16.0102	-2.1619	0.0825465	0.526583	-5.12251	Uncharacterized protein	NWMN_0447
A0A0H3KI14	-0.710998	18.305	-2.15539	0.0832307	0.526583	-5.13114	Ferritin/DPS domain-containing protein	NWMN_2043
A0A0H3KF92	-0.145033	17.7048	-2.15114	0.0836809	0.526583	-5.13678	Uncharacterized protein	NWMN_0775
A0A0H3KB88	0.289463	16.2765	2.14355	0.0844922	0.526583	-5.14685	Aldo/keto reductase family protein	NWMN_0572
A0A0H3K8V2	12.007	12.0988	2.14266	0.0845872	0.526583	-5.14803	Riboflavin biosynthesis protein RibD [Includes: Diaminohydroxyphosphoribosylaminopyrimidine deaminase (DRAP deaminase) (EC 3.5.4.26) (Riboflavin-specific deaminase); 5-amino-6-(5-phosphoribosylamino)uracil reductase (EC 1.1.1.193) (HTP reductase)]	ribD NWMN_1662
A0A0H3KH60	-1.01029	17.2728	-2.14225	0.0846318	0.526583	-5.14858	HTH-type transcriptional regulator rot (Repressor of toxins)	NWMN_1655
A6QGQ6	-9.68084	9.56365	-2.14094	0.0847724	0.526583	-5.15031	Glycerol-3-phosphate acyltransferase (Acyl-PO4 G3P acyltransferase) (Acyl-phosphate--glycerol-3-phosphate acyltransferase) (G3P acyltransferase) (GPAT) (EC 2.3.1.275) (Lysophosphatidic acid synthase) (LPA synthase)	plsY NWMN_1266
A6QHH2	-0.323597	16.8787	-2.13999	0.0848752	0.526583	-5.15158	Aspartate--tRNA ligase (EC 6.1.1.12) (Aspartyl-tRNA synthetase) (AspRS)	aspS NWMN_1532
A6QGD2	-0.3832	21.7453	-2.13916	0.0849645	0.526583	-5.15267	Acyl carrier protein (ACP)	acpP NWMN_1142
A0A0H3K6T4;A0EX72	-11.9705	12.0797	-2.13714	0.0851826	0.526583	-5.15535	Phage tape measure protein	NWMN_0302
A0A0H3KCG1	0.721413	15.2017	2.12413	0.0866028	0.529466	-5.17259	Uncharacterized protein	NWMN_1187
A0A0H3K987	-0.678861	17.1978	-2.1233	0.0866952	0.529466	-5.17371	Peroxide-responsive repressor PerR	NWMN_1753
A0A0H3K7G5	0.645619	15.4931	2.11563	0.0875446	0.529466	-5.18386	N-acetylglucosamine-6-phosphate deacetylase (EC 3.5.1.25)	nagA NWMN_0670
A0A0H3KBA6	-0.689719	15.523	-2.11374	0.0877556	0.529466	-5.18637	Uncharacterized protein	NWMN_0601
A6QGZ6	0.683698	18.037	2.1121	0.087939	0.529466	-5.18855	Cell cycle protein GpsB (Guiding PBP1-shuttling protein)	gpsB NWMN_1356
A0A0H3KA96	0.650486	15.667	2.10759	0.0884452	0.529755	-5.19452	Zn-binding lipoprotein adcA-like protein	NWMN_2306
A0A0H3K9R1	0.602953	15.506	2.10225	0.0890497	0.530626	-5.20161	DEAD-box ATP-dependent RNA helicase CshA (EC 3.6.4.13)	cshA NWMN_1985
A6QED4	9.54262	9.5184	2.09781	0.0895539	0.530894	-5.20748	Recombination protein RecR	recR NWMN_0444
A0A0H3K801	-0.170566	19.3968	-2.07143	0.0926184	0.53868	-5.24242	1,4-dihydroxy-2-naphthoyl-CoA synthase (DHNA-CoA synthase) (EC 4.1.3.36)	memB menB NWMN_0915
A6QJ78	-0.212533	20.1127	-2.07099	0.092671	0.53868	-5.24301	Small ribosomal subunit protein uS8 (30S ribosomal protein S8)	rpsH NWMN_2138
A0A0H3KCE0	-0.254798	17.0321	-2.05948	0.0940425	0.53868	-5.25824	Uncharacterized protein	NWMN_1135
A0A0H3KBG6	-9.43599	9.52555	-2.05576	0.0944907	0.53868	-5.26317	4-amino-4-deoxychorismate lyase	pabC NWMN_0684
A6QE71	-0.430199	18.7901	-2.04847	0.095375	0.53868	-5.27281	GMP synthase [glutamine-hydrolyzing] (EC 6.3.5.2) (GMP synthetase) (Glutamine amidotransferase)	guaA NWMN_0381
A0A0H3KDD3	10.309	10.4762	2.04569	0.0957148	0.53868	-5.27649	Polysaccharide biosynthesis protein	NWMN_1647
A0A0H3K9U9	9.34663	9.44631	2.04513	0.0957833	0.53868	-5.27723	Diadenylate cyclase (DAC) (EC 2.7.7.85) (Cyclic-di-AMP synthase) (c-di-AMP synthase)	dacA NWMN_2064
A0A0H3K8L8	-0.181167	20.1672	-2.04283	0.0960659	0.53868	-5.28028	PTS system glucose-specific EIIA component (EIIA-Glc) (EIII-Glc) (Glucose-specific phosphotransferase enzyme IIA component)	NWMN_1333
A6QGF6	-0.247867	20.817	-2.04189	0.0961814	0.53868	-5.28152	Small ribosomal subunit protein uS2 (30S ribosomal protein S2)	rpsB NWMN_1166
A0A0H3KGG1	-9.76591	9.90167	-2.04075	0.0963209	0.53868	-5.28302	Uncharacterized protein	NWMN_1343
A0A0H3KAD5	0.994836	14.902	2.03481	0.0970562	0.53868	-5.29088	Carboxylic ester hydrolase (EC 3.1.1.-)	NWMN_2350
A0A0H3KEE5	0.366494	15.8063	2.02908	0.0977705	0.53868	-5.29845	Lipid II:glycine glycyltransferase (EC 2.3.2.16) (Factor essential for expression of methicillin resistance X)	fmhB NWMN_2163
A0A0H3K822	-0.2103	19.8235	-2.02837	0.0978586	0.53868	-5.29938	Phosphoenolpyruvate-protein phosphotransferase (EC 2.7.3.9) (Phosphotransferase system, enzyme I)	NWMN_0950
A6QD54	-0.213199	18.5566	-2.02796	0.0979111	0.53868	-5.29994	Large ribosomal subunit protein bL9 (50S ribosomal protein L9)	rplI NWMN_0014
A0A0H3K7C2	-0.161066	18.4814	-2.02753	0.0979645	0.53868	-5.3005	Phosphoribosylformylglycinamidine synthase subunit PurQ (FGAM synthase) (EC 6.3.5.3) (Formylglycinamide ribonucleotide amidotransferase subunit I) (FGAR amidotransferase I) (FGAR-AT I) (Glutaminase PurQ) (EC 3.5.1.2) (Phosphoribosylformylglycinamidine synthase subunit I)	purQ NWMN_0936
A6QH69	-0.188298	16.562	-2.02027	0.098879	0.53868	-5.31009	Transcription antitermination protein NusB (Antitermination factor NusB)	nusB NWMN_1429
A0A0H3K970;A0A0H3KHS2;A0EWH9;A0EWW1	10.4319	10.6732	2.01868	0.0990809	0.53868	-5.3122	Phage anti-repressor	NWMN_1811
A0A0H3KEE4	-11.2446	11.6232	-2.0113	0.100022	0.53868	-5.32195	Staphylococcal enterotoxin-like toxin	ssl8nm NWMN_0395
A6QIC7	-0.219766	19.0037	-2.01112	0.100045	0.53868	-5.32218	Aspartyl/glutamyl-tRNA(Asn/Gln) amidotransferase subunit B (Asp/Glu-ADT subunit B) (EC 6.3.5.-)	gatB NWMN_1837
A0A0H3K9Q4	-0.424398	17.4405	-2.00933	0.100275	0.53868	-5.32455	Haloacid dehalogenase-like hydrolase	NWMN_2054
A6QF98	-0.925762	17.517	-2.00639	0.100653	0.53868	-5.32843	Extracellular matrix protein-binding protein emp	ssp NWMN_0758
A0A0H3K972	0.233466	19.7064	1.99814	0.101723	0.5419	-5.33932	Uncharacterized protein	NWMN_1730
A0A0H3K9H6	-0.612464	18.0031	-1.98751	0.103119	0.546814	-5.35334	Uncharacterized protein	NWMN_1859
A6QGF5	-0.163267	20.1271	-1.98324	0.103685	0.547262	-5.35897	Global transcriptional regulator CodY	codY NWMN_1165
A0A0H3KEV4	0.454194	16.3447	1.97624	0.104621	0.547262	-5.3682	ABC transporter ATP-binding protein	NWMN_0613
A6QGF7	-0.249667	20.7015	-1.97622	0.104624	0.547262	-5.36823	Elongation factor Ts (EF-Ts)	tsf NWMN_1167
A0A0H3K8N1	-0.395063	16.5591	-1.96804	0.105728	0.550094	-5.37901	Pyrroline-5-carboxylate reductase (P5C reductase) (P5CR) (EC 1.5.1.2) (PCA reductase)	proC NWMN_1410
A6QJ89	0.521165	18.3581	1.95946	0.1069	0.550094	-5.39032	Large ribosomal subunit protein uL2 (50S ribosomal protein L2)	rplB NWMN_2149
A0A0H3KA49	1.24987	14.4801	1.95799	0.107102	0.550094	-5.39225	Uncharacterized protein	NWMN_0141
A0A0H3K7N4	1.06708	15.5561	1.95568	0.10742	0.550094	-5.39528	Purine nucleoside phosphorylase	NWMN_1097
A0A0H3KA04	0.221232	17.8111	1.94857	0.108406	0.550094	-5.40465	Iron compound ABC transporter, iron compound-binding protein	NWMN_2185
A0A0H3KGZ8	-1.15961	15.6418	-1.94585	0.108786	0.550094	-5.40823	Dephospho-CoA kinase (EC 2.7.1.24) (Dephosphocoenzyme A kinase)	coaE NWMN_1581
A0A0H3KEH4	-0.919037	14.8974	-1.94059	0.109524	0.550094	-5.41514	Glutamate synthase, large subunit	gltB NWMN_0436
A0A0H3K8K6	-0.54706	16.3971	-1.93874	0.109784	0.550094	-5.41758	Conserved virulence factor B	NWMN_1302
A0A0H3KA10	0.330499	18.5777	1.93869	0.109792	0.550094	-5.41765	HTH-type transcriptional regulator SarR (Staphylococcal accessory regulator R)	sarR NWMN_2195
A6QGX0	0.636689	15.7753	1.93481	0.11034	0.550094	-5.42274	UDP-N-acetylglucosamine--N-acetylmuramyl-(pentapeptide) pyrophosphoryl-undecaprenol N-acetylglucosamine transferase (EC 2.4.1.227) (Undecaprenyl-PP-MurNAc-pentapeptide-UDPGlcNAc GlcNAc transferase)	murG NWMN_1330
A0A0H3K7Z8	-0.376798	17.6037	-1.92977	0.111058	0.550094	-5.42937	Aminoacyltransferase FemA (EC 2.3.2.17) (Factor essential for expression of methicillin resistance A) (N-acetylmuramoyl-L-alanyl-D-glutamyl-L-lysyl-(N6-glycyl)-D-alanyl-D-alanine-diphosphoundecaprenyl-N-acetylglucosamine:glycine glycyltransferase)	femA NWMN_1286
A0A0H3KSC6	1.47302	17.5256	1.92946	0.111103	0.550094	-5.42978	Phenol-soluble modulin beta 2	NWMN_2620
A0A0H3KIQ0	0.52842	15.2891	1.92772	0.111351	0.550094	-5.43206	Uncharacterized protein	NWMN_2356
A0A0H3K744	0.672123	16.1357	1.92137	0.112266	0.551681	-5.44041	Global transcriptional regulator Spx	spx NWMN_0867
A0A0H3K6H7	-8.64163	13.8056	-1.9188	0.112637	0.551681	-5.44378	PrsW family intramembrane metalloprotease	NWMN_0172
A6QHB3	-0.398427	15.9527	-1.91558	0.113104	0.551681	-5.448	Endoribonuclease YbeY (EC 3.1.-.-)	ybeY NWMN_1473
A0A0H3K8F6	0.712979	15.0862	1.90042	0.115334	0.560194	-5.4679	Sodium:alanine symporter family protein	NWMN_1269
A0A0H3KAH3	0.229365	16.8079	1.8666	0.120472	0.581164	-5.51218	Uncharacterized protein	NWMN_2434
A0A0H3KIR9	-0.325363	16.3882	-1.86541	0.120657	0.581164	-5.51373	Uncharacterized protein	NWMN_2376
A0A0H3K988	-0.6137	21.6583	-1.85757	0.121884	0.584637	-5.52398	Ferritin (EC 1.16.3.2)	NWMN_1831
A0A0H3K9I0	-0.274664	16.5904	-1.82802	0.126621	0.603384	-5.56252	Uncharacterized protein	NWMN_1941
A0A0H3KGA2	0.357393	15.7488	1.82547	0.127038	0.603384	-5.56584	Uncharacterized protein	NWMN_1271
A0A0H3K7P7	-0.3969	20.6239	-1.82104	0.127767	0.603384	-5.57161	Uncharacterized protein	NWMN_0774
A0A0H3K604;A0EX21	-0.537794	16.6208	-1.82036	0.12788	0.603384	-5.5725	HTH cro/C1-type domain-containing protein	NWMN_0266
A0A0H3KCV9	-0.318265	17.1595	-1.8158	0.128634	0.604473	-5.57842	Uncharacterized protein	NWMN_1420
A0A0H3L074	1.22647	21.9384	1.79971	0.131336	0.609919	-5.59934	Delta-hemolysin (Delta-toxin)	hld NWMN_2624
A0A0H3KAD4	-0.572793	16.6022	-1.79695	0.131805	0.609919	-5.60292	Phosphoglucomutase (EC 5.4.2.2) (Alpha-phosphoglucomutase) (Glucose phosphomutase)	NWMN_2388
A6QES8	-0.2656	20.1365	-1.79434	0.13225	0.609919	-5.60631	Transcriptional regulator SarA (Staphylococcal accessory regulator A)	sarA NWMN_0588
A0A0H3KHA1	0.676052	15.5449	1.79412	0.132288	0.609919	-5.6066	Hydrolase ydeN	NWMN_1722
A0A0H3K8Y9	-0.365366	18.5047	-1.79328	0.13243	0.609919	-5.60767	Hit-family protein involved in cell-cycle regulation	NWMN_1729
A0A0H3KGR8	-0.494863	17.1084	-1.7897	0.133045	0.610319	-5.61233	Uncharacterized protein	NWMN_1477
A0A0H3K7L0	-0.327533	22.0197	-1.78455	0.133933	0.611963	-5.619	Thioredoxin	trxA NWMN_1057
A0A0H3KF27;Q6EVM1	1.17649	17.6131	1.7664	0.137112	0.622106	-5.64249	Fibronectin-binding protein A	fnbA NWMN_2399
A0A0H3KAP9	0.310866	20.3137	1.76574	0.137229	0.622106	-5.64335	Hydrolase	NWMN_2480
A0A0H3KFX1	-0.424433	20.7861	-1.75287	0.139532	0.630076	-5.65998	Cell division protein FtsZ	ftsZ NWMN_1096
A6QG39	1.29399	17.4269	1.74626	0.14073	0.63226	-5.6685	Phenylalanine--tRNA ligase alpha subunit (EC 6.1.1.20) (Phenylalanyl-tRNA synthetase alpha subunit) (PheRS)	pheS NWMN_1049
A0A0H3K905	0.843077	15.5224	1.74417	0.14111	0.63226	-5.6712	RNA pseudouridylate synthase (RNA-uridine isomerase)	NWMN_1742
A0A0H3K9G3	0.473229	17.0027	1.73947	0.141971	0.63366	-5.67726	ABC transporter ATP-binding protein	NWMN_1867
A0A0H3K9B5	0.338195	16.0686	1.72825	0.144046	0.638854	-5.6917	ABC-2 type transport system permease protein	NWMN_1866
A6QHN3	-0.256866	18.6989	-1.72534	0.144588	0.638854	-5.69544	ATP-dependent 6-phosphofructokinase (ATP-PFK) (Phosphofructokinase) (EC 2.7.1.11) (Phosphohexokinase)	pfkA NWMN_1593
A6QEI0	0.1578	18.5872	1.72425	0.144792	0.638854	-5.69684	Glutamate--tRNA ligase (EC 6.1.1.17) (Glutamyl-tRNA synthetase) (GluRS)	gltX NWMN_0490
A0A0H3K6Q3;Q83TU1	-0.3873	20.3142	-1.72002	0.145586	0.63914	-5.70228	Uncharacterized protein	NWMN_0676
A0A0H3K7N1	0.628232	18.7079	1.71802	0.145963	0.63914	-5.70484	OsmC-like protein	NWMN_0771
A0A0H3KAT9	0.686331	17.8592	1.71043	0.147403	0.643009	-5.71459	Immunodominant antigen B	isaB NWMN_2537
Q840P8	-0.309599	18.1668	-1.70604	0.148243	0.64323	-5.72022	Response regulator SaeR (Staphylococcus exoprotein expression protein R)	saeR NWMN_0675
A0A0H3K765	0.523289	15.5529	1.70435	0.148566	0.64323	-5.72238	Uncharacterized protein	NWMN_0518
A0A0H3KDA8	-0.563328	16.7347	-1.67508	0.154298	0.665555	-5.75982	Alanine dehydrogenase (EC 1.4.1.1)	ald NWMN_1603
A6QJ91	-0.192867	21.12	-1.67115	0.155085	0.665825	-5.76483	Large ribosomal subunit protein uL4 (50S ribosomal protein L4)	rplD NWMN_2151
A0A0H3K978	0.172533	17.9434	1.66822	0.155673	0.665825	-5.76856	Ribonuclease BN	NWMN_1821
A0A0H3KF91	-0.791486	16.1584	-1.66616	0.156089	0.665825	-5.77119	Fructosamine kinase family protein	NWMN_2487
A0A0H3K9W7	0.485656	15.4014	1.66023	0.15729	0.668481	-5.77874	Zinc-type alcohol dehydrogenase-like protein	NWMN_2090
A0A0H3K893	0.675911	15.0471	1.65254	0.158861	0.672688	-5.78851	ADP-ribose pyrophosphatase	NWMN_1407
A6QFY1	-0.348433	20.5623	-1.64635	0.160138	0.67461	-5.79638	Large ribosomal subunit protein bL32 (50S ribosomal protein L32)	rpmF NWMN_0991
A0A0H3K8I0	-0.226066	17.6042	-1.64469	0.160482	0.67461	-5.79849	Uncharacterized protein	NWMN_1244
A0A0H3K7L4	0.908055	16.0509	1.63429	0.162655	0.681267	-5.81168	Carboxylesterase (EC 3.1.1.1)	NWMN_0748
A0A0H3KBB2	0.464924	15.5277	1.62439	0.16475	0.683942	-5.8242	N-acetylglucosaminyldiphosphoundecaprenol N-acetyl-beta-D-mannosaminyltransferase (EC 2.4.1.187) (N-acetylmannosaminyltransferase) (UDP-N-acetylmannosamine transferase) (UDP-N-acetylmannosamine:N-acetylglucosaminyl pyrophosphorylundecaprenol N-acetylmannosaminyltransferase)	tagA NWMN_0606
A6QIW4	-0.0818332	19.1873	-1.6214	0.165388	0.683942	-5.82798	Large ribosomal subunit protein bL31B (50S ribosomal protein L31 type B)	rpmE2 NWMN_2024
A6QDL6	0.658	20.4945	1.62088	0.165499	0.683942	-5.82864	L-lactate dehydrogenase 1 (L-LDH 1) (EC 1.1.1.27)	ldh1 NWMN_0176
A0A0H3K9Y9	0.416461	16.2176	1.62013	0.165661	0.683942	-5.82959	Integral membrane protein	NWMN_2154
A0A0H3K874	-0.892159	16.557	-1.61456	0.166857	0.68643	-5.83662	Pseudouridine synthase (EC 5.4.99.-)	NWMN_1108
A6QFF9	0.30153	16.2762	1.59699	0.170689	0.699705	-5.85876	Na(+)/H(+) antiporter subunit D1 (Mnh complex subunit D1)	mnhD1 NWMN_0819
A0A0H3K6E7	-0.309567	22.0028	-1.59385	0.171383	0.700064	-5.8627	Cysteine synthase (EC 2.5.1.47)	NWMN_0475
A0A0H3K8T4	0.213967	21.2211	1.59095	0.172025	0.700215	-5.86635	General stress protein-like protein	NWMN_1632
A0A0H3K6X5	-7.16051	13.5173	-1.58791	0.172704	0.700511	-5.87017	Lipoprotein	NWMN_0782
A0A0H3KJC5	0.405161	16.1849	1.58513	0.173324	0.700567	-5.87365	Chromosome partioning ParB family protein	NWMN_2609
A0A0H3KEM4	-0.361395	16.1334	-1.57544	0.175507	0.70622	-5.8858	Hydrolase, haloacid dehalogenase-like protein	NWMN_0521
A0A0H3KCZ3	0.149766	17.5182	1.57309	0.176041	0.70622	-5.88874	RNA polymerase sigma factor SigA	sigA NWMN_1464
A0A0H3K7Z5	-0.395998	17.3129	-1.57083	0.176555	0.70622	-5.89157	Peptide deformylase (PDF) (EC 3.5.1.88) (Polypeptide deformylase)	pdf1 def NWMN_0957
A0A0H3KEF4	-1.1055	17.6596	-1.56333	0.178273	0.710634	-5.90095	Molybdopterin biosynthesis MoeB	moeB NWMN_2176
A6QHK4	0.733906	14.854	1.55735	0.179655	0.713681	-5.90841	Porphobilinogen deaminase (PBG) (EC 2.5.1.61) (Hydroxymethylbilane synthase) (HMBS) (Pre-uroporphyrinogen synthase)	hemC NWMN_1564
A0A0H3K7D7	-0.203667	20.4348	-1.55319	0.180623	0.714493	-5.9136	Pyruvate dehydrogenase E1 component subunit alpha (EC 1.2.4.1)	phdA NWMN_0959
A0A0H3KA34	0.299596	16.0145	1.5498	0.181414	0.714493	-5.91782	Inositol monophosphatase family protein	NWMN_2212
A0A0H3KE56	-0.54329	15.9426	-1.54852	0.181714	0.714493	-5.91941	Uncharacterized protein	NWMN_2035
A6QK86	-0.323331	17.4547	-1.54306	0.182997	0.714704	-5.9262	3-methyl-2-oxobutanoate hydroxymethyltransferase (EC 2.1.2.11) (Ketopantoate hydroxymethyltransferase) (KPHMT)	panB NWMN_2496
A0A0H3KH51	-0.155866	19.3041	-1.53855	0.184065	0.714704	-5.93181	Peptidase M20/M25/M40 family protein	NWMN_1644
A0A0H3KGW2	-0.5192	21.3982	-1.53644	0.184568	0.714704	-5.93443	Uncharacterized protein	NWMN_1526
A0A0H3K8R5	-0.201499	17.4551	-1.5355	0.184792	0.714704	-5.9356	Biotin carboxyl carrier protein of acetyl-CoA carboxylase	accB NWMN_1432
A6QHU9	0.596423	15.696	1.53447	0.185037	0.714704	-5.93687	6,7-dimethyl-8-ribityllumazine synthase (DMRL synthase) (LS) (Lumazine synthase) (EC 2.5.1.78)	ribH NWMN_1659
A0A0H3KAC7	0.719895	16.8284	1.52727	0.186764	0.714704	-5.9458	Uncharacterized protein	NWMN_2332
A6QD41	-0.693523	15.8754	-1.52687	0.186859	0.714704	-5.94629	Chromosomal replication initiator protein DnaA	dnaA NWMN_0001
A0A0H3K9Z7	-0.2498	21.3312	-1.52645	0.18696	0.714704	-5.94681	Diacetyl reductase [(S)-acetoin forming] (EC 1.1.1.304) (Acetoin(diacetyl) reductase) (Meso-2,3-butanediol dehydrogenase)	NWMN_0071
A6QJD3	0.600689	15.6688	1.52491	0.187332	0.714704	-5.94872	Urease accessory protein UreG	ureG NWMN_2193
A0A0H3K8T0	-1.02074	16.1301	-1.51858	0.188868	0.715539	-5.95656	Uncharacterized protein	NWMN_1475
A0A0H3KAQ1	-0.627828	16.5439	-1.51765	0.189095	0.715539	-5.95771	Uncharacterized protein	NWMN_0323
A0A0H3K828	-0.2992	22.2571	-1.51468	0.189818	0.715539	-5.96137	Pyruvate dehydrogenase E1 component subunit beta (EC 1.2.4.1)	phdB NWMN_0960
A0A0H3K8S3	-0.176665	16.8809	-1.51383	0.190026	0.715539	-5.96242	Glucokinase (EC 2.7.1.2) (Glucose kinase)	glk NWMN_1451
A0A0H3K906	6.5703	12.4478	1.50765	0.191546	0.716898	-5.97005	RecJ-like phosphoesterase	NWMN_1598
A0A0H3KA68	-0.44399	15.4224	-1.50477	0.192259	0.716898	-5.9736	Zinc-containing alcohol dehydrogenase superfamily protein	NWMN_2272
A0A0H3KG31	0.432958	15.6604	1.50428	0.192378	0.716898	-5.97419	Signal recognition particle receptor FtsY (SRP receptor) (EC 3.6.5.4)	ftsY NWMN_1145
A6QEL9	-0.294797	16.5584	-1.50163	0.193037	0.716898	-5.97746	GTP cyclohydrolase FolE2 (EC 3.5.4.16)	folE2 NWMN_0529
A6QG93	-0.182466	18.5828	-1.49874	0.193756	0.716898	-5.98101	Isoleucine--tRNA ligase (EC 6.1.1.5) (Isoleucyl-tRNA synthetase) (IleRS)	ileS NWMN_1103
A6QHK7	-0.299929	15.9913	-1.49733	0.194108	0.716898	-5.98275	Probable GTP-binding protein EngB	engB NWMN_1567
A6QIS7	0.382861	16.1663	1.49268	0.195274	0.718063	-5.98846	D-alanine--D-alanine ligase (EC 6.3.2.4) (D-Ala-D-Ala ligase) (D-alanylalanine synthetase)	ddl NWMN_1987
A6QKF4	0.480594	16.1397	1.49057	0.195807	0.718063	-5.99106	Biofilm operon icaADBC HTH-type negative transcriptional regulator IcaR (Intercellular adhesion protein R)	icaR NWMN_2564
A6QHH3	-0.224964	16.3254	-1.48866	0.196287	0.718063	-5.9934	Histidine--tRNA ligase (EC 6.1.1.21) (Histidyl-tRNA synthetase) (HisRS)	hisS NWMN_1533
A0A0H3KHJ5	1.82076	14.4376	1.48274	0.197789	0.721275	-6.00066	Lipid II isoglutaminyl synthase (glutamine-hydrolyzing) subunit MurT (EC 6.3.5.13)	murT NWMN_1830
A0A0H3K8B3	0.567825	16.0609	1.47298	0.200289	0.728093	-6.0126	Biotin carboxylase (EC 6.3.4.14) (Acetyl-coenzyme A carboxylase biotin carboxylase subunit A)	accC NWMN_1431
A0A0H3K8J6	0.233398	17.0143	1.46752	0.201701	0.72829	-6.01927	Methicillin resistance expression factor FemB	femB NWMN_1287
A0A0H3K7S8	0.26793	16.1861	1.46592	0.202116	0.72829	-6.02123	Zinc metalloprotease (EC 3.4.24.-)	NWMN_1172
A0A0H3KAL4	-0.487297	17.7575	-1.46547	0.202233	0.72829	-6.02177	Putative long chain fatty acid-CoA ligase VraA (Acyl-CoA synthetase)	NWMN_2506
A6QIU3	6.21947	11.8735	1.45872	0.203994	0.730417	-6.02999	3-hydroxyacyl-[acyl-carrier-protein] dehydratase FabZ (EC 4.2.1.59) ((3R)-hydroxymyristoyl-[acyl-carrier-protein] dehydratase) ((3R)-hydroxymyristoyl-ACP dehydrase) (Beta-hydroxyacyl-ACP dehydratase)	fabZ NWMN_2003
A6QJI7	-0.74244	15.0912	-1.45837	0.204087	0.730417	-6.03042	Isopentenyl-diphosphate delta-isomerase (IPP isomerase) (EC 5.3.3.2) (Isopentenyl diphosphate:dimethylallyl diphosphate isomerase) (Isopentenyl pyrophosphate isomerase) (Type 2 isopentenyl diphosphate isomerase) (IDI-2)	fni NWMN_2247
A6QGC4	-0.297933	18.9321	-1.45043	0.206178	0.735624	-6.04007	Large ribosomal subunit protein bL28 (50S ribosomal protein L28)	rpmB NWMN_1134
A0A0H3K7X7	0.800295	17.079	1.43206	0.211101	0.748117	-6.06233	Bifunctional autolysin (EC 3.2.1.96) (EC 3.5.1.28)	atl NWMN_0922
A0A0H3K9D2	-0.169799	17.995	-1.43174	0.211186	0.748117	-6.06271	Aminopeptidase PepS	pepS NWMN_1817
A0A0H3K8Q3	-0.218298	16.7152	-1.43014	0.211621	0.748117	-6.06465	Aldo/keto reductase family protein	NWMN_1408
A0A0H3K6T8;A0A0H3K7J4;A0EWM8;A0EWU4;A0EX77	6.17872	12.3541	1.41323	0.216258	0.756053	-6.085	Uncharacterized protein	NWMN_0307
A6QGN9	-0.400159	15.5745	-1.40991	0.217181	0.756053	-6.08899	GMP reductase (EC 1.7.1.7) (Guanosine 5'-monophosphate oxidoreductase) (Guanosine monophosphate reductase)	guaC NWMN_1249
A6QJ85	0.421932	18.4192	1.40481	0.218605	0.756053	-6.09511	Large ribosomal subunit protein uL16 (50S ribosomal protein L16)	rplP NWMN_2145
A0A0H3K5H4	5.81944	11.5362	1.40411	0.2188	0.756053	-6.09595	Regulatory protein YycH-like domain-containing protein	NWMN_0020
A0A0H3KHX6	0.728058	16.0011	1.39575	0.221156	0.756053	-6.10595	UDP-N-acetylmuramoyl-tripeptide--D-alanyl-D-alanine ligase (EC 6.3.2.10) (D-alanyl-D-alanine-adding enzyme)	murF NWMN_1986
A0A0H3K7U2	-5.853	11.6359	-1.39551	0.221224	0.756053	-6.10624	Uncharacterized protein	NWMN_1197
A6QHA8	-0.466399	19.8366	-1.39472	0.221449	0.756053	-6.10719	Glycine--tRNA ligase (EC 6.1.1.14) (Glycyl-tRNA synthetase) (GlyRS)	glyQS NWMN_1468
A6QIR4	0.442792	16.017	1.39207	0.222199	0.756053	-6.11035	Endoribonuclease MazF (EC 3.1.-.-) (MazFSa) (Toxin MazF) (mRNA interferase MazF)	mazF NWMN_1974
A0A0H3K6H0	-0.556492	16.3087	-1.39178	0.222282	0.756053	-6.11069	DUF1806 family protein	NWMN_0531
A0A0H3K750	0.378692	15.5971	1.39015	0.222746	0.756053	-6.11264	Dihydropteroate synthase (DHPS) (EC 2.5.1.15) (Dihydropteroate pyrophosphorylase)	folP NWMN_0476
A0A0H3KEG7	-0.767588	15.5515	-1.38847	0.223226	0.756053	-6.11464	Secretory antigen SsaA	NWMN_2199
A0A0H3K7K5	7.0173	14.3101	1.38808	0.223336	0.756053	-6.1151	ABC transporter ATP-binding protein	NWMN_0704
A0A0H3K7Z3	-0.534989	15.8052	-1.38646	0.223802	0.756053	-6.11704	Cytochrome D ubiquinol oxidase, subunit I	cydA NWMN_0952
A0A0H3KC80;A0EWT6	0.949669	15.4459	1.38476	0.224287	0.756053	-6.11906	Phage major tail protein	NWMN_1025
A0A0H3K7K9	-0.975634	15.4659	-1.38292	0.224816	0.756053	-6.12125	Uncharacterized protein	NWMN_0710
A0A0H3KDJ0	0.146999	17.9481	1.38069	0.225458	0.756053	-6.1239	Signal transduction protein TRAP (Target of RNAIII-activating protein)	NWMN_1726
A0A0H3K656	0.209466	17.6406	1.38023	0.225591	0.756053	-6.12445	Adenylosuccinate synthetase (AMPSase) (AdSS) (EC 6.3.4.4) (IMP--aspartate ligase)	purA NWMN_0016
A0A0H3K8A8	0.424888	15.1373	1.38006	0.225639	0.756053	-6.12465	Peptidase M16 family protein	NWMN_1188
A0A0H3KAH9	-0.140199	16.8053	-1.36935	0.228748	0.761256	-6.13736	8-oxo-dGTP diphosphatase (EC 3.6.1.55)	NWMN_2387
A6QJC0	-6.70253	14.2611	-1.36671	0.229522	0.761256	-6.1405	Sulfur carrier protein FdhD	fdhD NWMN_2180
A0A0H3KEM7	0.301965	17.6267	1.36244	0.230777	0.761256	-6.14554	Uncharacterized protein	NWMN_2209
A0A0H3K7B6	0.844665	18.4574	1.36233	0.230807	0.761256	-6.14567	Quinol oxidase subunit 1 (EC 1.10.3.-)	qoxB NWMN_0929
A0A0H3K6G0	-0.0710999	19.379	-1.36149	0.231057	0.761256	-6.14667	DNA-directed RNA polymerase subunit beta' (RNAP subunit beta') (EC 2.7.7.6) (RNA polymerase subunit beta') (Transcriptase subunit beta')	rpoC NWMN_0505
A0A0H3KGZ9	6.20396	13.0857	1.3612	0.231143	0.761256	-6.14701	Alkaline phosphatase synthesis transcriptional regulatory protein	phoP NWMN_1586
A6QJD1	6.17436	13.0645	1.34998	0.234474	0.765558	-6.16024	Urease accessory protein UreE	ureE NWMN_2191
A0A0H3KC36	-0.297964	16.9048	-1.34654	0.235505	0.765558	-6.16429	Ribonuclease J (RNase J) (EC 3.1.-.-)	rnj NWMN_0956
A0A0H3KCA5	-6.50243	13.953	-1.3449	0.235998	0.765558	-6.16621	Carbamate kinase	arcC NWMN_1079
A6QJ87	-0.132766	19.632	-1.34463	0.236079	0.765558	-6.16653	Large ribosomal subunit protein uL22 (50S ribosomal protein L22)	rplV NWMN_2147
A0A0H3KBF3	-0.278964	16.6747	-1.33551	0.23884	0.765558	-6.17723	Cytokinin riboside 5'-monophosphate phosphoribohydrolase (EC 3.2.2.n1)	NWMN_0649
A6QE38	0.618079	15.0377	1.33054	0.240356	0.765558	-6.18305	5-methyltetrahydropteroyltriglutamate--homocysteine methyltransferase (EC 2.1.1.14) (Cobalamin-independent methionine synthase) (Methionine synthase, vitamin-B12 independent isozyme)	metE NWMN_0348
A6QEJ9	-0.274433	20.3397	-1.32929	0.240739	0.765558	-6.18451	Elongation factor G (EF-G)	fusA NWMN_0509
A0A0H3KHU9	6.24779	13.5084	1.32912	0.24079	0.765558	-6.18471	Staphylococcal accessory gene regulator A	agrA NWMN_1946
A6QGF1	-0.272697	16.4887	-1.31946	0.243769	0.765558	-6.19598	Methylenetetrahydrofolate--tRNA-(uracil-5-)-methyltransferase TrmFO (EC 2.1.1.74) (Folate-dependent tRNA (uracil-5-)-methyltransferase) (Folate-dependent tRNA(M-5-U54)-methyltransferase)	trmFO gid NWMN_1161
A6QGG3	-0.282098	16.9639	-1.31508	0.245129	0.765558	-6.20107	Proline--tRNA ligase (EC 6.1.1.15) (Prolyl-tRNA synthetase) (ProRS)	proS NWMN_1173
A0A0H3K811	0.511399	19.1823	1.31339	0.245655	0.765558	-6.20303	Probable quinol oxidase subunit 2 (Quinol oxidase polypeptide II)	qoxA NWMN_0930
A0A0H3K7D6	5.84232	12.5185	1.30787	0.247387	0.765558	-6.20945	Teichoic acid translocation ATP-binding protein	tagH NWMN_0607
A0A0H3KID5	-0.682832	19.2039	-1.30478	0.24836	0.765558	-6.21303	6-phosphogluconate dehydrogenase, decarboxylating (EC 1.1.1.44)	NWMN_2201
A6QHQ1	-0.1332	18.6531	-1.30284	0.248971	0.765558	-6.21527	Septation ring formation regulator EzrA	ezrA NWMN_1611
A6QFQ3	-1.56155	16.3491	-1.2982	0.250442	0.765558	-6.22063	2-succinyl-5-enolpyruvyl-6-hydroxy-3-cyclohexene-1-carboxylate synthase (SEPHCHC synthase) (EC 2.2.1.9) (Menaquinone biosynthesis protein MenD)	menD memD NWMN_0913
A0A0H3KE27	0.318731	16.9285	1.29733	0.250719	0.765558	-6.22164	Sigma factor sigB regulation protein	rsbU NWMN_1973
A0A0H3K841	0.256097	16.3717	1.29552	0.251296	0.765558	-6.22373	Probable CtpA-like serine protease	ctpA NWMN_1332
A0A0H3K6H8	5.85859	12.7972	1.29223	0.252346	0.765558	-6.22752	Uncharacterized protein	NWMN_0191
A0A0H3KGD3	-0.3938	22.2584	-1.2724	0.258764	0.765558	-6.25029	Cold shock protein CspA	cspA NWMN_1313
A6QHH5	-5.92403	13.1944	-1.27186	0.258942	0.765558	-6.25091	D-aminoacyl-tRNA deacylase (DTD) (EC 3.1.1.96) (Gly-tRNA(Ala) deacylase)	dtd NWMN_1535
A0A0H3K9M9	-0.305765	17.255	-1.27154	0.259048	0.765558	-6.25128	Sucrose-6-phosphate hydrolase (EC 3.2.1.26) (Invertase)	scrB NWMN_1948
A6QH66	0.0963328	17.47	1.27118	0.259166	0.765558	-6.25169	Arginine repressor	argR NWMN_1426
A6QHB0	0.574854	15.7491	1.26769	0.260312	0.765558	-6.25567	GTPase Era	era NWMN_1470
A0A0H3KAC9	5.9642	13.3725	1.26392	0.261557	0.765558	-6.25998	Glycine betaine/carnitine/choline ABC transporter	opuCC NWMN_2345
A0A0H3KEK1	-0.209899	18.5289	-1.25962	0.262982	0.765558	-6.26487	Lysine--tRNA ligase (EC 6.1.1.6) (Lysyl-tRNA synthetase) (LysRS)	lysS NWMN_0479
A0A0H3K9K0	-0.180531	16.4732	-1.25463	0.264644	0.765558	-6.27054	RNA polymerase sigma factor	sigB NWMN_1970
A0A0H3K9S0	0.177066	17.7008	1.25426	0.264768	0.765558	-6.27096	Pyrimidine-nucleoside phosphorylase (EC 2.4.2.2)	pdp NWMN_2040
A0A0H3KE62	-6.17303	14.0047	-1.25318	0.265131	0.765558	-6.27219	Deoxyribose-phosphate aldolase (DERA) (EC 4.1.2.4) (2-deoxy-D-ribose 5-phosphate aldolase) (Phosphodeoxyriboaldolase) (Deoxyriboaldolase)	deoC NWMN_2041
A0A0H3K9Z2	0.198365	16.9747	1.25242	0.265385	0.765558	-6.27305	Molybdenum cofactor biosynthesis protein B	moaB NWMN_2175
A6QIX2	-0.2483	19.3525	-1.25105	0.265844	0.765558	-6.2746	Probable DNA-directed RNA polymerase subunit delta (RNAP delta factor)	rpoE NWMN_2032
A0A0H3KF25	-0.350696	16.5425	-1.25075	0.265944	0.765558	-6.27494	Probable ergothioneine transporter EgtUBC	NWMN_0691
A0A0H3KAK1	-0.620415	15.3959	-1.25064	0.265982	0.765558	-6.27507	Sortase A, peptide LPXTG peptidoglycan transferase	srtA NWMN_2426
A0A0H3K6X7	-6.42667	14.7299	-1.24872	0.266626	0.765558	-6.27724	Uncharacterized protein	NWMN_0365
A0A0H3KE51	-0.312796	16.2349	-1.24553	0.267701	0.765558	-6.28085	UDP-N-acetylglucosamine 1-carboxyvinyltransferase (EC 2.5.1.7) (Enoylpyruvate transferase) (UDP-N-acetylglucosamine enolpyruvyl transferase) (EPT)	murZ murA NWMN_2028
A6QGE1	0.390333	18.8347	1.24519	0.267818	0.765558	-6.28124	Large ribosomal subunit protein bL19 (50S ribosomal protein L19)	rplS NWMN_1151
A0A0H3K7R0	-0.581964	17.691	-1.24318	0.268497	0.765558	-6.28351	Uncharacterized protein	NWMN_0807
A0A0H3KCC6	-5.75083	12.9884	-1.24237	0.26877	0.765558	-6.28442	Orotate phosphoribosyltransferase (OPRT) (OPRTase) (EC 2.4.2.10)	pyrE NWMN_1116
A0A0H3K5U9	0.543726	16.2256	1.24184	0.268951	0.765558	-6.28502	Ribulose-5-phosphate reductase (Ribulose-5-P reductase) (EC 1.1.1.405) (Ribitol-5-phosphate dehydrogenase)	tarJ NWMN_0190
A6QHU1	-0.144465	16.7296	-1.23391	0.271651	0.765558	-6.29396	Leucine--tRNA ligase (EC 6.1.1.4) (Leucyl-tRNA synthetase) (LeuRS)	leuS NWMN_1651
A6QGN7;A6QH94	0.722633	21.2511	1.23337	0.271838	0.765558	-6.29457	Large ribosomal subunit protein bL33B	rpmG2 NWMN_1247
A6QIU6	0.251166	17.6968	1.23187	0.272352	0.765558	-6.29626	ATP synthase epsilon chain (ATP synthase F1 sector epsilon subunit) (F-ATPase epsilon subunit)	atpC NWMN_2006
A0A0H3K8F3	-7.43693	15.8628	-1.23138	0.272518	0.765558	-6.29681	Pyruvate flavodoxin ferredoxin oxidoreductase, alpha subunit	porA NWMN_1198
A0A0H3KCW8	-0.1548	18.8071	-1.22556	0.274523	0.765558	-6.30334	Proline dipeptidase	NWMN_1434
A0A0H3K6Y7	-0.1372	20.4789	-1.22514	0.274669	0.765558	-6.30382	Uncharacterized protein	NWMN_0377
A0A0H3KD70	5.25684	11.5541	1.22492	0.274746	0.765558	-6.30407	Regulatory protein YycH domain-containing protein	NWMN_0019
A0A0H3KFK7	-5.42429	12.141	-1.22475	0.274806	0.765558	-6.30426	isochorismate synthase (EC 5.4.4.2) (Isochorismate mutase)	NWMN_0912
A0A0H3KC41	-0.146	20.5598	-1.22228	0.275659	0.765558	-6.30702	Dihydrolipoamide acetyltransferase component of pyruvate dehydrogenase complex (EC 2.3.1.-)	pdhC NWMN_0961
A0A0H3KAS7	0.299331	17.1683	1.2206	0.276242	0.765558	-6.3089	DinB-like domain-containing protein	NWMN_2591
A0A0H3K9T5	5.48522	12.1457	1.21799	0.277151	0.765558	-6.31182	Replicative DNA helicase (EC 5.6.2.3)	dnaB NWMN_0015
A0A0H3KDC4	0.1061	18.1582	1.2161	0.277811	0.765558	-6.31394	Catabolite control protein A	ccpA NWMN_1629
A0A0H3K8A7	-5.42507	12.3376	-1.21159	0.279388	0.765558	-6.31896	Pyridoxal phosphate homeostasis protein (PLP homeostasis protein)	NWMN_1098
A6QH23	-0.562553	15.7804	-1.21111	0.279559	0.765558	-6.3195	Glycerol-3-phosphate dehydrogenase [NAD(P)+] (EC 1.1.1.94) (NAD(P)(+)-dependent glycerol-3-phosphate dehydrogenase) (NAD(P)H-dependent dihydroxyacetone-phosphate reductase)	gpsA NWMN_1383
A0A0H3KCF1	0.449353	15.0603	1.20944	0.280145	0.765558	-6.32136	DNA topoisomerase 1 (EC 5.6.2.1) (DNA topoisomerase I)	topA NWMN_1160
A0A0H3K8I6	5.55323	12.7619	1.20741	0.280859	0.765558	-6.32362	DNA topoisomerase 4 subunit B (EC 5.6.2.2) (Topoisomerase IV subunit B)	parE NWMN_1267
A0A0H3KJ14	-0.563452	15.4528	-1.2004	0.28334	0.765558	-6.3314	Uncharacterized protein	NWMN_2489
A6QGC9	-0.38993	16.5685	-1.19736	0.284423	0.765558	-6.33477	Phosphate acyltransferase (EC 2.3.1.274) (Acyl-ACP phosphotransacylase) (Acyl-[acyl-carrier-protein]--phosphate acyltransferase) (Phosphate-acyl-ACP acyltransferase)	plsX NWMN_1139
A0A0H3K8Y7	0.211165	16.7812	1.19694	0.284571	0.765558	-6.33523	DNA polymerase I (EC 2.7.7.7)	polA NWMN_1583
A0A0H3K6G3	0.173265	17.2268	1.19641	0.284763	0.765558	-6.33583	Haloacid dehalogenase-like hydrolase	NWMN_0517
A0A0H3K6Q7	-5.62284	13.1743	-1.19219	0.286273	0.765558	-6.34049	Para-aminobenzoate synthase component II	pabA NWMN_0682
A0A0H3K6Q0;A0EWI6;A0EWQ0;A0EX32	-1.41623	15.6705	-1.19118	0.286634	0.765558	-6.3416	Single-stranded DNA-binding protein	NWMN_0272
A6QHI4	-5.52257	12.8909	-1.18997	0.287068	0.765558	-6.34294	Holliday junction branch migration complex subunit RuvA	ruvA NWMN_1544
A0A0H3KIL8	-6.0126	14.282	-1.18828	0.287678	0.765558	-6.34481	Amino acid ABC transporter, permease protein	NWMN_2312
A6QIE0	-0.193198	16.4564	-1.18696	0.288153	0.765558	-6.34626	NH(3)-dependent NAD(+) synthetase (EC 6.3.1.5)	nadE NWMN_1850
A0A0H3KAU4	-6.21597	14.8227	-1.18547	0.288692	0.765558	-6.3479	ABC-2 type transporter transmembrane domain-containing protein	NWMN_2542
A0A0H3K5Z7	-5.88344	14.0294	-1.18182	0.290012	0.765558	-6.35191	ADP-dependent (S)-NAD(P)H-hydrate dehydratase (EC 4.2.1.136) (ADP-dependent NAD(P)HX dehydratase)	nnrD NWMN_0006
A0A0H3K839;A0A0H3K9A1;A0EWM6;A0EWU2	7.07796	7.32573	1.17963	0.290809	0.765558	-6.35432	P68 RBP/TagC-like beta-propeller domain-containing protein	NWMN_1031
A0A0H3K7A7	-5.36564	12.5647	-1.17605	0.292115	0.765558	-6.35825	Aminotransferase (EC 2.6.1.-)	NWMN_0919
A6QK85	-6.04704	14.5035	-1.17531	0.292384	0.765558	-6.35906	Pantothenate synthetase (PS) (EC 6.3.2.1) (Pantoate--beta-alanine ligase) (Pantoate-activating enzyme)	panC NWMN_2495
A0A0H3K967	0.602982	15.2661	1.17474	0.292593	0.765558	-6.35969	Coproporphyrin III ferrochelatase (EC 4.99.1.9)	hemH cpfC NWMN_1724
A6QGA5	-5.41164	12.7594	-1.17107	0.293937	0.765558	-6.3637	Orotidine 5'-phosphate decarboxylase (EC 4.1.1.23) (OMP decarboxylase) (OMPDCase) (OMPdecase)	pyrF NWMN_1115
A0A0H3KEB3	-5.40564	12.7565	-1.16832	0.294948	0.765558	-6.36671	PTS system lactose-specific EIIA component (EIIA-Lac) (EIII-Lac) (Lactose-specific phosphotransferase enzyme IIA component)	lacF NWMN_2095
A6QF68	-0.207199	17.395	-1.16813	0.295018	0.765558	-6.36692	HPr kinase/phosphorylase (HPrK/P) (EC 2.7.11.-) (EC 2.7.4.-) (HPr(Ser) kinase/phosphorylase)	hprK NWMN_0728
A6QIU9	0.157033	21.1353	1.16771	0.295173	0.765558	-6.36738	ATP synthase subunit alpha (EC 7.1.2.2) (ATP synthase F1 sector subunit alpha) (F-ATPase subunit alpha)	atpA NWMN_2009
A0A0H3KEJ6	-0.0967665	18.7183	-1.16715	0.295379	0.765558	-6.36798	ATP-dependent zinc metalloprotease FtsH (EC 3.4.24.-)	ftsH NWMN_0473
A6QF35	0.388259	15.7239	1.16601	0.2958	0.765558	-6.36923	Putative lipid kinase NWMN_0695 (EC 2.7.1.-)	NWMN_0695
A6QGA4	-5.6773	13.6467	-1.16383	0.296607	0.765558	-6.37161	Carbamoyl phosphate synthase large chain (EC 6.3.4.16) (EC 6.3.5.5) (Carbamoyl phosphate synthetase ammonia chain)	carB NWMN_1114
A0A0H3KAZ4	5.43434	12.9061	1.1636	0.296692	0.765558	-6.37186	N-acetylmuramoyl-L-alanine amidase aaa	NWMN_0429
A0A0H3KFC1	0.231864	16.3226	1.1613	0.297543	0.765558	-6.37436	Uncharacterized protein	NWMN_0823
A0A0H3KE80	0.316633	19.8475	1.1554	0.299739	0.765558	-6.38077	NADH-dependent flavin oxidoreductase Oye family protein	NWMN_0315
A0A0H3KHA5	5.33697	12.7236	1.15504	0.299876	0.765558	-6.38117	Uncharacterized protein	NWMN_1728
A0A0H3K9U7	0.695048	15.2226	1.15272	0.300744	0.765558	-6.38368	PTS system mannitol-specific EIICB component (EC 2.7.1.197) (EIICB-Mtl)	mtlF NWMN_2057
A0A0H3KDP5;A0EWL5;A0EWT1	5.27074	12.6113	1.1397	0.305657	0.765558	-6.39775	Phi Mu50B-like protein	NWMN_1020
A6QDF1	-5.6351	13.7889	-1.1389	0.305959	0.765558	-6.3986	Heme oxygenase (staphylobilin-producing) 2 (EC 1.14.99.48) (Heme-degrading monooxygenase 2) (Iron-regulated surface determinant 2) (Iron-responsive surface determinant 2)	isdI NWMN_0111
A6QH17	-5.41724	13.1721	-1.13864	0.30606	0.765558	-6.39889	Chorismate synthase (CS) (EC 4.2.3.5) (5-enolpyruvylshikimate-3-phosphate phospholyase)	aroC NWMN_1377
A6QGQ0	-5.56874	13.6547	-1.13536	0.307309	0.765558	-6.40241	Large-conductance mechanosensitive channel	mscL NWMN_1260
A0A0H3K9V4	1.10067	20.096	1.13444	0.307661	0.765558	-6.4034	Alkaline shock response membrane anchor protein AmaP	NWMN_2088
A6QIQ2	-5.29677	12.8581	-1.13204	0.308579	0.765558	-6.40598	Ketol-acid reductoisomerase (NADP(+)) (KARI) (EC 1.1.1.86) (Acetohydroxy-acid isomeroreductase) (AHIR) (Alpha-keto-beta-hydroxylacyl reductoisomerase) (Ketol-acid reductoisomerase type 1) (Ketol-acid reductoisomerase type I)	ilvC NWMN_1962
A0A0H3K9S1	-0.184032	16.8579	-1.1309	0.309018	0.765558	-6.4072	Uncharacterized protein	NWMN_2072
A6QKK2	-5.19831	12.5832	-1.12742	0.310353	0.765558	-6.41092	tRNA modification GTPase MnmE (EC 3.6.-.-)	mnmE trmE NWMN_2612
A0A0H3K856	-5.9875	14.8925	-1.12706	0.310493	0.765558	-6.41131	DNA-binding protein	NWMN_1074
A6QGG8	0.451099	18.6211	1.12465	0.311423	0.765558	-6.41389	Translation initiation factor IF-2	infB NWMN_1178
A0A0H3KC94	3.89621	1.94811	1.12238	0.312299	0.765558	-6.4163	Cell division protein ZapA (Z ring-associated protein ZapA)	NWMN_1053
A0A0H3KIG5	-3.93323	1.96662	-1.12238	0.312299	0.765558	-6.41631	Aldose 1-epimerase (Galactose mutarotase) (Type-1 mutarotase)	NWMN_2239
A0A0H3KEW2	4.21584	2.10792	1.12237	0.312302	0.765558	-6.41631	AraC effector-binding domain-containing protein	NWMN_2334
A0A0H3KAX8	4.3082	2.1541	1.12237	0.312303	0.765558	-6.41632	Uncharacterized protein	NWMN_0413
A0A0H3K8S9	4.31873	2.15936	1.12237	0.312303	0.765558	-6.41632	Acetoin utilization protein	acuA NWMN_1627
A0A0H3KA47	-4.35176	2.17588	-1.12237	0.312304	0.765558	-6.41632	Uncharacterized protein	NWMN_2238
A0A0H3KH20	4.42801	2.21401	1.12237	0.312305	0.765558	-6.41632	PTS system, N-acetylglucosamine-specific IIBC component	NWMN_1619
A0A0H3KBR1	4.45941	2.22971	1.12237	0.312305	0.765558	-6.41632	Disulfide oxidoreductase	NWMN_0808
A0A0H3K757	4.46691	2.23346	1.12237	0.312305	0.765558	-6.41632	DNA repair protein RadA	radA NWMN_0488
A6QIT6	4.67373	2.33686	1.12236	0.312309	0.765558	-6.41633	Hydroxyethylthiazole kinase (EC 2.7.1.50) (4-methyl-5-beta-hydroxyethylthiazole kinase) (TH kinase) (Thz kinase)	thiM NWMN_1996
A0A0H3KAY0	4.76362	2.38181	1.12235	0.31231	0.765558	-6.41634	Lactonase drp35	drp35 NWMN_2586
A0A0H3KF35	4.81512	2.40756	1.12235	0.312311	0.765558	-6.41634	DedA family protein	NWMN_2409
A6QDV0	4.84472	2.42236	1.12235	0.312312	0.765558	-6.41634	Putative N-acetylmannosamine-6-phosphate 2-epimerase (EC 5.1.3.9) (ManNAc-6-P epimerase)	nanE NWMN_0260
A0A0H3KAA3	-4.90468	2.45234	-1.12235	0.312313	0.765558	-6.41634	Formate/nitrite transporter family protein	NWMN_2303
A0A0H3KBB7	4.92868	2.46434	1.12235	0.312313	0.765558	-6.41634	Glycerol-3-phosphate cytidylyltransferase (EC 2.7.7.39)	tagD NWMN_0611
A0A0H3K5M7;P95701	4.95222	2.47611	1.12234	0.312314	0.765558	-6.41635	Capsular polysaccharide synthesis enzyme CapG	capG NWMN_0101
A0A0H3K682	-4.97135	2.48567	-1.12234	0.312314	0.765558	-6.41635	67 kDa Myosin-crossreactive streptococcal antigen homolog	NWMN_0050
A0A0H3KG99	5.00985	2.50492	1.12234	0.312315	0.765558	-6.41635	4-hydroxybenzoyl-CoA thioesterase	NWMN_1264
A0A0H3KIZ0	-5.09301	2.54651	-1.12234	0.312316	0.765558	-6.41635	Acetyltransferase (EC 2.3.1.-)	NWMN_2455
A0A0H3K9R6	-5.15404	2.57702	-1.12233	0.312318	0.765558	-6.41636	Type II pantothenate kinase (EC 2.7.1.33) (PanK-II) (Pantothenic acid kinase)	coaW NWMN_2034
A0A0H3KEX5	5.18501	2.5925	1.12233	0.312318	0.765558	-6.41636	Uncharacterized protein	NWMN_0641
A0A0H3K6H3	-5.19194	2.59597	-1.12233	0.312319	0.765558	-6.41636	Probable acetyl-CoA acyltransferase (EC 2.3.1.16) (EC 2.3.1.9) (Acetoacetyl-CoA thiolase) (Putative acetyl-CoA C-acetyltransferase VraB)	fadA NWMN_0167
A6QI28	-5.19201	2.596	-1.12233	0.312319	0.765558	-6.41636	UPF0754 membrane protein NWMN_1738	NWMN_1738
A0A0H3KEU1	-5.21018	2.60509	-1.12233	0.312319	0.765558	-6.41636	Assimilatory nitrite reductase [NAD(P)H], large subunit	nirB NWMN_2300
A0A0H3K6K9	-5.96077	2.98038	-1.12228	0.312338	0.765558	-6.41641	Teichoic acid biosynthesis protein B	tagB NWMN_0609
A0A0H3K6U4	0.272464	16.581	1.12206	0.312425	0.765558	-6.41665	Uncharacterized protein	NWMN_0317
A0A0H3K8I5	-5.43837	13.4324	-1.12206	0.312426	0.765558	-6.41666	Uncharacterized protein	NWMN_1323
A0A0H3KAT2	-5.38884	13.2778	-1.12187	0.312499	0.765558	-6.41686	N-acetyltransferase family protein	NWMN_2596
A0A0H3KEQ0	5.15788	12.5075	1.1211	0.312795	0.765558	-6.41767	Ribose-5-phosphate isomerase A (EC 5.3.1.6) (Phosphoriboisomerase A) (PRI)	rpi rpiA NWMN_2237
A0A0H3K7X1	5.14321	12.5038	1.11965	0.313359	0.765558	-6.41922	1,4-dihydroxy-2-naphthoate octaprenyltransferase (DHNA-octaprenyltransferase) (EC 2.5.1.74)	menA NWMN_0911
A0A0H3K8Y4	-5.24821	12.8952	-1.11677	0.31448	0.765558	-6.42229	Primosomal protein DnaI	dnaI NWMN_1577
A0A0H3K767	0.445292	15.6626	1.11616	0.314718	0.765558	-6.42294	Serine acetyltransferase (EC 2.3.1.30)	cysE NWMN_0491
A0A0H3KHZ8	0.422721	15.3028	1.1124	0.316184	0.765558	-6.42693	Transcription termination factor Rho (EC 3.6.4.-) (ATP-dependent helicase Rho)	rho NWMN_2025
A0A0H3K7P6	-0.773816	16.3928	-1.10993	0.317152	0.765558	-6.42954	Dihydroorotase (DHOase) (EC 3.5.2.3)	pyrC NWMN_1112
A6QJ59	0.204567	20.5326	1.10679	0.318388	0.765558	-6.43287	Small ribosomal subunit protein uS9 (30S ribosomal protein S9)	rpsI NWMN_2119
A6QK48	0.624417	15.836	1.10626	0.318595	0.765558	-6.43343	Copper chaperone CopZ	copZ NWMN_2458
A0A0H3K7W7	-6.11213	15.4715	-1.10391	0.319523	0.765558	-6.43592	Uncharacterized protein	NWMN_0901
A0A0H3K9U6	-0.457697	16.6747	-1.10304	0.319867	0.765558	-6.43684	Ferrichrome ABC transporter lipoprotein	NWMN_2078
A0A0H3KHV3	5.59837	14.1094	1.09846	0.32168	0.765558	-6.44166	Uncharacterized protein	NWMN_1951
A0A0H3K886	-4.94618	12.1047	-1.09748	0.322071	0.765558	-6.4427	protein-serine/threonine phosphatase (EC 3.1.3.16)	NWMN_1129
A0A0H3KGF0	5.14558	12.7986	1.09659	0.322427	0.765558	-6.44364	Acetyltransferase, GNAT family protein	NWMN_1331
A0A0H3KD55	0.233832	17.0653	1.09501	0.323054	0.765558	-6.44529	Cell shape-determining protein MreC (Cell shape protein MreC)	mreC NWMN_1551
A0A0H3K7V7	-0.250198	17.4531	-1.09419	0.323381	0.765558	-6.44615	Enoyl-[acyl-carrier-protein] reductase [NADPH] (ENR) (EC 1.3.1.39)	NWMN_0881
A0A0H3K8M5	-0.377298	17.2353	-1.09246	0.324071	0.765558	-6.44797	L-threonine dehydratase catabolic TdcB (EC 4.3.1.19) (Threonine deaminase)	ilvA NWMN_1348
A0A0H3K6D2	-5.13851	12.8539	-1.0913	0.324538	0.765558	-6.44919	DNA-directed DNA polymerase (EC 2.7.7.7)	dnaX NWMN_0442
A0A0H3KHB0	2.17315	14.2672	1.09091	0.324692	0.765558	-6.4496	Cmp binding factor 1	NWMN_1734
A6QHH7	-5.23742	12.9759	-1.09013	0.325007	0.765558	-6.45042	Adenine phosphoribosyltransferase (APRT) (EC 2.4.2.7)	apt NWMN_1537
A0A0H3K7V5	-0.1984	20.4974	-1.08852	0.325649	0.765558	-6.4521	Glutamine synthetase (EC 6.3.1.2)	glnA NWMN_1217
A0A0H3KGM7	-0.183666	18.3232	-1.08838	0.325707	0.765558	-6.45225	Glucose-6-phosphate 1-dehydrogenase (G6PD) (EC 1.1.1.49)	zwf NWMN_1412
A6QHL3	5.43571	13.6003	1.08783	0.325927	0.765558	-6.45282	Large ribosomal subunit protein bL35 (50S ribosomal protein L35)	rpmI NWMN_1573
A0A0H3KCH0	-4.96408	12.3312	-1.08564	0.32681	0.765558	-6.45512	Pyruvate ferredoxin oxidoreductase, beta subunit	porB NWMN_1199
A0A0H3KBN3	-5.09161	12.7939	-1.08302	0.327865	0.765558	-6.45785	Uncharacterized protein	NWMN_0779
A0A0H3KCS1	-5.30242	13.3431	-1.0822	0.328195	0.765558	-6.45871	Uncharacterized protein	NWMN_1354
A0A0H3KJ25	-0.248666	20.5808	-1.07814	0.329842	0.765558	-6.46295	Probable malate:quinone oxidoreductase (EC 1.1.5.4) (MQO) (Malate dehydrogenase [quinone])	mqo NWMN_2504
A0A0H3KFR4	-5.46147	13.9296	-1.07784	0.329963	0.765558	-6.46326	Uncharacterized protein	NWMN_0984
A0A0H3KCT5	-5.06541	12.8079	-1.07601	0.330704	0.765558	-6.46515	asparaginase (EC 3.5.1.1)	ansA NWMN_1387
A0A0H3KBJ6	-4.96048	12.4258	-1.07599	0.330713	0.765558	-6.46518	UvrABC system protein B (Protein UvrB) (Excinuclease ABC subunit B)	uvrB NWMN_0726
A6QHC8	-0.130933	20.0761	-1.07498	0.331124	0.765558	-6.46623	Small ribosomal subunit protein bS20 (30S ribosomal protein S20)	rpsT NWMN_1488
A0A0H3K925	-5.13611	13.058	-1.07171	0.332457	0.765669	-6.46962	Uncharacterized protein	NWMN_1657
A0A0H3K8B6	-4.90065	12.2769	-1.07162	0.332496	0.765669	-6.46972	Carbamoyl phosphate synthase small chain (EC 6.3.5.5) (Carbamoyl phosphate synthetase glutamine chain)	pyrAA carA NWMN_1113
A0A0H3K8B7	-0.230964	16.5329	-1.06865	0.333709	0.765736	-6.47279	Octanoyltransferase LipM (EC 2.3.1.181) (Octanoyl-[acyl-carrier-protein]:[GcvH] N-octanoyltransferase)	lipM NWMN_1437
A0A0H3K7R5	-5.38681	13.8577	-1.06831	0.33385	0.765736	-6.47315	Type II NADH:quinone oxidoreductase (EC 1.6.5.9) (NDH-2)	NWMN_0809
A6QGA1	-5.02718	12.8406	-1.06341	0.335864	0.765969	-6.47821	Aspartate carbamoyltransferase catalytic subunit (EC 2.1.3.2) (Aspartate transcarbamylase) (ATCase)	pyrB NWMN_1111
A0A0H3KF44	-5.12851	13.2409	-1.0583	0.337977	0.765969	-6.48348	Uncharacterized protein	NWMN_0711
A6QD63;P0C1V0	-4.85539	12.2612	-1.05744	0.338334	0.765969	-6.48437	Ribosomal RNA large subunit methyltransferase H	NWMN_0023
A0A0H3K6X8	4.79952	12.125	1.05687	0.338568	0.765969	-6.48494	phosphoglycerate mutase (2,3-diphosphoglycerate-dependent) (EC 5.4.2.11)	NWMN_0367
A0A0H3K9X8	4.96555	12.7324	1.05539	0.339185	0.765969	-6.48647	Alpha-acetolactate decarboxylase (EC 4.1.1.5)	alsD NWMN_2110
A0A0H3KCD1	-5.02465	12.9294	-1.05533	0.339208	0.765969	-6.48653	Coenzyme A biosynthesis bifunctional protein CoaBC (DNA/pantothenate metabolism flavoprotein) (Phosphopantothenoylcysteine synthetase/decarboxylase) (PPCS-PPCDC) [Includes: Phosphopantothenoylcysteine decarboxylase (PPC decarboxylase) (PPC-DC) (EC 4.1.1.36) (CoaC); Phosphopantothenate--cysteine ligase (EC 6.3.2.5) (CoaB) (Phosphopantothenoylcysteine synthetase) (PPC synthetase) (PPC-S)]	coaBC NWMN_1121
A0A0H3KHL8	5.12494	13.3089	1.05164	0.340744	0.765969	-6.49031	Uncharacterized protein	NWMN_1865
A0A0H3K6S0	-5.03791	13.0499	-1.05026	0.341322	0.765969	-6.49173	Uncharacterized protein	NWMN_0718
A0A0H3K769;Q9AGS5	-0.113967	20.1765	-1.05012	0.341379	0.765969	-6.49187	Large ribosomal subunit protein uL11	rplK NWMN_0499
A0A0H3K8A4	0.486921	15.0558	1.04963	0.341586	0.765969	-6.49238	Penicillin-binding protein 1	pbpA NWMN_1091
A0A0H3K6Z1	-0.362891	15.2208	-1.04799	0.342269	0.765969	-6.49405	Uncharacterized protein	NWMN_0799
A6QEE6	-5.00798	13.0006	-1.04391	0.343985	0.765969	-6.49822	Ribosomal RNA small subunit methyltransferase A (EC 2.1.1.182) (16S rRNA (adenine(1518)-N(6)/adenine(1519)-N(6))-dimethyltransferase) (16S rRNA dimethyladenosine transferase) (16S rRNA dimethylase) (S-adenosylmethionine-6-N', N'-adenosyl(rRNA) dimethyltransferase)	rsmA ksgA NWMN_0456
A0A0H3K7S1	-5.51964	14.5977	-1.04316	0.344298	0.765969	-6.49898	Glycerophosphoryl diester phosphodiesterase	glpQ NWMN_0830
A6QFL7	-4.82502	12.3982	-1.04088	0.345259	0.765969	-6.50131	NAD kinase (EC 2.7.1.23) (ATP-dependent NAD kinase)	nadK NWMN_0877
A0A0H3K8F9	-5.02521	13.1187	-1.03806	0.34645	0.765969	-6.50418	Uncharacterized protein	NWMN_1497
A0A0H3K762	0.433719	14.9927	1.03549	0.347541	0.765969	-6.50679	Peptidase M20 dimerisation domain-containing protein	NWMN_0511
A0A0H3KDE2	-5.12234	13.5203	-1.03502	0.347738	0.765969	-6.50726	proline dehydrogenase (EC 1.5.5.2)	putA NWMN_1658
A6QI55	4.66977	11.8613	1.03475	0.347854	0.765969	-6.50754	Regulatory protein RecX	recX NWMN_1765
A0A0H3K8B0	-4.70756	12.0936	-1.03438	0.348011	0.765969	-6.50791	Putative competence-damage inducible protein	cinA NWMN_1193
A0A0H3K7Y1	-0.1068	17.8051	-1.03385	0.348237	0.765969	-6.50845	N5-carboxyaminoimidazole ribonucleotide mutase (N5-CAIR mutase) (EC 5.4.99.18) (5-(carboxyamino)imidazole ribonucleotide mutase)	purE NWMN_0933
A0A0H3K846	-0.285798	17.5126	-1.03317	0.348525	0.765969	-6.50914	Uncharacterized protein	NWMN_1339
A0A0H3K6W8	-4.90339	12.7601	-1.03316	0.348529	0.765969	-6.50915	Uncharacterized protein	NWMN_0777
A6QID2	0.201796	15.7139	1.02717	0.351084	0.769382	-6.51521	DNA ligase (EC 6.5.1.2) (Polydeoxyribonucleotide synthase [NAD(+)])	ligA NWMN_1842
A0A0H3KGN6	-4.69493	12.1802	-1.02336	0.352717	0.769382	-6.51905	Pyruvate dehydrogenase E1 component subunit beta (EC 1.2.4.1)	NWMN_1422
A0A0H3KAS2	4.72626	12.3158	1.02301	0.352868	0.769382	-6.5194	HTH-type transcriptional regulator	NWMN_2511
A6QD48	-0.138366	18.9881	-1.02231	0.353168	0.769382	-6.5201	Serine--tRNA ligase (EC 6.1.1.11) (Seryl-tRNA synthetase) (SerRS) (Seryl-tRNA(Ser/Sec) synthetase)	serS NWMN_0008
A0A0H3KEE9	0.624413	15.2961	1.02072	0.35385	0.769382	-6.5217	Molybdopterin synthase sulfur carrier subunit (MPT synthase subunit 1) (Molybdenum cofactor biosynthesis protein D) (Molybdopterin-converting factor small subunit) (Molybdopterin-converting factor subunit 1) (Sulfur carrier protein MoaD)	moaD NWMN_2170
A0A0H3K902	0.143499	16.7312	1.01776	0.35513	0.769382	-6.52468	Serine protease HtrA-like	NWMN_1621
A0A0H3K5Z1	5.24734	13.6418	1.01745	0.355264	0.769382	-6.52499	5'-nucleotidase, lipoprotein e(P4) family protein	NWMN_0249
A0A0H3KBD2	-0.463464	16.9848	-1.01712	0.355407	0.769382	-6.52532	Uncharacterized protein	NWMN_0626
A0A0H3K892	-4.6817	12.2176	-1.01243	0.357436	0.772329	-6.53001	Chromosome partition protein Smc	smc NWMN_1144
A0A0H3KF36	-0.53975	15.3924	-1.01051	0.358269	0.772685	-6.53193	Ferrichrome ABC transporter lipoprotein	NWMN_0705
A0A0H3KH34	-4.89068	13.1393	-1.00621	0.360146	0.774796	-6.53622	Glutamyl-aminopeptidase	NWMN_1638
A0A0H3KC25	-4.94931	13.3406	-1.00389	0.361161	0.774796	-6.53853	Phosphoribosylglycinamide formyltransferase (EC 2.1.2.2) (5'-phosphoribosylglycinamide transformylase) (GAR transformylase) (GART)	purN NWMN_0940
A0A0H3K8F5	-5.24267	14.2826	-1.00367	0.361259	0.774796	-6.53875	ComE operon protein 2	comEB NWMN_1491
A0A0H3K6D0	-0.537246	14.6216	-1.0015	0.36221	0.775397	-6.54091	Glutamate synthase, small subunit	gltD NWMN_0437
A0A0H3K890	-0.155099	17.3746	-0.999223	0.36321	0.776101	-6.54316	Uncharacterized protein	NWMN_1072
A6QEJ8	0.1262	20.547	0.994655	0.365224	0.776771	-6.54769	Small ribosomal subunit protein uS7 (30S ribosomal protein S7)	rpsG NWMN_0508
A0A0H3K7M2	-0.617332	18.6163	-0.993728	0.365635	0.776771	-6.5486	Cold shock protein CspA	cspC NWMN_0761
A0A0H3K6W6	-5.26503	14.1342	-0.99056	0.367038	0.776771	-6.55173	Uncharacterized protein	NWMN_0347
A0A0H3K7H3	-4.58156	12.2522	-0.987413	0.368437	0.776771	-6.55483	Anthranilate/para-aminobenzoate synthase component I	pabB NWMN_0683
A0A0H3K685	0.203367	21.9018	0.986708	0.368751	0.776771	-6.55552	Uncharacterized protein	NWMN_0364
A0A0H3KEM8	-0.213898	16.3358	-0.985753	0.369177	0.776771	-6.55646	Uncharacterized protein	NWMN_0530
A0A0H3K9T2	-0.141267	19.9129	-0.984344	0.369806	0.776771	-6.55784	Fructose-bisphosphate aldolase (EC 4.1.2.13) (Fructose-1,6-bisphosphate aldolase)	fbaA NWMN_2029
A0A0H3KAQ6	-4.65437	12.5342	-0.9786	0.372378	0.776771	-6.56347	Uncharacterized protein	NWMN_2557
A0A0H3K7M9	0.200199	17.4538	0.977555	0.372848	0.776771	-6.56449	2,3-bisphosphoglycerate-independent phosphoglycerate mutase (BPG-independent PGAM) (Phosphoglyceromutase) (iPGM) (EC 5.4.2.12)	pgm gpmI NWMN_0744
A0A0H3K984	0.560031	17.1169	0.976395	0.37337	0.776771	-6.56562	Methionine aminopeptidase (MAP) (MetAP) (EC 3.4.11.18) (Peptidase M)	map1 map NWMN_1826
A6QGC0	-0.292894	15.5442	-0.976014	0.373541	0.776771	-6.56599	Serine/threonine-protein kinase PrkC (Ser/Thr-protein kinase PrkC) (EC 2.7.11.1)	prkC NWMN_1130
A0A0H3KAA1	-4.68119	12.8361	-0.974785	0.374095	0.776771	-6.56719	Amino acid ABC transporter, ATP-binding protein	NWMN_2311
A0A0H3K7A9	-4.69249	12.1493	-0.973846	0.374518	0.776771	-6.5681	Uncharacterized protein	NWMN_0587
A0A0H3K8N9	-0.1243	21.4989	-0.973564	0.374646	0.776771	-6.56838	Small ribosomal subunit protein bS1 (30S ribosomal protein S1)	rpsA NWMN_1385
A6QF32	-4.40412	11.7673	-0.971569	0.375547	0.776771	-6.57032	Histidinol-phosphate aminotransferase (EC 2.6.1.9) (Imidazole acetol-phosphate transaminase)	hisC NWMN_0692
A0A0H3KH25	-5.17547	14.4486	-0.971471	0.375591	0.776771	-6.57042	Putative long chain fatty acid-CoA ligase VraA (EC 6.2.1.1) (Acyl-CoA synthetase)	acs NWMN_1626
A0A0H3KFC9	-0.0828329	17.3876	-0.970868	0.375864	0.776771	-6.571	Signal peptidase I (EC 3.4.21.89)	spsB NWMN_0836
A0A0H3KAN0	-4.4838	12.1833	-0.966912	0.377658	0.776771	-6.57484	Uncharacterized protein	NWMN_2527
A0A0H3K6L2	4.61142	12.6964	0.966686	0.377761	0.776771	-6.57506	Uncharacterized protein	NWMN_0614
A0A0H3K7S4	-4.55123	12.4569	-0.965981	0.378081	0.776771	-6.57575	Uncharacterized protein	NWMN_0842
A6QHF8	0.314766	18.9989	0.965765	0.378179	0.776771	-6.57595	UPF0297 protein NWMN_1518	NWMN_1518
A0A0H3KD37	0.274194	15.7256	0.965486	0.378306	0.776771	-6.57622	cysteine desulfurase (EC 2.8.1.7)	NWMN_1524
A0A0H3K7T2	5.36323	6.72189	0.956767	0.38229	0.780228	-6.58464	DNA translocase FtsK/SpoIIIE family protein	ftsK NWMN_1185
A6QI23	-0.151099	17.2087	-0.956442	0.382439	0.780228	-6.58496	Foldase protein PrsA (EC 5.2.1.8)	prsA NWMN_1733
A6QGH0	0.586845	14.8756	0.954613	0.383279	0.780228	-6.58672	tRNA pseudouridine synthase B (EC 5.4.99.25) (tRNA pseudouridine(55) synthase) (Psi55 synthase) (tRNA pseudouridylate synthase) (tRNA-uridine isomerase)	truB NWMN_1180
A0A0H3KEP6	0.149133	20.3794	0.954486	0.383338	0.780228	-6.58684	Oxidoreductase, short chain dehydrogenase/reductase family protein	NWMN_2229
A6QH81	-4.89261	13.8045	-0.952283	0.384352	0.780228	-6.58895	Aminomethyltransferase (EC 2.1.2.10) (Glycine cleavage system T protein)	gcvT NWMN_1441
A0A0H3KIH3	0.418657	15.7129	0.95213	0.384422	0.780228	-6.5891	Uncharacterized protein	NWMN_2252
A6QJ82	0.310532	17.9295	0.950911	0.384984	0.780228	-6.59027	Large ribosomal subunit protein uL14 (50S ribosomal protein L14)	rplN NWMN_2142
A0A0H3KDN6	5.69017	7.18938	0.949773	0.38551	0.780228	-6.59136	ABC transporter, substrate-binding protein	NWMN_0173
A6QH05	-0.171132	17.331	-0.943679	0.388333	0.780228	-6.59718	Asparagine--tRNA ligase (EC 6.1.1.22) (Asparaginyl-tRNA synthetase) (AsnRS)	asnS NWMN_1365
A6QIC8	0.108433	18.9874	0.942257	0.388995	0.780228	-6.59854	Glutamyl-tRNA(Gln) amidotransferase subunit A (Glu-ADT subunit A) (EC 6.3.5.7)	gatA NWMN_1838
A0A0H3KJ04	0.283598	16.7684	0.940464	0.389829	0.780228	-6.60024	Amidohydrolase family protein	NWMN_2479
A0A0H3K7J3	-0.0915328	17.2534	-0.939685	0.390193	0.780228	-6.60098	Uncharacterized protein	NWMN_0685
A0A0H3K9F0	-0.160966	16.9885	-0.938926	0.390546	0.780228	-6.6017	Uncharacterized protein	NWMN_1845
A0A0H3KF30	-0.251165	17.6737	-0.938731	0.390638	0.780228	-6.60189	Ribonucleoside-diphosphate reductase (EC 1.17.4.1)	nrdE NWMN_0700
A0A0H3K9W6	-0.132733	19.2401	-0.935918	0.391953	0.780228	-6.60456	Adenylate kinase (AK) (EC 2.7.4.3) (ATP-AMP transphosphorylase) (ATP:AMP phosphotransferase) (Adenylate monophosphate kinase)	adk NWMN_2131
A6QG99	-0.346696	16.78	-0.935738	0.392037	0.780228	-6.60473	Bifunctional protein PyrR [Includes: Pyrimidine operon regulatory protein; Uracil phosphoribosyltransferase (UPRTase) (EC 2.4.2.9)]	pyrR NWMN_1109
A0A0H3K660	5.31237	6.82117	0.934623	0.392559	0.780228	-6.60578	Uncharacterized protein	NWMN_0024
A0A0H3K8U2	0.241798	17.1857	0.934416	0.392656	0.780228	-6.60598	Uncharacterized protein	NWMN_1499
A6QFS7	-0.296599	18.1323	-0.93408	0.392814	0.780228	-6.6063	Phosphoribosylformylglycinamidine synthase subunit PurL (FGAM synthase) (EC 6.3.5.3) (Formylglycinamide ribonucleotide amidotransferase subunit II) (FGAR amidotransferase II) (FGAR-AT II) (Glutamine amidotransferase PurL) (Phosphoribosylformylglycinamidine synthase subunit II)	purL NWMN_0937
A0A0H3KGZ4	-0.121765	16.3259	-0.928907	0.395246	0.782263	-6.61119	MutT/nudix family protein	NWMN_1571
A0A0H3KAU1	-0.188833	18.5179	-0.928477	0.395449	0.782263	-6.61159	Alkyl hydroperoxide reductase subunit F	ahpF NWMN_0371
A0A0H3KI11	0.47059	15.276	0.925171	0.39701	0.782263	-6.6147	Peptidase M20 domain-containing protein 2	NWMN_2037
A6QHL4	0.292399	18.3493	0.924815	0.397178	0.782263	-6.61504	Translation initiation factor IF-3	infC NWMN_1574
A0A0H3K9J5	5.35608	6.94124	0.924473	0.39734	0.782263	-6.61536	tRNA threonylcarbamoyladenosine biosynthesis protein TsaE (t(6)A37 threonylcarbamoyladenosine biosynthesis protein TsaE)	NWMN_1959
A0A0H3K9W5	5.1268	6.65723	0.923293	0.397899	0.782263	-6.61647	HAD-superfamily hydrolase subfamily IIB	NWMN_2108
A0A0H3KA44	6.31574	8.04916	0.918546	0.400153	0.784371	-6.62092	ABC transporter ATP-binding protein	NWMN_2242
A0A0H3K5Q7	0.866041	14.8764	0.918178	0.400328	0.784371	-6.62126	Type I restriction enzyme endonuclease subunit (R protein) (EC 3.1.21.3) (Type-1 restriction enzyme R protein)	hsdR NWMN_0139
A6QD96	0.0933663	18.2362	0.914286	0.402184	0.785702	-6.62489	HTH-type transcriptional regulator SarS (Staphylococcal accessory regulator S)	sarS NWMN_0056
A6QGD8	0.169433	18.68	0.913905	0.402366	0.785702	-6.62525	Small ribosomal subunit protein bS16 (30S ribosomal protein S16)	rpsP NWMN_1148
A0A0H3KA23	-4.29188	12.3002	-0.910087	0.404194	0.787731	-6.6288	DeoR family regulatory protein	NWMN_2213
A6QGU7	-4.30867	12.4424	-0.907004	0.405675	0.787731	-6.63166	4-hydroxy-tetrahydrodipicolinate reductase (HTPA reductase) (EC 1.17.1.8)	dapB NWMN_1307
A0A0H3KB19	1.09094	16.4515	0.906328	0.406001	0.787731	-6.63229	Pur operon repressor	purR NWMN_0459
A0A0H3K6I3	-4.34473	12.5924	-0.905811	0.40625	0.787731	-6.63277	Uncharacterized protein	NWMN_0178
A6QHQ3	0.102033	19.6215	0.903093	0.40756	0.787731	-6.63528	Small ribosomal subunit protein uS4 (30S ribosomal protein S4)	rpsD NWMN_1613
A0A0H3KA00	0.199164	16.2378	0.89993	0.40909	0.787731	-6.6382	Acyl-CoA dehydrogenase-related protein	NWMN_2186
A0A0H3K791	-0.186432	17.6258	-0.898547	0.40976	0.787731	-6.63948	Uncharacterized protein	NWMN_0898
A0A0H3KFI8	0.340657	15.0179	0.89705	0.410487	0.787731	-6.64085	Serine protease HtrA-like	htrA NWMN_0892
A6QGF2	-5.63844	16.8404	-0.896925	0.410548	0.787731	-6.64097	Tyrosine recombinase XerC	xerC NWMN_1162
A0A0H3K6N5	0.204899	17.9617	0.896381	0.410812	0.787731	-6.64147	Uncharacterized protein	NWMN_0647
A0A0H3K5X4;A0A0H3K6L7	0.238499	18.022	0.895914	0.411038	0.787731	-6.6419	Uncharacterized protein	NWMN_0229
A0A0H3K8J7	0.315292	15.2352	0.894796	0.411583	0.787731	-6.64293	Probable cell wall amidase lytH (EC 3.5.1.-)	NWMN_1534
Q53653	0.143933	18.9115	0.891712	0.413085	0.788839	-6.64575	Clumping factor A (Fibrinogen receptor A) (Fibrinogen-binding protein A)	clfA NWMN_0756
A0A0H3K717	-0.0917332	19.8156	-0.890064	0.41389	0.788839	-6.64726	Fumarylacetoacetate hydrolase family protein	NWMN_0839
A0A0H3K8D2	-0.135833	17.7483	-0.888621	0.414596	0.788839	-6.64858	Malonyl CoA-acyl carrier protein transacylase (EC 2.3.1.39)	fabD NWMN_1140
A0A0H3K9S7	-0.292059	15.2684	-0.888018	0.414891	0.788839	-6.64913	Thymidine kinase (EC 2.7.1.21)	tdk NWMN_2023
A6QHP5	0.1016	18.9129	0.88322	0.417245	0.791732	-6.6535	Acetate kinase (EC 2.7.2.1) (Acetokinase)	ackA NWMN_1605
A0A0H3K6Y0	0.169164	15.9644	0.880757	0.418458	0.791732	-6.65574	Probable cysteine desulfurase (EC 2.8.1.7)	sufS NWMN_0787
A0A0H3KGC8	-0.301197	16.868	-0.879632	0.419013	0.791732	-6.65676	Aspartate-semialdehyde dehydrogenase (ASA dehydrogenase) (ASADH) (EC 1.2.1.11) (Aspartate-beta-semialdehyde dehydrogenase)	asd NWMN_1305
Q840P7	-0.312198	16.8158	-0.878959	0.419345	0.791732	-6.65737	Histidine protein kinase SaeS (EC 2.7.13.3) (Sensor protein SaeS) (Staphylococcus exoprotein expression protein S)	saeS NWMN_0674
A0A0H3K6G5	-0.160732	16.6101	-0.876289	0.420665	0.791732	-6.65979	Uncharacterized protein	NWMN_0157
A6QD57	0.191166	17.5468	0.876267	0.420676	0.791732	-6.65981	Transcriptional regulatory protein WalR	walR vicR NWMN_0017
A0A0H3K6R0	5.15754	7.00635	0.875085	0.421261	0.791732	-6.66087	Lipoteichoic acid synthase	NWMN_0687
A0A0H3KFC5	-5.5196	7.50992	-0.872858	0.422366	0.791732	-6.66288	Mannose-6-phosphate isomerase (EC 5.3.1.8)	NWMN_2541
A0A0H3K6G1	0.348832	17.8758	0.87223	0.422677	0.791732	-6.66345	nitric oxide dioxygenase (EC 1.14.12.17)	NWMN_0175
A0A0H3K7K3	-4.25936	12.5961	-0.871055	0.423262	0.791732	-6.66451	Uncharacterized protein	NWMN_0725
A0A0H3KCE7	0.553999	14.277	0.86935	0.42411	0.791889	-6.66604	Ribosome biogenesis GTPase A	NWMN_1153
A0A0H3KFP6	-0.103166	18.2557	-0.868134	0.424716	0.791889	-6.66713	Uncharacterized protein	NWMN_0958
A0A0H3KBS1	-0.193565	16.9846	-0.86645	0.425556	0.792179	-6.66864	NADH-dependent flavin oxidoreductase	NWMN_0826
A0A0H3KCB8	-0.140199	16.5782	-0.861698	0.427934	0.795325	-6.6729	Uncharacterized protein	NWMN_1100
A0A0H3K7G8	0.471997	16.9437	0.860006	0.428784	0.795326	-6.67441	Uncharacterized protein	NWMN_0651
A0A0H3KBG1	-4.84001	6.70507	-0.858956	0.429311	0.795326	-6.67534	Uncharacterized protein	NWMN_0671
A0A0H3K8Y5	5.49173	7.59369	0.856776	0.430408	0.795715	-6.67728	Coproporphyrinogen III oxidase (EC 1.3.3.15)	hemY NWMN_1723
A6QFD2	5.13477	7.13149	0.854666	0.431472	0.795715	-6.67916	Probable nitronate monooxygenase (NMO) (EC 1.13.12.-) (Propionate 3-nitronate monooxygenase) (P3N monooxygenase)	NWMN_0792
A0A0H3KH13	0.325161	16.092	0.854441	0.431586	0.795715	-6.67936	Uncharacterized protein	NWMN_1606
A0A0H3K698	-0.395925	15.9508	-0.849741	0.433963	0.796374	-6.68352	N-acetylmuramic acid 6-phosphate etherase (MurNAc-6-P etherase) (EC 4.2.1.126) (N-acetylmuramic acid 6-phosphate hydrolase) (N-acetylmuramic acid 6-phosphate lyase)	murQ NWMN_0135
A6QEJ1	-0.104333	20.4839	-0.848315	0.434687	0.796374	-6.68478	Large ribosomal subunit protein uL10 (50S ribosomal protein L10)	rplJ NWMN_0501
A0A0H3KA40	0.264295	15.6105	0.848139	0.434776	0.796374	-6.68493	Lysostaphin resistance protein A (Abortive infectivity domain-containing protein) (Surface protein display C)	lyrA spdC NWMN_2236
A0A0H3KES2	-0.405589	14.8529	-0.846072	0.435826	0.796374	-6.68676	Acetyltransferase, GNAT family protein	NWMN_0574
A0A0H3KF41	-0.231197	16.3282	-0.843276	0.43725	0.796374	-6.68922	Bleomycin resistance protein	NWMN_2420
A0A0H3KDG6	0.60194	14.6802	0.843077	0.437351	0.796374	-6.68939	DUF4352 domain-containing protein	NWMN_1689
A0A0H3K7U1	-4.05022	12.3847	-0.842191	0.437803	0.796374	-6.69017	Oligopeptide transport ATP-binding protein	oppD NWMN_0858
A0A0H3KET4	5.68457	7.9689	0.841626	0.438092	0.796374	-6.69066	Uncharacterized protein	NWMN_0585
A0A0H3K933	5.5262	7.75922	0.841525	0.438143	0.796374	-6.69075	Uncharacterized protein	NWMN_1670
A0A0H3KCE2	-0.175366	17.8292	-0.838372	0.439755	0.798049	-6.69352	3-oxoacyl-[acyl-carrier-protein] reductase (EC 1.1.1.100)	fabG NWMN_1141
A0A0H3K728	-0.327491	15.1391	-0.836363	0.440785	0.798664	-6.69527	PTS system, trehalose-specific IIBC component	treP NWMN_0438
A0A0H3KFC4	0.202066	18.8872	0.831685	0.443189	0.799549	-6.69935	Glutamate dehydrogenase	gudB NWMN_0828
A0A0H3KAT8	5.99107	8.50411	0.827464	0.445368	0.799549	-6.70301	Uncharacterized protein	NWMN_0366
A6QGI4	-0.247233	18.4558	-0.824655	0.446822	0.799549	-6.70544	Protein RecA (Recombinase A)	recA NWMN_1194
A0A0H3K971;A0A0H3KAW2	0.372022	15.0079	0.822128	0.448133	0.799549	-6.70762	site-specific DNA-methyltransferase (adenine-specific)	hsdM NWMN_1700
A0A0H3KFB6	0.105933	19.8894	0.821927	0.448237	0.799549	-6.7078	Type II NADH:quinone oxidoreductase (EC 1.6.5.9) (NDH-2)	NWMN_0811
A6QGF4	0.118799	17.1915	0.821158	0.448637	0.799549	-6.70846	ATP-dependent protease ATPase subunit HslU (Unfoldase HslU)	hslU NWMN_1164
A0A0H3K6L6	0.184932	16.5402	0.819969	0.449255	0.799549	-6.70948	Uncharacterized protein	NWMN_0619
A0A0H3KFV8	-4.96215	7.1543	-0.819457	0.449522	0.799549	-6.70992	DNA polymerase beta (EC 2.7.7.7) (EC 4.2.99.18) (5'-deoxyribose-phosphate lyase) (AP lyase)	rpoD NWMN_1055
A0A0H3K8A9	-4.17485	12.814	-0.816659	0.45098	0.799549	-6.71232	2-oxoisovalerate dehydrogenase subunit alpha (EC 1.2.4.4) (Branched-chain alpha-keto acid dehydrogenase E1 component alpha chain)	NWMN_1423
A0A0H3KBH3	-5.41444	7.80666	-0.816417	0.451106	0.799549	-6.71253	DNA helicase RecQ (EC 5.6.2.4)	recQ NWMN_0689
A6QJ39	4.92095	7.12821	0.813968	0.452386	0.799549	-6.71463	Galactose-6-phosphate isomerase subunit LacA (EC 5.3.1.26)	lacA NWMN_2099
A0A0H3K684	-0.373655	15.2315	-0.811478	0.45369	0.799549	-6.71676	Single-stranded DNA-binding protein (SSB)	NWMN_0358
A6QFS5	0.194633	18.9183	0.810832	0.454028	0.799549	-6.71731	Phosphoribosylaminoimidazole-succinocarboxamide synthase (EC 6.3.2.6) (SAICAR synthetase)	purC NWMN_0935
A0A0H3K9Y8	-5.18728	7.54045	-0.810363	0.454275	0.799549	-6.71771	Staphylococcal accessory regulator V	sarV NWMN_2167
A0A0H3K8V5	0.237499	18.1264	0.809996	0.454467	0.799549	-6.71802	Uncharacterized protein	NWMN_1528
A0A0H3KIF7	-4.03236	12.8231	-0.807549	0.455753	0.799549	-6.7201	Activator of Hsp90 ATPase homologue 1/2-like C-terminal domain-containing protein	NWMN_2226
A0A0H3K883;A0A0H3K8L9;A0A0H3KCU1;A0A0H3KGL4	5.29568	7.71115	0.807476	0.455791	0.799549	-6.72017	Uncharacterized protein	NWMN_1396
A0A0H3K7H9	5.37441	7.84541	0.805287	0.456944	0.799549	-6.72202	Fructose operon transcriptional regulator	NWMN_0667
A0A0H3K629	-0.304159	15.2471	-0.80525	0.456963	0.799549	-6.72206	Siderophore compound ABC transporter binding protein	sirA NWMN_0059
A0A0H3K6U1	0.0629996	17.2695	0.805111	0.457036	0.799549	-6.72217	Protein-export membrane protein SecG	secG NWMN_0747
A6QF69	-0.27016	15.2471	-0.803808	0.457723	0.799549	-6.72328	Phosphatidylglycerol--prolipoprotein diacylglyceryl transferase (EC 2.5.1.145)	lgt NWMN_0729
A0A0H3K6A9	5.66014	8.26827	0.803099	0.458098	0.799549	-6.72388	Uncharacterized protein	NWMN_0401
A0A0H3K7P8	-3.78321	11.9501	-0.801983	0.458687	0.799549	-6.72482	ABC transporter ATP-binding protein	NWMN_0780
A0A0H3K7T8	5.14618	7.55494	0.801386	0.459003	0.799549	-6.72533	Uncharacterized protein	NWMN_1190
A6QIR1	-0.0675665	19.0886	-0.800306	0.459574	0.799549	-6.72624	Serine-protein kinase RsbW (EC 2.7.11.1) (Anti-sigma-B factor) (Sigma-B negative effector RsbW)	rsbW NWMN_1971
A6QHC4	-0.190733	18.5508	-0.800183	0.459639	0.799549	-6.72634	Protein GrpE (HSP-70 cofactor)	grpE NWMN_1484
A0A0H3KAC0	5.02031	7.40338	0.797978	0.460807	0.799549	-6.7282	Uncharacterized protein	NWMN_2335
A0A0H3K889	-0.144099	17.1211	-0.796298	0.461698	0.799549	-6.72962	Dak phosphatase	NWMN_1136
A0A0H3K9Z3	0.173564	16.4317	0.795768	0.46198	0.799549	-6.73006	Molybdopterin molybdenumtransferase (EC 2.10.1.1)	moeA NWMN_2173
A6QGY5	4.88842	7.2192	0.795688	0.462023	0.799549	-6.73013	Extracellular matrix-binding protein EbhB (ECM-binding protein homolog B)	ebhB NWMN_1345
A0A0H3KDT8	-0.169466	18.2636	-0.79326	0.463314	0.800584	-6.73217	Adenylosuccinate lyase (ASL) (EC 4.3.2.2) (Adenylosuccinase)	purB NWMN_1846
A0A0H3KAR2	-3.57729	11.2418	-0.787913	0.466167	0.801191	-6.73664	Alpha-acetolactate decarboxylase (EC 4.1.1.5)	aldB NWMN_2498
A0A0H3KGM3	0.110932	16.2906	0.785377	0.467525	0.801191	-6.73875	Iron uptake regulatory protein	NWMN_1406
A0A0H3KEJ2	-0.157198	16.6091	-0.784798	0.467835	0.801191	-6.73924	Nucleotide pyrophosphohydrolase	NWMN_0468
A0A0H3KA90	0.29963	16.1857	0.783473	0.468546	0.801191	-6.74034	Uncharacterized protein	NWMN_2285
A0A0H3K6J6	0.30716	15.8583	0.783469	0.468548	0.801191	-6.74034	Iron compound ABC transporter, iron compound-binding protein	NWMN_0581
A0A0H3KDR8;A0EWH4;A0EX19	0.156431	16.3016	0.782436	0.469103	0.801191	-6.7412	Phage protein	NWMN_0264
A0A0H3K8V8	-3.84068	12.3378	-0.782407	0.469119	0.801191	-6.74122	GTP pyrophosphokinase (EC 2.7.6.5) ((p)ppGpp synthase) (ATP:GTP 3'-pyrophosphotransferase) (ppGpp synthase I)	relA NWMN_1536
A0A0H3K686	-0.300899	18.125	-0.780387	0.470205	0.801191	-6.7429	Immunoglobulin G-binding protein A (IgG-binding protein A) (Staphylococcal protein A) (SpA)	spa NWMN_0055
A0A0H3KGQ4	0.316925	15.06	0.779802	0.47052	0.801191	-6.74338	Metallo-beta-lactamase superfamily protein	NWMN_1449
A6QJH1	4.91128	7.39426	0.77966	0.470596	0.801191	-6.7435	Imidazolonepropionase (EC 3.5.2.7) (Imidazolone-5-propionate hydrolase)	hutI NWMN_2231
A0A0H3KFA9	-4.80152	7.27768	-0.774119	0.473587	0.803365	-6.74807	assimilatory sulfite reductase (NADPH) (EC 1.8.1.2)	NWMN_2518
A0A0H3KI05	4.96408	7.53026	0.772189	0.474632	0.803365	-6.74966	Uncharacterized protein	NWMN_2030
A0A0H3KAR8	5.00845	7.60657	0.771229	0.475152	0.803365	-6.75044	ABC transporter, ATP-binding protein	NWMN_0343
A0A0H3K851	0.1581	19.0647	0.770524	0.475534	0.803365	-6.75102	succinate dehydrogenase (EC 1.3.5.1)	sdhA NWMN_1061
A0A0H3K8P0	0.140231	15.7575	0.770297	0.475658	0.803365	-6.75121	Dihydrolipoamide acetyltransferase component of pyruvate dehydrogenase complex (EC 2.3.1.-)	NWMN_1421
A6QHJ8	-0.0965996	17.7235	-0.769589	0.476042	0.803365	-6.75179	Valine--tRNA ligase (EC 6.1.1.9) (Valyl-tRNA synthetase) (ValRS)	valS NWMN_1558
A0A0H3KDT5	0.182232	16.971	0.766614	0.47766	0.804919	-6.75422	Uncharacterized protein	NWMN_1834
A0A0H3K7Q2	0.120566	18.4746	0.763651	0.479274	0.805361	-6.75664	FeS assembly ATPase SufC	sufC NWMN_0785
A0A0H3KFF7	-4.67373	7.17362	-0.763577	0.479315	0.805361	-6.7567	Magnesium transporter MgtE	NWMN_0879
A0A0H3KDA1	0.106366	16.8754	0.760319	0.481095	0.806245	-6.75934	D-serine/D-alanine/glycine transporter	aapA NWMN_1589
A6QJ33	0.241664	16.49	0.755534	0.483718	0.806245	-6.76322	6-phospho-beta-galactosidase (EC 3.2.1.85) (Beta-D-phosphogalactoside galactohydrolase) (PGALase) (P-beta-Gal) (PBG)	lacG NWMN_2093
A6QKK0	-4.53151	7.02308	-0.754744	0.484152	0.806245	-6.76385	Ribosomal RNA small subunit methyltransferase G (EC 2.1.1.-) (16S rRNA 7-methylguanosine methyltransferase) (16S rRNA m7G methyltransferase)	rsmG NWMN_2610
[truncated: 465 more rows]

## Sheet: OXA- P13-5
	logFC	AveExpr	t	P.Value	adj.P.Val	B	Protein names	Gene Names
[truncated: 1,156 more rows]

[truncated: 3 more sheets: VAN-P10-5, VAN-P17-8, VAN-T17-3]
