# Supplementary material for: Expression patterns of core metabolic genes and elevated intracellular ROS confer drug tolerance in Staphylococcus aureus
Source: Microbiol Spectr. 2026 Feb 10;14(3):e01868-25. doi: 10.1128/spectrum.01868-25 (PMC12955431; doi:10.1128/spectrum.01868-25)
Supplement: Data S2 — Gene Ontology rich by strains. [file spectrum.01868-25-s0004.xlsx]

## Sheet: VAN-P17-8
ID	Description	Study.term	Study.total	Pop.term	Pop.total	pvalue	p.adjust	qvalue	geneID	Count
GO:0006096	glycolytic process	6	134	15	2079	0.000198101	0.0120842	0.011052	A6QDL6/A0A0H3K7M9/A6QK89/A6QF83/A6QF82/A6QFH3	6
GO:0005737	cytoplasm	34	134	336	2079	0.00310604	0.0947342	0.0866421	A0A0H3KAU0/A6QH68/A6QKC4/A6QDU7/A0A0H3KE75/A6QDL6/A6QF76/A0A0H3K7M9/A0A0H3K910/A6QK89/A0A0H3K656/A6QF83/A6QHS3/A6QHB0/A6QGF8/A6QD48/A6QHX1/A6QH05/A6QGF5/A6QF82/A0A0H3KC36/A0A0H3K700/A0A0H3KG49/A6QGE5/A6QHK1/A0A0H3K8N1/A0A0H3K7L7/A6QH26/A6QFH3/A6QGG8/A6QJ69/A0A0H3K7D0/Q840P8/A6QK48	34
GO:0016491	oxidoreductase activity	7	134	36	2079	0.00680792	0.138428	0.126603	A0A0H3K7B5/A0A0H3KAJ9/A0A0H3KA68/A0A0H3KAE1/A0A0H3KBS1/A0A0H3KFB6/A0A0H3KE80	7
GO:0030170	pyridoxal phosphate binding	5	134	29	2079	0.0349964	0.371528	0.339793	A0A0H3KA47/A0A0H3KB50/A6QIR5/A6QHK1/A0A0H3K8M5	5
GO:0031640	killing of cells of other organism	3	134	12	2079	0.0374857	0.371528	0.339793	P0C7Y5/P0C822/P0C809	3
GO:0005525	GTP binding	5	134	31	2079	0.0451853	0.371528	0.339793	A0A0H3K656/A0A0H3K6X1/A6QHB0/A6QGF5/A6QGG8	5
GO:0005975	carbohydrate metabolic process	4	134	22	2079	0.048725	0.371528	0.339793	A6QDV0/A6QDU7/A0A0H3KE75/A6QGX0	4
GO:0051287	NAD binding	4	134	22	2079	0.048725	0.371528	0.339793	A0A0H3KIW0/A0A0H3KAJ0/A0A0H3KA24/A0A0H3K8Z7	4
GO:0000160	phosphorelay signal transduction system	3	134	15	2079	0.0673451	0.45645	0.417461	A0A0H3K9D7/A0A0H3KGL8/Q840P8	3
GO:0016740	transferase activity	5	134	39	2079	0.101931	0.621781	0.568669	A0A0H3KB50/A6QD48/A6QH05/A0A0H3K9Q9/A6QJ89	5
GO:0016310	phosphorylation	7	134	67	2079	0.136135	0.754928	0.690443	A0A0H3KF91/A0A0H3K7C9/A0A0H3K6L6/A6QGF8/A6QF82/A6QH26/A0A0H3KAI5	7
GO:0030145	manganese ion binding	2	134	11	2079	0.154978	0.787805	0.720512	A0A0H3K7M9/A0A0H3K700	2
GO:0007049	cell cycle	2	134	13	2079	0.202474	0.882641	0.807247	A6QGX0/A6QHS3	2
GO:0003924	GTPase activity	2	134	16	2079	0.275948	0.882641	0.807247	A6QHB0/A6QGG8	2
GO:0003676	nucleic acid binding	3	134	29	2079	0.286275	0.882641	0.807247	A6QH68/A6QH05/A0A0H3KHB0	3
GO:0009401	phosphoenolpyruvate-dependent sugar phosphotransferase system	3	134	31	2079	0.32254	0.882641	0.807247	A0A0H3K9Q9/A0A0H3K7D0/A0A0H3K9U7	3
GO:0006355	regulation of transcription, DNA-templated	3	134	33	2079	0.358851	0.882641	0.807247	A0A0H3K9D7/A0A0H3KGL8/Q840P8	3
GO:0008483	transaminase activity	2	134	20	2079	0.373072	0.882641	0.807247	A6QHK1/A0A0H3KHM2	2
GO:0051301	cell division	2	134	20	2079	0.373072	0.882641	0.807247	A6QGX0/A6QHS3	2
GO:0016787	hydrolase activity	6	134	78	2079	0.3888	0.882641	0.807247	A0A0H3KAD5/A0A0H3KJ04/A0A0H3K837/A0A0H3KAV1/A0A0H3KAP9/A0A0H3K8Z3	6
GO:0003700	DNA-binding transcription factor activity	5	134	64	2079	0.396515	0.882641	0.807247	A0A0H3KA72/A6QGF5/A0A0H3KA10/A6QJJ8/A0A0H3KHM2	5
GO:0000166	nucleotide binding	2	134	22	2079	0.419788	0.882641	0.807247	A0A0H3KCR5/A0A0H3K8M5	2
GO:0009252	peptidoglycan biosynthetic process	2	134	23	2079	0.442488	0.882641	0.807247	A6QGX0/A6QHS3	2
GO:0019843	rRNA binding	3	134	39	2079	0.46519	0.882641	0.807247	A6QJ90/A6QEJ8/A6QJ89	3
GO:0003735	structural constituent of ribosome	4	134	55	2079	0.478351	0.882641	0.807247	A6QJ90/A6QEJ8/A6QJ89/A6QJ69	4
GO:0007155	cell adhesion	1	134	10	2079	0.487137	0.882641	0.807247	A0A0H3KF27	1
GO:0003824	catalytic activity	1	134	11	2079	0.520353	0.882641	0.807247	A0A0H3KA47	1
GO:0006099	tricarboxylic acid cycle	1	134	11	2079	0.520353	0.882641	0.807247	A6QGE5	1
GO:0016757	transferase activity, transferring glycosyl groups	1	134	11	2079	0.520353	0.882641	0.807247	A0A0H3K768	1
GO:0016301	kinase activity	2	134	27	2079	0.528088	0.882641	0.807247	A0A0H3KF91/A0A0H3KAI5	2
GO:0046872	metal ion binding	11	134	169	2079	0.535243	0.882641	0.807247	A0A0H3KDE4/A0A0H3KJ04/A6QHX1/A0A0H3K837/A0A0H3K9Z3/A0A0H3K8Z3/A6QGF3/A0A0H3KCW8/A6QFW1/A0A0H3KCR5/A0A0H3K7Z3	11
GO:0006541	glutamine metabolic process	1	134	12	2079	0.551432	0.882641	0.807247	A0A0H3KE75	1
GO:0009058	biosynthetic process	1	134	12	2079	0.551432	0.882641	0.807247	A0A0H3KB50	1
GO:0009234	menaquinone biosynthetic process	1	134	12	2079	0.551432	0.882641	0.807247	A0A0H3KI69	1
GO:0005576	extracellular region	5	134	77	2079	0.561778	0.882641	0.807247	A0A0H3L074/A0A0H3KJ61/A0A0H3KIM3/A0A0H3KF27/A0A0H3KHT5	5
GO:0008360	regulation of cell shape	2	134	29	2079	0.567466	0.882641	0.807247	A6QGX0/A6QHS3	2
GO:0006412	translation	4	134	62	2079	0.575141	0.882641	0.807247	A6QJ90/A6QEJ8/A6QJ89/A6QJ69	4
GO:0006633	fatty acid biosynthetic process	1	134	13	2079	0.580512	0.882641	0.807247	A0A0H3K7V7	1
GO:0015675	nickel cation transport	2	134	30	2079	0.586258	0.882641	0.807247	A0A0H3KF25/A0A0H3KF97	2
GO:0004252	serine-type endopeptidase activity	1	134	14	2079	0.60772	0.882641	0.807247	A6QF76	1
GO:0020037	heme binding	1	134	14	2079	0.60772	0.882641	0.807247	A0A0H3K6G1	1
GO:0043190	ATP-binding cassette (ABC) transporter complex	1	134	14	2079	0.60772	0.882641	0.807247	A0A0H3KF25	1
GO:0050661	NADP binding	1	134	15	2079	0.633176	0.898226	0.821501	A0A0H3K8Z7	1
GO:0000155	phosphorelay sensor kinase activity	1	134	16	2079	0.656991	0.910828	0.833026	Q840P7	1
GO:0071555	cell wall organization	2	134	38	2079	0.715063	0.941801	0.861354	A6QGX0/A6QHS3	2
GO:0000287	magnesium ion binding	3	134	57	2079	0.723564	0.941801	0.861354	A0A0H3KI69/A0A0H3K656/A6QGE5	3
GO:0003723	RNA binding	2	134	41	2079	0.753971	0.941801	0.861354	A0A0H3KC36/A0A0H3KG49	2
GO:0005524	ATP binding	15	134	274	2079	0.795588	0.941801	0.861354	A0A0H3KD45/A0A0H3K976/A6QHR5/A0A0H3K6X1/A6QHS3/A0A0H3KFJ2/A0A0H3KAE1/A6QGF8/A6QD48/A6QHX1/A6QH05/A6QF82/A6QGE5/A6QH26/Q840P7	15
GO:1990904	ribonucleoprotein complex	2	134	45	2079	0.798714	0.941801	0.861354	A6QJ90/A6QJ69	2
GO:0000049	tRNA binding	1	134	24	2079	0.799756	0.941801	0.861354	A6QEJ8	1
GO:0006260	DNA replication	1	134	24	2079	0.799756	0.941801	0.861354	A0A0H3KD45	1
GO:0005840	ribosome	2	134	47	2079	0.818286	0.941801	0.861354	A6QJ90/A6QJ69	2
GO:0006508	proteolysis	2	134	47	2079	0.818286	0.941801	0.861354	A6QF76/A0A0H3K700	2
GO:0008270	zinc ion binding	2	134	52	2079	0.860002	0.957178	0.875417	A0A0H3KC36/A0A0H3KG49	2
GO:0016887	ATPase activity	4	134	93	2079	0.863029	0.957178	0.875417	A0A0H3KD45/A0A0H3K976/A0A0H3K6X1/A0A0H3KAE1	4
GO:0016747	transferase activity, transferring acyl groups other than amino-acyl groups	1	134	32	2079	0.883354	0.962225	0.880033	A0A0H3KC04	1
GO:0055085	transmembrane transport	1	134	35	2079	0.904804	0.968299	0.885589	A0A0H3KF97	1
GO:0003677	DNA binding	6	134	175	2079	0.976732	0.999988	0.914571	A0A0H3KD45/A0A0H3K9D7/A6QGF5/A0A0H3KGL8/A6QJJ8/Q840P8	6
GO:0022857	transmembrane transporter activity	1	134	60	2079	0.982705	0.999988	0.914571	A0A0H3KF25	1
GO:0005886	plasma membrane	11	134	331	2079	0.997753	0.999988	0.914571	A6QGX0/A6QHB0/A0A0H3KFB6/A6QFW1/A0A0H3K8W4/A0A0H3L074/A0A0H3KF97/A6QIG2/A0A0H3K7Z3/A0A0H3K9U7/Q840P7	11
GO:0016020	membrane	7	134	342	2079	0.999988	0.999988	0.914571	A0A0H3K6E0/A0A0H3KAE1/A0A0H3K9B0/A0A0H3KDT5/A0A0H3K722/A0A0H3K6G5/A0A0H3K6Q3	7

## Sheet: VAN-P17-3
ID	Description	Study.term	Study.total	Pop.term	Pop.total	pvalue	p.adjust	qvalue	geneID	Count
GO:0016491	oxidoreductase activity	4	67	36	2079	0.0267181	0.580509	0.57287	A0A0H3KEC0/A0A0H3KBS1/A0A0H3KA68/A0A0H3KE80	4
GO:0051287	NAD binding	3	67	22	2079	0.0317906	0.580509	0.57287	A0A0H3KGC8/A0A0H3KAJ0/A0A0H3KA24	3
GO:0004222	metalloendopeptidase activity	2	67	11	2079	0.0466499	0.580509	0.57287	A0A0H3KBV6/A0A0H3KA40	2
GO:0031640	killing of cells of other organism	2	67	12	2079	0.0548369	0.580509	0.57287	P0C822/P0C7Y5	2
GO:0006508	proteolysis	4	67	47	2079	0.0622188	0.580509	0.57287	A6QF76/A0A0H3KBV6/A0A0H3KFI8/A6QF52	4
GO:0004252	serine-type endopeptidase activity	2	67	14	2079	0.0725636	0.580509	0.57287	A6QF76/A0A0H3KFI8	2
GO:0003735	structural constituent of ribosome	4	67	55	2079	0.0984675	0.62625	0.61801	A6QE49/A6QEJ7/A6QJ89/A6QHB8	4
GO:0019843	rRNA binding	3	67	39	2079	0.128622	0.62625	0.61801	A6QE49/A6QEJ7/A6QJ89	3
GO:0008483	transaminase activity	2	67	20	2079	0.1341	0.62625	0.61801	A0A0H3K8Z8/A0A0H3KD37	2
GO:0006412	translation	4	67	62	2079	0.136678	0.62625	0.61801	A6QE49/A6QEJ7/A6QJ89/A6QHB8	4
GO:0003723	RNA binding	3	67	41	2079	0.143516	0.62625	0.61801	A0A0H3KG49/A0A0H3KBL1/A0A0H3KGR0	3
GO:0005737	cytoplasm	14	67	336	2079	0.181637	0.710727	0.701375	A0A0H3K8T6/A6QH68/A6QF76/A0A0H3K8N1/A6QGU6/A6QHH3/A0A0H3KG49/A0A0H3KE51/A6QGX8/A0A0H3KBL1/A0A0H3KB01/A6QK48/A0A0H3KGR0/A6QF52	14
GO:0003676	nucleic acid binding	2	67	29	2079	0.239499	0.710727	0.701375	A6QH68/A0A0H3KB01	2
GO:0030170	pyridoxal phosphate binding	2	67	29	2079	0.239499	0.710727	0.701375	A0A0H3KG89/A0A0H3KCP4	2
GO:0016787	hydrolase activity	4	67	78	2079	0.241416	0.710727	0.701375	A0A0H3K9M6/A0A0H3K8Z3/A0A0H3K5J0/A0A0H3KGR0	4
GO:0016747	transferase activity, transferring acyl groups other than amino-acyl groups	2	67	32	2079	0.275889	0.710727	0.701375	A0A0H3KES1/A0A0H3KC04	2
GO:0007155	cell adhesion	1	67	10	2079	0.279853	0.710727	0.701375	A0A0H3KF27	1
GO:0046983	protein dimerization activity	1	67	10	2079	0.279853	0.710727	0.701375	A0A0H3KGC8	1
GO:0046872	metal ion binding	7	67	169	2079	0.3	0.710727	0.701375	A0A0H3KJ30/A0A0H3KBV6/A0A0H3KEI4/A6QHK7/A0A0H3K8Z3/A0A0H3K7L3/A0A0H3KD37	7
GO:0016757	transferase activity, transferring glycosyl groups	1	67	11	2079	0.303174	0.710727	0.701375	A0A0H3K768	1
GO:0006541	glutamine metabolic process	1	67	12	2079	0.32575	0.710727	0.701375	A6QE71	1
GO:0009234	menaquinone biosynthetic process	1	67	12	2079	0.32575	0.710727	0.701375	A0A0H3K9N7	1
GO:0007049	cell cycle	1	67	13	2079	0.347605	0.718603	0.709147	A0A0H3KE51	1
GO:0016740	transferase activity	2	67	39	2079	0.360078	0.718603	0.709147	A6QHH3/A6QJ89	2
GO:0050660	flavin adenine dinucleotide binding	1	67	15	2079	0.389243	0.718603	0.709147	A0A0H3K9N7	1
GO:0050661	NADP binding	1	67	15	2079	0.389243	0.718603	0.709147	A0A0H3KGC8	1
GO:1990904	ribonucleoprotein complex	2	67	45	2079	0.429462	0.749412	0.739551	A6QE49/A6QHB8	2
GO:0005840	ribosome	2	67	47	2079	0.451748	0.749412	0.739551	A6QE49/A6QHB8	2
GO:0051301	cell division	1	67	20	2079	0.482227	0.749412	0.739551	A0A0H3KE51	1
GO:0008270	zinc ion binding	2	67	52	2079	0.50528	0.749412	0.739551	A0A0H3KG49/A6QF52	2
GO:0000166	nucleotide binding	1	67	22	2079	0.515383	0.749412	0.739551	A0A0H3K7L3	1
GO:0005975	carbohydrate metabolic process	1	67	22	2079	0.515383	0.749412	0.739551	A0A0H3KIG5	1
GO:0009252	peptidoglycan biosynthetic process	1	67	23	2079	0.531168	0.749412	0.739551	A0A0H3KE51	1
GO:0000049	tRNA binding	1	67	24	2079	0.546446	0.749412	0.739551	A6QEJ7	1
GO:0032259	methylation	1	67	24	2079	0.546446	0.749412	0.739551	A6QGX8	1
GO:0016301	kinase activity	1	67	27	2079	0.589398	0.754855	0.744923	A0A0H3KAI5	1
GO:0008360	regulation of cell shape	1	67	29	2079	0.61578	0.754855	0.744923	A0A0H3KE51	1
GO:0003700	DNA-binding transcription factor activity	2	67	64	2079	0.619508	0.754855	0.744923	A0A0H3KAK7/A0A0H3K7F4	2
GO:0015675	nickel cation transport	1	67	30	2079	0.628337	0.754855	0.744923	A0A0H3KF97	1
GO:0005525	GTP binding	1	67	31	2079	0.64049	0.754855	0.744923	A6QHK7	1
GO:0016310	phosphorylation	2	67	67	2079	0.644772	0.754855	0.744923	A0A0H3K5M2/A0A0H3KAI5	2
GO:0055085	transmembrane transport	1	67	35	2079	0.685308	0.783209	0.772904	A0A0H3KF97	1
GO:0071555	cell wall organization	1	67	38	2079	0.715264	0.785053	0.774723	A0A0H3KE51	1
GO:0005576	extracellular region	2	67	77	2079	0.719632	0.785053	0.774723	P0C046/A0A0H3KF27	2
GO:0000287	magnesium ion binding	1	67	57	2079	0.849416	0.906044	0.894123	A0A0H3K9N7	1
GO:0005524	ATP binding	4	67	274	2079	0.983555	0.999491	0.98634	A0A0H3K5M2/A6QHH3/A6QE71/A0A0H3KGR0	4
GO:0005886	plasma membrane	3	67	331	2079	0.999272	0.999491	0.98634	A0A0H3K6K9/A0A0H3KF97/A0A0H3KFI8	3
GO:0016020	membrane	3	67	342	2079	0.999491	0.999491	0.98634	A0A0H3K710/A0A0H3K9B0/A0A0H3KA40	3

## Sheet: FLU-P20-5
ID	Description	Study.term	Study.total	Pop.term	Pop.total	pvalue	p.adjust	qvalue	geneID	Count
GO:0006096	glycolytic process	5	72	15	2079	9.93382e-05	0.0046689	0.00460093	A6QDL6/A6QF83/A6QK89/A0A0H3K7M9/A6QF82	5
GO:0016491	oxidoreductase activity	4	72	36	2079	0.03373	0.488698	0.481584	A0A0H3KEC0/A0A0H3KA68/A0A0H3KAE1/A0A0H3KE80	4
GO:0019843	rRNA binding	4	72	39	2079	0.0435907	0.488698	0.481584	A6QE49/A6QJ77/A6QEJ7/A6QJ80	4
GO:0030145	manganese ion binding	2	72	11	2079	0.0531557	0.488698	0.481584	A6QFQ3/A0A0H3K7M9	2
GO:0009234	menaquinone biosynthetic process	2	72	12	2079	0.062387	0.488698	0.481584	A6QFQ3/A0A0H3KI69	2
GO:0031640	killing of cells of other organism	2	72	12	2079	0.062387	0.488698	0.481584	P0C822/P0C7Y5	2
GO:0000160	phosphorelay signal transduction system	2	72	15	2079	0.0928943	0.623719	0.614639	A0A0H3KGZ9/Q840P8	2
GO:0003735	structural constituent of ribosome	4	72	55	2079	0.120151	0.6522	0.642706	A6QE49/A6QJ77/A6QEJ7/A6QJ80	4
GO:0005576	extracellular region	5	72	77	2079	0.124889	0.6522	0.642706	A0A0H3KHT5/A0A0H3KIM3/A0A0H3KAA5/A0A0H3K9N1/A0A0H3KF27	5
GO:0006412	translation	4	72	62	2079	0.164786	0.729191	0.718576	A6QE49/A6QJ77/A6QEJ7/A6QJ80	4
GO:0005737	cytoplasm	15	72	336	2079	0.173922	0.729191	0.718576	A0A0H3K8T6/A6QDL6/A6QF76/A6QF83/A6QK89/A0A0H3K7M9/A6QH05/A6QF82/A0A0H3KAP8/A0A0H3KE75/A0A0H3KC36/A0A0H3KG49/A0A0H3K988/A6QK48/Q840P8	15
GO:0000049	tRNA binding	2	72	24	2079	0.200882	0.729191	0.718576	A6QEJ7/A6QJ80	2
GO:1990904	ribonucleoprotein complex	3	72	45	2079	0.202555	0.729191	0.718576	A6QE49/A6QJ77/A6QJ80	3
GO:0005840	ribosome	3	72	47	2079	0.220826	0.729191	0.718576	A6QE49/A6QJ77/A6QJ80	3
GO:0008270	zinc ion binding	3	72	52	2079	0.267807	0.729191	0.718576	A6QE38/A0A0H3KC36/A0A0H3KG49	3
GO:0007155	cell adhesion	1	72	10	2079	0.29759	0.729191	0.718576	A0A0H3KF27	1
GO:0008033	tRNA processing	1	72	10	2079	0.29759	0.729191	0.718576	A0A0H3K8R8	1
GO:0006355	regulation of transcription, DNA-templated	2	72	33	2079	0.317838	0.729191	0.718576	A0A0H3KGZ9/Q840P8	2
GO:0016757	transferase activity, transferring glycosyl groups	1	72	11	2079	0.322034	0.729191	0.718576	A0A0H3K768	1
GO:0006541	glutamine metabolic process	1	72	12	2079	0.345638	0.729191	0.718576	A0A0H3KE75	1
GO:0003700	DNA-binding transcription factor activity	3	72	64	2079	0.383461	0.729191	0.718576	A0A0H3KA72/A0A0H3KA10/A6QJJ8	3
GO:0004252	serine-type endopeptidase activity	1	72	14	2079	0.390442	0.729191	0.718576	A6QF76	1
GO:0020037	heme binding	1	72	14	2079	0.390442	0.729191	0.718576	A0A0H3K6G1	1
GO:0043190	ATP-binding cassette (ABC) transporter complex	1	72	14	2079	0.390442	0.729191	0.718576	A0A0H3KF25	1
GO:0016740	transferase activity	2	72	39	2079	0.39423	0.729191	0.718576	A6QH05/A0A0H3K724	2
GO:0050661	NADP binding	1	72	15	2079	0.411695	0.729191	0.718576	A0A0H3K8E1	1
GO:0003723	RNA binding	2	72	41	2079	0.418897	0.729191	0.718576	A0A0H3KC36/A0A0H3KG49	2
GO:0000166	nucleotide binding	1	72	22	2079	0.54133	0.824272	0.812273	A0A0H3KCR5	1
GO:0005975	carbohydrate metabolic process	1	72	22	2079	0.54133	0.824272	0.812273	A0A0H3KE75	1
GO:0051287	NAD binding	1	72	22	2079	0.54133	0.824272	0.812273	A0A0H3KIW0	1
GO:0032259	methylation	1	72	24	2079	0.572885	0.824272	0.812273	A6QE38	1
GO:0000287	magnesium ion binding	2	72	57	2079	0.59527	0.824272	0.812273	A6QFQ3/A0A0H3KI69	2
GO:0016301	kinase activity	1	72	27	2079	0.616245	0.824272	0.812273	A0A0H3KF91	1
GO:0016887	ATPase activity	3	72	93	2079	0.634591	0.824272	0.812273	A0A0H3K6X1/A0A0H3KAE1/A0A0H3KCP0	3
GO:0003676	nucleic acid binding	1	72	29	2079	0.642709	0.824272	0.812273	A6QH05	1
GO:0030170	pyridoxal phosphate binding	1	72	29	2079	0.642709	0.824272	0.812273	A0A0H3K724	1
GO:0015675	nickel cation transport	1	72	30	2079	0.655257	0.824272	0.812273	A0A0H3KF25	1
GO:0005525	GTP binding	1	72	31	2079	0.667371	0.824272	0.812273	A0A0H3K6X1	1
GO:0016310	phosphorylation	2	72	67	2079	0.683971	0.824272	0.812273	A0A0H3KF91/A6QF82	2
GO:0016787	hydrolase activity	2	72	78	2079	0.7628	0.896291	0.883243	A0A0H3K6E4/A0A0H3KAD5	2
GO:0006508	proteolysis	1	72	47	2079	0.812786	0.93173	0.918166	A6QF76	1
GO:0022857	transmembrane transporter activity	1	72	60	2079	0.883038	0.988161	0.973776	A0A0H3KF25	1
GO:0003677	DNA binding	3	72	175	2079	0.950803	0.995467	0.980975	A0A0H3KGZ9/Q840P8/A6QJJ8	3
GO:0005886	plasma membrane	7	72	331	2079	0.955691	0.995467	0.980975	A0A0H3K7B2/A0A0H3KBH8/A0A0H3K811/A0A0H3KAP8/A6QIV3/A0A0H3K8W4/A6QIG2	7
GO:0005524	ATP binding	5	72	274	2079	0.970633	0.995467	0.980975	A0A0H3K6X1/A6QH05/A0A0H3KAE1/A0A0H3KCP0/A6QF82	5
GO:0046872	metal ion binding	2	72	169	2079	0.984786	0.995467	0.980975	A0A0H3KDE4/A0A0H3KCR5	2
GO:0016020	membrane	5	72	342	2079	0.995467	0.995467	0.980975	A0A0H3K9B0/A0A0H3KAE1/A0A0H3K8R8/A0A0H3K6G5/A0A0H3K6Q3	5

## Sheet: CIP- P17-8
ID	Description	Study.term	Study.total	Pop.term	Pop.total	pvalue	p.adjust	qvalue	geneID	Count
GO:0006096	glycolytic process	7	160	15	2079	5.33993e-05	0.00341755	0.00331638	A6QK89/A6QDL6/A6QF83/A6QFH3/A0A0H3K7M9/A6QF82/A0A0H3K9T2	7
GO:0016491	oxidoreductase activity	10	160	36	2079	0.000242537	0.00776119	0.00753142	A0A0H3KEC0/A0A0H3K7B5/A0A0H3KAJ9/A0A0H3KBS1/A0A0H3KA68/A0A0H3KAE1/A0A0H3K7I4/A0A0H3KH77/A0A0H3KFB6/A0A0H3KE80	10
GO:0005737	cytoplasm	42	160	336	2079	0.000466705	0.00995637	0.00966161	A0A0H3KAU0/A6QH68/A6QKC4/A6QK89/A6QF76/A6QDL6/A0A0H3K656/A0A0H3KE75/A6QF83/A0A0H3KIG1/A6QHS3/A0A0H3K910/A6QFH3/A6QHB0/A0A0H3K7M9/A6QF82/A6QFS9/A6QGF5/A6QHX1/A0A0H3KG49/A6QH05/A6QD48/A0A0H3K700/A0A0H3K7C2/A6QHK1/A6QHN3/A0A0H3KEK1/A6QGF8/A6QIE0/A0A0H3K7L7/A6QEJ9/A6QHB3/A0A0H3K6E1/A6QGX8/A6QED3/A6QJ69/A0A0H3K7D0/A6QGN7/A0A0H3K7M2/Q840P8/A0A0H3KB01/A6QK48	42
GO:0006189	'de novo' IMP biosynthetic process	5	160	11	2079	0.000801238	0.0128198	0.0124403	A0A0H3K814/A0A0H3KFM7/A6QFS9/A0A0H3K7C2/A0A0H3KDT8	5
GO:0051287	NAD binding	5	160	22	2079	0.0228145	0.292026	0.28338	A0A0H3KIW0/A0A0H3KAJ0/A0A0H3KA24/A0A0H3KFM7/A0A0H3K8Z7	5
GO:0006541	glutamine metabolic process	3	160	12	2079	0.0587447	0.592223	0.57469	A0A0H3KE75/A0A0H3K814/A0A0H3K7C2	3
GO:0003676	nucleic acid binding	5	160	29	2079	0.0666903	0.592223	0.57469	A6QH68/A6QH05/A0A0H3KEK1/A0A0H3K7M2/A0A0H3KB01	5
GO:0016740	transferase activity	6	160	39	2079	0.0740279	0.592223	0.57469	A0A0H3KB50/A6QH05/A6QD48/A0A0H3KEK1/A0A0H3K9Q9/A6QJ89	6
GO:0005525	GTP binding	5	160	31	2079	0.0844112	0.600257	0.582487	A0A0H3K656/A0A0H3K6X1/A6QHB0/A6QGF5/A6QEJ9	5
GO:0000160	phosphorelay signal transduction system	3	160	15	2079	0.102691	0.657222	0.637765	A0A0H3KGL8/A0A0H3K9D7/Q840P8	3
GO:0016310	phosphorylation	8	160	67	2079	0.138372	0.746834	0.724724	A0A0H3KF91/A0A0H3K7C9/A0A0H3K6L6/A6QF82/A6QGF8/A6QIR1/A0A0H3K6E1/A0A0H3KAI5	8
GO:0007155	cell adhesion	2	160	10	2079	0.176446	0.746834	0.724724	Q53653/A0A0H3KF27	2
GO:0030170	pyridoxal phosphate binding	4	160	29	2079	0.179376	0.746834	0.724724	A0A0H3KA47/A0A0H3KB50/A0A0H3K9C1/A6QHK1	4
GO:0008483	transaminase activity	3	160	20	2079	0.195419	0.746834	0.724724	A0A0H3K9C1/A6QHK1/A0A0H3KHM2	3
GO:0004222	metalloendopeptidase activity	2	160	11	2079	0.205295	0.746834	0.724724	A6QHB3/A0A0H3K7S8	2
GO:0030145	manganese ion binding	2	160	11	2079	0.205295	0.746834	0.724724	A0A0H3K7M9/A0A0H3K700	2
GO:0046872	metal ion binding	16	160	169	2079	0.221613	0.746834	0.724724	A0A0H3KDE4/A0A0H3K9F3/A0A0H3K9Z3/A0A0H3KCW8/A0A0H3KFM7/A6QHX1/A0A0H3K8Z3/A0A0H3K7G5/A0A0H3K837/A6QGF3/A6QHN3/A6QIE0/A0A0H3K7S8/A6QFW1/A0A0H3KCR5/A0A0H3K7Z3	16
GO:0009058	biosynthetic process	2	160	12	2079	0.234605	0.746834	0.724724	A0A0H3KB50/A0A0H3K9C1	2
GO:0031640	killing of cells of other organism	2	160	12	2079	0.234605	0.746834	0.724724	P0C7Y5/P0C809	2
GO:0005975	carbohydrate metabolic process	3	160	22	2079	0.236931	0.746834	0.724724	A0A0H3KE75/A6QGX0/A0A0H3K7G5	3
GO:0003735	structural constituent of ribosome	6	160	55	2079	0.245055	0.746834	0.724724	A6QE49/A6QJ89/A6QEJ8/A6QJ90/A6QJ69/A6QGN7	6
GO:0007049	cell cycle	2	160	13	2079	0.264136	0.768395	0.745647	A6QGX0/A6QHS3	2
GO:0020037	heme binding	2	160	14	2079	0.293681	0.817199	0.793005	A0A0H3K9F3/A0A0H3K6G1	2
GO:0006412	translation	6	160	62	2079	0.341437	0.836294	0.811535	A6QE49/A6QJ89/A6QEJ8/A6QJ90/A6QJ69/A6QGN7	6
GO:0016301	kinase activity	3	160	27	2079	0.345124	0.836294	0.811535	A0A0H3KF91/A0A0H3K6E1/A0A0H3KAI5	3
GO:0003924	GTPase activity	2	160	16	2079	0.352136	0.836294	0.811535	A6QHB0/A6QEJ9	2
GO:0019843	rRNA binding	4	160	39	2079	0.352812	0.836294	0.811535	A6QE49/A6QJ89/A6QEJ8/A6QJ90	4
GO:0003700	DNA-binding transcription factor activity	6	160	64	2079	0.369882	0.845445	0.820416	A0A0H3KA72/A0A0H3KH60/A6QGF5/A0A0H3KA10/A6QJJ8/A0A0H3KHM2	6
GO:0009401	phosphoenolpyruvate-dependent sugar phosphotransferase system	3	160	31	2079	0.431201	0.872947	0.847103	A0A0H3KAQ1/A0A0H3K9Q9/A0A0H3K7D0	3
GO:0000287	magnesium ion binding	5	160	57	2079	0.450063	0.872947	0.847103	A0A0H3K656/A0A0H3K814/A0A0H3KI69/A0A0H3KEK1/A0A0H3K6E1	5
GO:0005524	ATP binding	22	160	274	2079	0.450065	0.872947	0.847103	A0A0H3KD45/A0A0H3K976/A0A0H3K6X1/A0A0H3KFJ2/A6QHS3/A0A0H3KFM7/A6QF82/A6QFS9/A6QHX1/A6QH05/A6QD48/A6QHR5/A0A0H3KF30/A0A0H3KAE1/A0A0H3K7C2/A6QHN3/A0A0H3KEK1/A6QGF8/A6QIE0/A6QIR1/A0A0H3K6E1/Q840P7	22
GO:1990904	ribonucleoprotein complex	4	160	45	2079	0.460357	0.872947	0.847103	A6QE49/A6QJ90/A6QJ69/A6QGN7	4
GO:0051301	cell division	2	160	20	2079	0.463098	0.872947	0.847103	A6QGX0/A6QHS3	2
GO:0006355	regulation of transcription, DNA-templated	3	160	33	2079	0.472791	0.872947	0.847103	A0A0H3KGL8/A0A0H3K9D7/Q840P8	3
GO:0005840	ribosome	4	160	47	2079	0.495012	0.872947	0.847103	A6QE49/A6QJ90/A6QJ69/A6QGN7	4
GO:0000166	nucleotide binding	2	160	22	2079	0.51433	0.872947	0.847103	A0A0H3KDA8/A0A0H3KCR5	2
GO:0009252	peptidoglycan biosynthetic process	2	160	23	2079	0.53872	0.872947	0.847103	A6QGX0/A6QHS3	2
GO:0005576	extracellular region	6	160	77	2079	0.55112	0.872947	0.847103	Q53653/A0A0H3KJ61/A0A0H3K9N1/A0A0H3KHT5/A0A0H3KIM3/A0A0H3KF27	6
GO:0006260	DNA replication	2	160	24	2079	0.562259	0.872947	0.847103	A0A0H3KD45/A0A0H3KF30	2
GO:0008270	zinc ion binding	4	160	52	2079	0.577151	0.872947	0.847103	A0A0H3K7P6/A0A0H3KG49/A0A0H3K9T2/A6QHB3	4
GO:0003824	catalytic activity	1	160	11	2079	0.586511	0.872947	0.847103	A0A0H3KA47	1
GO:0006099	tricarboxylic acid cycle	1	160	11	2079	0.586511	0.872947	0.847103	A0A0H3KA63	1
GO:0016757	transferase activity, transferring glycosyl groups	1	160	11	2079	0.586511	0.872947	0.847103	A0A0H3K768	1
GO:0009234	menaquinone biosynthetic process	1	160	12	2079	0.618502	0.882846	0.856709	A0A0H3KI69	1
GO:0006633	fatty acid biosynthetic process	1	160	13	2079	0.648033	0.882846	0.856709	A0A0H3K7V7	1
GO:0008360	regulation of cell shape	2	160	29	2079	0.666924	0.882846	0.856709	A6QGX0/A6QHS3	2
GO:0004252	serine-type endopeptidase activity	1	160	14	2079	0.675291	0.882846	0.856709	A6QF76	1
GO:0043190	ATP-binding cassette (ABC) transporter complex	1	160	14	2079	0.675291	0.882846	0.856709	A0A0H3KF25	1
GO:0050661	NADP binding	1	160	15	2079	0.70045	0.882846	0.856709	A0A0H3K8Z7	1
GO:0006508	proteolysis	3	160	47	2079	0.714809	0.882846	0.856709	A6QF76/A0A0H3K700/A0A0H3K7S8	3
GO:0016747	transferase activity, transferring acyl groups other than amino-acyl groups	2	160	32	2079	0.71951	0.882846	0.856709	A0A0H3KC04/A0A0H3KES2	2
GO:0000155	phosphorelay sensor kinase activity	1	160	16	2079	0.723671	0.882846	0.856709	Q840P7	1
GO:0016787	hydrolase activity	5	160	78	2079	0.731107	0.882846	0.856709	A0A0H3K9M6/A0A0H3K8Z3/A0A0H3K837/A0A0H3KAV1/A0A0H3K7C3	5
GO:0008982	protein-N(PI)-phosphohistidine-sugar phosphotransferase activity	1	160	19	2079	0.783134	0.928158	0.90068	A0A0H3KAQ1	1
GO:0071555	cell wall organization	2	160	38	2079	0.803944	0.935498	0.907802	A6QGX0/A6QHS3	2
GO:0000049	tRNA binding	1	160	24	2079	0.855307	0.960345	0.931914	A6QEJ8	1
GO:0032259	methylation	1	160	24	2079	0.855307	0.960345	0.931914	A6QGX8	1
GO:0015675	nickel cation transport	1	160	30	2079	0.911088	0.999995	0.97039	A0A0H3KF25	1
GO:0016887	ATPase activity	4	160	93	2079	0.937938	0.999995	0.97039	A0A0H3KD45/A0A0H3K976/A0A0H3K6X1/A0A0H3KAE1	4
GO:0003723	RNA binding	1	160	41	2079	0.963729	0.999995	0.97039	A0A0H3KG49	1
GO:0003677	DNA binding	8	160	175	2079	0.968981	0.999995	0.97039	A0A0H3KD45/A0A0H3KH60/A6QGF5/A0A0H3KGL8/A0A0H3K9D7/A6QED3/A6QJJ8/Q840P8	8
GO:0022857	transmembrane transporter activity	1	160	60	2079	0.992383	0.999995	0.97039	A0A0H3KF25	1
GO:0005886	plasma membrane	9	160	331	2079	0.99999	0.999995	0.97039	A0A0H3K811/A6QGX0/A6QHB0/A0A0H3KFB6/A6QFW1/A0A0H3K8W4/A6QIG2/A0A0H3K7Z3/Q840P7	9
GO:0016020	membrane	9	160	342	2079	0.999995	0.999995	0.97039	A0A0H3K9B0/A0A0H3K6E0/A0A0H3KH60/A0A0H3KAE1/A0A0H3KGQ6/A0A0H3K7S8/A0A0H3K722/A0A0H3K6G5/A0A0H3K6Q3	9

## Sheet: VAN- P10-5
ID	Description	Study.term	Study.total	Pop.term	Pop.total	pvalue	p.adjust	qvalue	geneID	Count
GO:0031640	killing of cells of other organism	3	41	12	2079	0.00138511	0.0358178	0.0326079	P0C822/P0C7Y5/P0C809	3
GO:0006508	proteolysis	5	41	47	2079	0.0019361	0.0358178	0.0326079	A6QF76/A0A0H3KBV6/A0A0H3K700/A0A0H3KAL9/A0A0H3KFI8	5
GO:0030170	pyridoxal phosphate binding	3	41	29	2079	0.0182301	0.224838	0.204689	A0A0H3KA47/A0A0H3KG89/A0A0H3K8M5	3
GO:0004252	serine-type endopeptidase activity	2	41	14	2079	0.0297295	0.235527	0.21442	A6QF76/A0A0H3KFI8	2
GO:0006412	translation	4	41	62	2079	0.0318279	0.235527	0.21442	A6QJ80/A6QGN7/A6QH94/A6QEF5	4
GO:0005737	cytoplasm	11	41	336	2079	0.0548805	0.293304	0.267019	A0A0H3K9R6/A0A0H3K8T6/A6QGU6/A6QF76/A0A0H3K988/A0A0H3KG49/A0A0H3K700/A6QGN7/A6QH94/A0A0H3KB01/A6QEF5	11
GO:1990904	ribonucleoprotein complex	3	41	45	2079	0.05701	0.293304	0.267019	A6QJ80/A6QGN7/A6QH94	3
GO:0005840	ribosome	3	41	47	2079	0.0634171	0.293304	0.267019	A6QJ80/A6QGN7/A6QH94	3
GO:0003735	structural constituent of ribosome	3	41	55	2079	0.0921795	0.37896	0.344999	A6QJ80/A6QGN7/A6QH94	3
GO:0016747	transferase activity, transferring acyl groups other than amino-acyl groups	2	41	32	2079	0.12995	0.480817	0.437728	A0A0H3KC04/A0A0H3KES2	2
GO:0003824	catalytic activity	1	41	11	2079	0.197187	0.521136	0.474434	A0A0H3KA47	1
GO:0004222	metalloendopeptidase activity	1	41	11	2079	0.197187	0.521136	0.474434	A0A0H3KBV6	1
GO:0008233	peptidase activity	1	41	11	2079	0.197187	0.521136	0.474434	A0A0H3KAL9	1
GO:0030145	manganese ion binding	1	41	11	2079	0.197187	0.521136	0.474434	A0A0H3K700	1
GO:0009234	menaquinone biosynthetic process	1	41	12	2079	0.213103	0.525654	0.478547	A0A0H3K9N7	1
GO:0050660	flavin adenine dinucleotide binding	1	41	15	2079	0.259028	0.563766	0.513244	A0A0H3K9N7	1
GO:0140359	ABC-type transporter activity	1	41	15	2079	0.259028	0.563766	0.513244	A0A0H3K9B5	1
GO:0008483	transaminase activity	1	41	20	2079	0.329822	0.677967	0.617211	A0A0H3K8Z8	1
GO:0000166	nucleotide binding	1	41	22	2079	0.356252	0.693755	0.631583	A0A0H3K8M5	1
GO:0000049	tRNA binding	1	41	24	2079	0.381665	0.70608	0.642804	A6QJ80	1
GO:0051539	4 iron, 4 sulfur cluster binding	1	41	26	2079	0.406098	0.715506	0.651385	A0A0H3KA29	1
GO:0003676	nucleic acid binding	1	41	29	2079	0.440991	0.727406	0.662219	A0A0H3KB01	1
GO:0015675	nickel cation transport	1	41	30	2079	0.452171	0.727406	0.662219	A0A0H3KF97	1
GO:0055085	transmembrane transport	1	41	35	2079	0.50488	0.761921	0.693641	A0A0H3KF97	1
GO:0016491	oxidoreductase activity	1	41	36	2079	0.514812	0.761921	0.693641	A0A0H3KEC0	1
GO:0019843	rRNA binding	1	41	39	2079	0.543454	0.769635	0.700663	A6QJ80	1
GO:0003723	RNA binding	1	41	41	2079	0.561625	0.769635	0.700663	A0A0H3KG49	1
GO:0008270	zinc ion binding	1	41	52	2079	0.649638	0.858451	0.78152	A0A0H3KG49	1
GO:0000287	magnesium ion binding	1	41	57	2079	0.6837	0.872306	0.794134	A0A0H3K9N7	1
GO:0016310	phosphorylation	1	41	67	2079	0.742408	0.903721	0.822733	A0A0H3K9R6	1
GO:0005576	extracellular region	1	41	77	2079	0.790436	0.903721	0.822733	A0A0H3KHT5	1
GO:0016787	hydrolase activity	1	41	78	2079	0.794728	0.903721	0.822733	A0A0H3K5J0	1
GO:0005886	plasma membrane	5	41	331	2079	0.806022	0.903721	0.822733	A6QI28/A0A0H3KGW9/A0A0H3K9B5/A0A0H3KF97/A0A0H3KFI8	5
GO:0016887	ATPase activity	1	41	93	2079	0.849691	0.908654	0.827224	A0A0H3KAL9	1
GO:0046872	metal ion binding	2	41	169	2079	0.859537	0.908654	0.827224	A0A0H3KBV6/A0A0H3KA29	2
GO:0005524	ATP binding	2	41	274	2079	0.978898	0.999417	0.909853	A0A0H3K9R6/A0A0H3KAL9	2
GO:0016020	membrane	1	41	342	2079	0.999417	0.999417	0.909853	A0A0H3K868	1

## Sheet: OXA- P13-5
ID	Description	Study.term	Study.total	Pop.term	Pop.total	pvalue	p.adjust	qvalue	geneID	Count
GO:0005737	cytoplasm	65	230	336	2079	5.6284e-07	3.88359e-05	3.25855e-05	A6QH68/A0A0H3K9R6/A6QKC4/A6QJD1/A6QJD3/A6QEF5/A6QHS3/A0A0H3K9Q6/A6QHB0/A0A0H3KE75/A0A0H3K7M9/A0A0H3K656/A6QH05/A6QF76/A6QGF1/A0A0H3KCZ9/A0A0H3KE51/A0A0H3K7Z8/A0A0H3K988/A6QIP3/A6QF82/A0A0H3K6E1/A6QIS7/A6QGF8/A0A0H3KEE5/A0A0H3K8C0/A6QFE3/A6QGG3/A6QFS9/A6QH26/A0A0H3KC48/A6QE68/A6QF83/A0A0H3K743/A6QHK1/A0A0H3K7Y4/A6QG83/A0A0H3K8N1/A0A0H3KG31/A6QF52/A0A0H3K7C2/A0A0H3KEK1/A6QHN3/A6QGX8/A6QGC9/A0A0H3KC…	65
GO:0071555	cell wall organization	14	230	38	2079	2.36462e-05	0.000815796	0.000684497	A0A0H3KAZ4/A0A0H3K7X7/A6QGX0/A0A0H3K5U9/A6QHS3/A0A0H3K9Q6/A0A0H3KE51/A0A0H3K7Z8/A0A0H3KDQ2/A6QIS7/A0A0H3KEE5/A0A0H3K7Y4/A6QG83/A0A0H3KBB2	14
GO:0009252	peptidoglycan biosynthetic process	9	230	23	2079	0.000431202	0.00849143	0.00712477	A6QGX0/A6QHS3/A0A0H3K9Q6/A0A0H3KE51/A0A0H3K7Z8/A6QIS7/A0A0H3KEE5/A0A0H3K7Y4/A6QG83	9
GO:0006189	'de novo' IMP biosynthetic process	6	230	11	2079	0.000492257	0.00849143	0.00712477	A6QFS9/A0A0H3KFM7/A0A0H3K814/A0A0H3K7C2/A0A0H3KDT8/A0A0H3K7Y1	6
GO:0016491	oxidoreductase activity	11	230	36	2079	0.00115996	0.0160075	0.0134312	A0A0H3KEC0/A0A0H3KA68/A0A0H3KAE1/A0A0H3KFB6/A0A0H3KAJ9/A0A0H3KBS1/A0A0H3K9W7/A0A0H3K7I4/A0A0H3K8L5/A0A0H3KH77/A0A0H3KE80	11
GO:0007049	cell cycle	6	230	13	2079	0.00150845	0.0173471	0.0145552	A6QGX0/A6QHS3/A0A0H3K9Q6/A0A0H3KE51/A0A0H3K7Y4/A6QG83	6
GO:0016310	phosphorylation	16	230	67	2079	0.0018681	0.0184141	0.0154504	A0A0H3K5M2/A0A0H3K9R6/A0A0H3KH20/A0A0H3K8A3/A0A0H3KF91/A0A0H3K7C9/A6QF35/A6QF82/A0A0H3K6E1/A6QGF8/A0A0H3K8C0/A6QH26/A6QIR1/A0A0H3K6L6/A6QHA6/A0A0H3KAI5	16
GO:0005524	ATP binding	45	230	274	2079	0.00248045	0.0213939	0.0179506	A0A0H3KAF4/A0A0H3KD45/A0A0H3K5M2/A0A0H3K9R6/A0A0H3K9T3/A0A0H3K8A3/A0A0H3K976/A6QHS3/A0A0H3K6X1/A6QH05/A6QF35/A0A0H3KAE1/A0A0H3KCZ9/A6QHN4/A6QF82/A0A0H3K6E1/A0A0H3KFJ2/A6QIS7/A6QGF8/A0A0H3KCP0/A0A0H3K8C0/A6QFE3/A0A0H3KF20/A6QGG3/A6QFS9/A6QH26/A0A0H3KFM7/A6QIR1/A6QHN5/A0A0H3KF02/A0A0H3KEV4/A0A0H3K743/A0A0H3K7Y4/A6QG83/A0A0H3KHZ8/A0A0H3K7J3/A0A0H3K7C2/A0A0H3KEK1/A6QHN3/A6QHA6/A6QE71/A6QHR2/A6QGE5/A0…	45
GO:0008360	regulation of cell shape	9	230	29	2079	0.00290699	0.0222869	0.0186999	A6QGX0/A6QHS3/A0A0H3K9Q6/A0A0H3KE51/A0A0H3K7Z8/A6QIS7/A0A0H3KEE5/A0A0H3K7Y4/A6QG83	9
GO:0005525	GTP binding	9	230	31	2079	0.00479894	0.0331127	0.0277833	A6QJD3/A6QHB0/A0A0H3K656/A0A0H3K6X1/A6QH24/A0A0H3KC48/A0A0H3KG31/A6QGF5/A0A0H3K8U2	9
GO:0006633	fatty acid biosynthetic process	5	230	13	2079	0.00968065	0.0607241	0.0509508	A0A0H3K7V7/A6QHN4/A6QHN5/A0A0H3K8D2/A6QGC9	5
GO:0051301	cell division	6	230	20	2079	0.0174947	0.0996419	0.0836049	A6QGX0/A6QHS3/A0A0H3K9Q6/A0A0H3KE51/A0A0H3K7Y4/A6QG83	6
GO:0006096	glycolytic process	5	230	15	2079	0.0187731	0.0996419	0.0836049	A0A0H3K7M9/A6QF82/A0A0H3K9T2/A6QF83/A0A0H3K8S3	5
GO:0006541	glutamine metabolic process	4	230	12	2079	0.0352848	0.173904	0.145915	A0A0H3KE75/A0A0H3K814/A0A0H3K7C2/A6QE71	4
GO:0003723	RNA binding	8	230	41	2079	0.0753448	0.319488	0.268068	A0A0H3K7Y9/A0A0H3KCZ9/A0A0H3KHZ8/A0A0H3KC36/A6QHR2/A0A0H3KG49/A0A0H3KFV4/A6QH69	8
GO:0016787	hydrolase activity	13	230	78	2079	0.0823276	0.319488	0.268068	A0A0H3K6U2/A0A0H3KAZ4/A0A0H3KJ04/A0A0H3KF20/A0A0H3KBF3/A0A0H3K8Z3/A0A0H3K7J3/A0A0H3KGS5/A0A0H3K837/A0A0H3K717/A0A0H3K7C3/A0A0H3KAH3/A0A0H3K9M6	13
GO:0005975	carbohydrate metabolic process	5	230	22	2079	0.0870049	0.319488	0.268068	A0A0H3KIG5/A6QGX0/A0A0H3KE75/A0A0H3K770/A6QJ02	5
GO:0003924	GTPase activity	4	230	16	2079	0.0913958	0.319488	0.268068	A6QJD3/A6QHB0/A0A0H3KC48/A0A0H3KG31	4
GO:0003676	nucleic acid binding	6	230	29	2079	0.0926053	0.319488	0.268068	A6QH68/A6QH05/A0A0H3KHW5/A0A0H3KEK1/A0A0H3K7M2/A0A0H3KB01	6
GO:0030170	pyridoxal phosphate binding	6	230	29	2079	0.0926053	0.319488	0.268068	A0A0H3KA47/A6QIR5/A0A0H3KCP4/A0A0H3K6Y0/A0A0H3K9C1/A6QHK1	6
GO:0016301	kinase activity	5	230	27	2079	0.17089	0.561497	0.471127	A0A0H3KH20/A0A0H3KF91/A6QF35/A0A0H3K6E1/A0A0H3KAI5	5
GO:0008270	zinc ion binding	8	230	52	2079	0.210391	0.649507	0.544971	A0A0H3K5U9/A6QHN5/A0A0H3K9T2/A6QF52/A0A0H3K9W7/A0A0H3KC36/A6QHB3/A0A0H3KG49	8
GO:0051287	NAD binding	4	230	22	2079	0.220104	0.649507	0.544971	A0A0H3KA24/A0A0H3KIW0/A0A0H3KFM7/A0A0H3KAU1	4
GO:0000160	phosphorelay signal transduction system	3	230	15	2079	0.225915	0.649507	0.544971	A0A0H3K9D7/A0A0H3KGL8/Q840P8	3
GO:0006412	translation	9	230	62	2079	0.241277	0.665924	0.558746	A6QEF5/A6QGN7/A6QH94/A6QEJ8/A6QFY1/A6QJ73/A6QJ69/A6QJ92/A6QHB8	9
GO:0003735	structural constituent of ribosome	8	230	55	2079	0.257863	0.679409	0.570061	A6QGN7/A6QH94/A6QEJ8/A6QFY1/A6QJ73/A6QJ69/A6QJ92/A6QHB8	8
GO:0032259	methylation	4	230	24	2079	0.270577	0.679409	0.570061	A0A0H3K7Y9/A6QGF1/A6QGX8/A0A0H3KFV4	4
GO:0016747	transferase activity, transferring acyl groups other than amino-acyl groups	5	230	32	2079	0.275758	0.679409	0.570061	A0A0H3KES1/A0A0H3KC04/A0A0H3K8S9/A0A0H3KES2/A0A0H3KGF0	5
GO:0000287	magnesium ion binding	8	230	57	2079	0.291205	0.679409	0.570061	A0A0H3KI69/A0A0H3K656/A0A0H3K6E1/A0A0H3K7Y4/A0A0H3K814/A0A0H3KEK1/A6QJ02/A6QGE5	8
GO:0005506	iron ion binding	2	230	10	2079	0.305242	0.679409	0.570061	A0A0H3K7P3/A6QIX8	2
GO:0007155	cell adhesion	2	230	10	2079	0.305242	0.679409	0.570061	Q53653/A0A0H3KF27	2
GO:0003824	catalytic activity	2	230	11	2079	0.347962	0.706159	0.592506	A0A0H3KA47/A0A0H3K8Y9	2
GO:0016757	transferase activity, transferring glycosyl groups	2	230	11	2079	0.347962	0.706159	0.592506	A0A0H3K768/A0A0H3K9A0	2
GO:0030145	manganese ion binding	2	230	11	2079	0.347962	0.706159	0.592506	A0A0H3K7M9/A6QJH5	2
GO:1990904	ribonucleoprotein complex	6	230	45	2079	0.379534	0.748224	0.6278	A0A0H3KHW5/A6QGN7/A6QH94/A6QJ69/A6QJ92/A6QHB8	6
GO:0005840	ribosome	6	230	47	2079	0.421117	0.80714	0.677234	A0A0H3KHW5/A6QGN7/A6QH94/A6QJ69/A6QJ92/A6QHB8	6
GO:0000049	tRNA binding	3	230	24	2079	0.505671	0.920489	0.77234	A0A0H3KC48/A0A0H3K743/A6QEJ8	3
GO:0050660	flavin adenine dinucleotide binding	2	230	15	2079	0.506936	0.920489	0.77234	A6QGF1/A0A0H3KAU1	2
GO:0003700	DNA-binding transcription factor activity	7	230	64	2079	0.573959	0.939755	0.788505	A0A0H3KA72/A0A0H3KA41/A6QIP3/A6QGF5/A0A0H3K8S6/A6QJJ8/A0A0H3KA10	7
GO:0016887	ATPase activity	10	230	93	2079	0.590331	0.939755	0.788505	A0A0H3KAF4/A0A0H3KD45/A0A0H3K976/A0A0H3K6X1/A0A0H3KAE1/A0A0H3KCP0/A0A0H3KEV4/A0A0H3KHZ8/A0A0H3KG31/A0A0H3K7K5	10
GO:0005576	extracellular region	8	230	77	2079	0.632009	0.939755	0.788505	A6QK59/A0A0H3K7X7/A0A0H3KH72/Q53653/A0A0H3KHT5/A0A0H3KIM3/A0A0H3K9N1/A0A0H3KF27	8
GO:0016740	transferase activity	4	230	39	2079	0.641467	0.939755	0.788505	A6QH05/A0A0H3K9Q9/A6QGG3/A0A0H3KEK1	4
GO:0019843	rRNA binding	4	230	39	2079	0.641467	0.939755	0.788505	A0A0H3KC48/A6QEJ8/A6QJ73/A6QJ92	4
GO:0008483	transaminase activity	2	230	20	2079	0.667005	0.939755	0.788505	A0A0H3K9C1/A6QHK1	2
GO:0003887	DNA-directed DNA polymerase activity	1	230	10	2079	0.691219	0.939755	0.788505	A0A0H3K645	1
GO:0004386	helicase activity	1	230	10	2079	0.691219	0.939755	0.788505	A0A0H3KHZ8	1
GO:0008033	tRNA processing	1	230	10	2079	0.691219	0.939755	0.788505	A6QGF1	1
GO:0000166	nucleotide binding	2	230	22	2079	0.718237	0.939755	0.788505	A0A0H3K7Z8/A0A0H3KDA8	2
GO:0006355	regulation of transcription, DNA-templated	3	230	33	2079	0.725048	0.939755	0.788505	A0A0H3K9D7/A0A0H3KGL8/Q840P8	3
GO:0004222	metalloendopeptidase activity	1	230	11	2079	0.725544	0.939755	0.788505	A6QHB3	1
GO:0006099	tricarboxylic acid cycle	1	230	11	2079	0.725544	0.939755	0.788505	A6QGE5	1
GO:0008168	methyltransferase activity	1	230	12	2079	0.756069	0.939755	0.788505	A0A0H3K7Y9	1
GO:0009058	biosynthetic process	1	230	12	2079	0.756069	0.939755	0.788505	A0A0H3K9C1	1
GO:0009234	menaquinone biosynthetic process	1	230	12	2079	0.756069	0.939755	0.788505	A0A0H3KI69	1
GO:0031640	killing of cells of other organism	1	230	12	2079	0.756069	0.939755	0.788505	A0A0H3KAZ4	1
GO:0006260	DNA replication	2	230	24	2079	0.7627	0.939755	0.788505	A0A0H3KD45/A0A0H3K645	2
GO:0004252	serine-type endopeptidase activity	1	230	14	2079	0.807346	0.977313	0.820019	A6QF76	1
GO:0140359	ABC-type transporter activity	1	230	15	2079	0.828804	0.985991	0.8273	A0A0H3KEV4	1
GO:0000155	phosphorelay sensor kinase activity	1	230	16	2079	0.847881	0.991589	0.831997	Q840P7	1
GO:0009401	phosphoenolpyruvate-dependent sugar phosphotransferase system	2	230	31	2079	0.873734	1	0.839054	A0A0H3KH20/A0A0H3K9Q9	2
GO:0008982	protein-N(PI)-phosphohistidine-sugar phosphotransferase activity	1	230	19	2079	0.893317	1	0.839054	A0A0H3KH20	1
GO:0046872	metal ion binding	13	230	169	2079	0.949209	1	0.839054	A0A0H3K9T3/A0A0H3KJ04/A6QF35/A6QIS7/A0A0H3KFM7/A6QGF3/A0A0H3K8Z3/A0A0H3KEI4/A6QHN3/A0A0H3K837/A0A0H3K717/A0A0H3K8S6/A0A0H3K7Z3	13
GO:0006310	DNA recombination	1	230	29	2079	0.967436	1	0.839054	A0A0H3K974	1
GO:0015675	nickel cation transport	1	230	30	2079	0.97109	1	0.839054	A0A0H3KF97	1
GO:0006508	proteolysis	2	230	47	2079	0.973506	1	0.839054	A6QF76/A6QF52	2
GO:0055085	transmembrane transport	1	230	35	2079	0.984069	1	0.839054	A0A0H3KF97	1
GO:0003677	DNA binding	10	230	175	2079	0.996241	1	0.839054	A0A0H3KD45/A0A0H3KA41/A6QIP3/A0A0H3K9D7/A0A0H3KGL8/A0A0H3K645/A6QGF5/A0A0H3K8S6/A6QJJ8/Q840P8	10
GO:0005886	plasma membrane	19	230	331	2079	0.999897	1	0.839054	A0A0H3KAF4/A6QI28/A0A0H3KBH8/A0A0H3KH20/A6QGX0/A0A0H3KA93/A6QHB0/A0A0H3KFB6/A0A0H3K6H8/A0A0H3K6N2/A0A0H3KG31/A0A0H3K8F6/A0A0H3KDD3/A6QHB6/A0A0H3K8W4/A0A0H3KF97/A6QIG2/A0A0H3K7Z3/Q840P7	19
GO:0016020	membrane	8	230	342	2079	1	1	0.839054	A0A0H3K6E0/A0A0H3KAE1/A0A0H3KH72/A0A0H3K710/A0A0H3KEV4/A0A0H3K9B0/A0A0H3K6G5/A0A0H3K6Q3	8

## Sheet: IMI-P9-5
ID	Description	Study.term	Study.total	Pop.term	Pop.total	pvalue	p.adjust	qvalue	geneID	Count
GO:0031640	killing of cells of other organism	2	38	12	2079	0.0191341	0.368094	0.343186	P0C822/P0C7Y5	2
GO:0006412	translation	4	38	62	2079	0.024788	0.368094	0.343186	A6QE49/A6QJ77/A6QEJ2/A6QEF5	4
GO:0019843	rRNA binding	3	38	39	2079	0.0327413	0.368094	0.343186	A6QE49/A6QJ77/A6QGD3	3
GO:1990904	ribonucleoprotein complex	3	38	45	2079	0.0471758	0.368094	0.343186	A6QE49/A6QJ77/A6QEJ2	3
GO:0005840	ribosome	3	38	47	2079	0.0525849	0.368094	0.343186	A6QE49/A6QJ77/A6QEJ2	3
GO:0003735	structural constituent of ribosome	3	38	55	2079	0.0770546	0.449485	0.419069	A6QE49/A6QJ77/A6QEJ2	3
GO:0005576	extracellular region	3	38	77	2079	0.16409	0.495542	0.462009	A0A0H3K9N1/A0A0H3KHT5/A0A0H3KJ61	3
GO:0005506	iron ion binding	1	38	10	2079	0.168792	0.495542	0.462009	A0A0H3K8P4	1
GO:0007059	chromosome segregation	1	38	10	2079	0.168792	0.495542	0.462009	A0A0H3K908	1
GO:0008033	tRNA processing	1	38	10	2079	0.168792	0.495542	0.462009	A6QGD3	1
GO:0003723	RNA binding	2	38	41	2079	0.171336	0.495542	0.462009	A0A0H3KBL1/A0A0H3KGR0	2
GO:0009432	SOS response	1	38	11	2079	0.184058	0.495542	0.462009	A0A0H3K7M0	1
GO:0016757	transferase activity, transferring glycosyl groups	1	38	11	2079	0.184058	0.495542	0.462009	A0A0H3K768	1
GO:0004252	serine-type endopeptidase activity	1	38	14	2079	0.228237	0.570593	0.531982	A6QF76	1
GO:0005737	cytoplasm	8	38	336	2079	0.262782	0.613157	0.571666	A0A0H3K8T6/A0A0H3KEQ1/A6QF76/A0A0H3K7M0/A0A0H3KBL1/A6QGD3/A6QEF5/A0A0H3KGR0	8
GO:0008982	protein-N(PI)-phosphohistidine-sugar phosphotransferase activity	1	38	19	2079	0.296745	0.638597	0.595384	A0A0H3KEP1	1
GO:0005975	carbohydrate metabolic process	1	38	22	2079	0.334968	0.638597	0.595384	A0A0H3K8Q6	1
GO:0051287	NAD binding	1	38	22	2079	0.334968	0.638597	0.595384	A0A0H3KBQ5	1
GO:0016310	phosphorylation	2	38	67	2079	0.348208	0.638597	0.595384	A0A0H3KEP1/A0A0H3KEQ1	2
GO:0016301	kinase activity	1	38	27	2079	0.394223	0.638597	0.595384	A0A0H3KEP1	1
GO:0030170	pyridoxal phosphate binding	1	38	29	2079	0.416457	0.638597	0.595384	A0A0H3KG89	1
GO:0016787	hydrolase activity	2	38	78	2079	0.421035	0.638597	0.595384	A0A0H3K5J0/A0A0H3KGR0	2
GO:0015675	nickel cation transport	1	38	30	2079	0.427273	0.638597	0.595384	A0A0H3KF97	1
GO:0009401	phosphoenolpyruvate-dependent sugar phosphotransferase system	1	38	31	2079	0.437895	0.638597	0.595384	A0A0H3KEP1	1
GO:0055085	transmembrane transport	1	38	35	2079	0.478496	0.669894	0.624563	A0A0H3KF97	1
GO:0016887	ATPase activity	2	38	93	2079	0.51361	0.691398	0.644612	A0A0H3K7M0/A0A0H3K976	2
GO:0005524	ATP binding	5	38	274	2079	0.575036	0.729882	0.680492	A0A0H3KEQ1/A0A0H3K908/A0A0H3K7M0/A0A0H3K976/A0A0H3KGR0	5
GO:0006508	proteolysis	1	38	47	2079	0.583906	0.729882	0.680492	A6QF76	1
GO:0008270	zinc ion binding	1	38	52	2079	0.62142	0.738586	0.688607	A0A0H3K7M0	1
GO:0003677	DNA binding	3	38	175	2079	0.633074	0.738586	0.688607	A0A0H3K908/A0A0H3K7M0/A0A0H3KA41	3
GO:0022857	transmembrane transporter activity	1	38	60	2079	0.674695	0.761752	0.710205	A0A0H3KEN3	1
GO:0003700	DNA-binding transcription factor activity	1	38	64	2079	0.69852	0.764006	0.712306	A0A0H3KA41	1
GO:0046872	metal ion binding	2	38	169	2079	0.828637	0.878858	0.819386	A0A0H3K6A4/A6QGD3	2
GO:0005886	plasma membrane	4	38	331	2079	0.877659	0.903473	0.842335	A0A0H3KEP1/A0A0H3KEN3/A0A0H3KA93/A0A0H3KF97	4
GO:0016020	membrane	3	38	342	2079	0.962608	0.962608	0.897469	A0A0H3K9B0/A0A0H3K9T6/A0A0H3K6E0	3
