# Supplementary material for: Expression patterns of core metabolic genes and elevated intracellular ROS confer drug tolerance in Staphylococcus aureus
Source: Microbiol Spectr. 2026 Feb 10;14(3):e01868-25. doi: 10.1128/spectrum.01868-25 (PMC12955431; doi:10.1128/spectrum.01868-25)
Supplement: Data S3 — Gene Ontology rich by frequency. [file spectrum.01868-25-s0005.xlsx]

## Sheet: x=1
ID	Description	Study.term	Study.total	Pop.term	Pop.total	pvalue	p.adjust	qvalue	geneID	Count
GO:0071555	cell wall organization	11	163	38	2079	9.18505e-05	0.00642953	0.0057044	A0A0H3KDQ2/A0A0H3K5U9/A0A0H3KAZ4/A0A0H3K7Y4/A0A0H3K7X7/A6QG83/A0A0H3K7Z8/A6QIS7/A0A0H3K9Q6/A0A0H3KEE5/A0A0H3KBB2	11
GO:0005525	GTP binding	8	163	31	2079	0.00198788	0.0695758	0.0617289	A6QEJ9/A0A0H3KC48/A0A0H3KG31/A6QGG8/A6QH24/A6QHK7/A6QJD3/A0A0H3K8U2	8
GO:0005975	carbohydrate metabolic process	6	163	22	2079	0.0054857	0.09729	0.0863174	A6QDU7/A6QDV0/A0A0H3K770/A0A0H3K7G5/A0A0H3K8Q6/A6QJ02	6
GO:0003924	GTPase activity	5	163	16	2079	0.00597633	0.09729	0.0863174	A6QEJ9/A0A0H3KC48/A0A0H3KG31/A6QGG8/A6QJD3	5
GO:0009252	peptidoglycan biosynthetic process	6	163	23	2079	0.00694928	0.09729	0.0863174	A0A0H3K7Y4/A6QG83/A0A0H3K7Z8/A6QIS7/A0A0H3K9Q6/A0A0H3KEE5	6
GO:0005737	cytoplasm	37	163	336	2079	0.0146492	0.148595	0.131836	A0A0H3K645/A6QDU7/A6QE68/A0A0H3K743/A6QEJ9/A0A0H3KEQ1/A6QFE3/A0A0H3K7Y4/A0A0H3KC48/A0A0H3KFV4/A6QG83/A0A0H3K8C0/A6QGC9/A0A0H3KG31/A6QGF1/A6QGG3/A6QGG8/A0A0H3K7Z8/A0A0H3K8S3/A0A0H3K8S6/A0A0H3KCZ9/A6QHH3/A6QHR2/A6QIE0/A6QIP3/A6QIS7/A0A0H3K9Q6/A0A0H3KEE5/A6QJD1/A6QJD3/A0A0H3KIG1/A0A0H3KAP8/A6QED3/A0A0H3K7M0/A6QGD3/A0A0H3K8I2/A6QHL4	37
GO:0006633	fatty acid biosynthetic process	4	163	13	2079	0.0148595	0.148595	0.131836	A6QGC9/A0A0H3K8D2/A6QHN4/A6QHN5	4
GO:0008360	regulation of cell shape	6	163	29	2079	0.0220825	0.193222	0.17143	A0A0H3K7Y4/A6QG83/A0A0H3K7Z8/A6QIS7/A0A0H3K9Q6/A0A0H3KEE5	6
GO:0005506	iron ion binding	3	163	10	2079	0.0376615	0.26363	0.233898	A0A0H3K7P3/A0A0H3K8P4/A6QIX8	3
GO:0008033	tRNA processing	3	163	10	2079	0.0376615	0.26363	0.233898	A6QGF1/A0A0H3K8R8/A6QGD3	3
GO:0005524	ATP binding	29	163	274	2079	0.0491342	0.312672	0.277409	A0A0H3KAF4/A0A0H3K743/A0A0H3KEQ1/A0A0H3KEV4/A0A0H3KF02/A0A0H3K7J3/A0A0H3KF20/A6QF35/A0A0H3KF30/A6QFE3/A0A0H3K7Y4/A6QG83/A0A0H3K8C0/A6QGG3/A0A0H3K8A3/A6QHA6/A0A0H3KCZ9/A6QHH3/A6QHN4/A6QHN5/A6QHR2/A6QIE0/A6QIS7/A0A0H3KHZ8/A0A0H3K9T3/A0A0H3K7K5/A0A0H3K7M0/A0A0H3K908/A0A0H3KAL9	29
GO:0007049	cell cycle	3	163	13	2079	0.0755123	0.428339	0.38003	A0A0H3K7Y4/A6QG83/A0A0H3K9Q6	3
GO:0016787	hydrolase activity	10	163	78	2079	0.0795486	0.428339	0.38003	A0A0H3K6E4/A0A0H3K6U2/A0A0H3KAZ4/A0A0H3KBF3/A0A0H3K7J3/A0A0H3KF20/A0A0H3K717/A0A0H3KGS5/A0A0H3KAH3/A0A0H3KAP9	10
GO:0003723	RNA binding	6	163	41	2079	0.0964869	0.482434	0.428025	A0A0H3K7Y9/A0A0H3KFV4/A6QH69/A0A0H3KCZ9/A6QHR2/A0A0H3KHZ8	6
GO:0032259	methylation	4	163	24	2079	0.113064	0.527633	0.468125	A6QE38/A0A0H3K7Y9/A0A0H3KFV4/A6QGF1	4
GO:0008982	protein-N(PI)-phosphohistidine-sugar phosphotransferase activity	3	163	19	2079	0.182369	0.738269	0.655006	A0A0H3KAQ1/A0A0H3KH20/A0A0H3KEP1	3
GO:0051301	cell division	3	163	20	2079	0.202978	0.738269	0.655006	A0A0H3K7Y4/A6QG83/A0A0H3K9Q6	3
GO:0004222	metalloendopeptidase activity	2	163	11	2079	0.211264	0.738269	0.655006	A0A0H3K7S8/A0A0H3KA40	2
GO:0030145	manganese ion binding	2	163	11	2079	0.211264	0.738269	0.655006	A6QFQ3/A6QJH5	2
GO:0008270	zinc ion binding	6	163	52	2079	0.218714	0.738269	0.655006	A0A0H3K5U9/A6QE38/A0A0H3K7P6/A6QHN5/A0A0H3K9W7/A0A0H3K7M0	6
GO:0009401	phosphoenolpyruvate-dependent sugar phosphotransferase system	4	163	31	2079	0.221481	0.738269	0.655006	A0A0H3KAQ1/A0A0H3KH20/A0A0H3KEP1/A0A0H3K9U7	4
GO:0046872	metal ion binding	16	163	169	2079	0.244756	0.747556	0.663245	A0A0H3K7G5/A6QF35/A0A0H3K717/A0A0H3K7L3/A0A0H3K8S6/A6QHK7/A6QIE0/A0A0H3K9F3/A6QIS7/A0A0H3K9T3/A0A0H3KJ30/A0A0H3K6A4/A6QGD3/A0A0H3K7S8/A0A0H3KD37/A0A0H3KA29	16
GO:0051287	NAD binding	3	163	22	2079	0.245626	0.747556	0.663245	A0A0H3KAU1/A0A0H3KGC8/A0A0H3KBQ5	3
GO:0016310	phosphorylation	7	163	67	2079	0.268669	0.783617	0.695239	A0A0H3KEQ1/A6QF35/A0A0H3K8C0/A0A0H3K8A3/A6QHA6/A0A0H3KH20/A0A0H3KEP1	7
GO:0050660	flavin adenine dinucleotide binding	2	163	15	2079	0.331319	0.858974	0.762097	A0A0H3KAU1/A6QGF1	2
GO:0050661	NADP binding	2	163	15	2079	0.331319	0.858974	0.762097	A0A0H3KGC8/A0A0H3K8E1	2
GO:0140359	mRNA cap binding complex binding	2	163	15	2079	0.331319	0.858974	0.762097	A0A0H3KEV4/A0A0H3K9B5	2
GO:0016301	kinase activity	3	163	27	2079	0.356165	0.866419	0.768703	A6QF35/A0A0H3KH20/A0A0H3KEP1	3
GO:0019843	rRNA binding	4	163	39	2079	0.366062	0.866419	0.768703	A0A0H3KC48/A6QGD3/A6QJ73/A6QJ92	4
GO:0000166	nucleotide binding	2	163	22	2079	0.524645	0.866419	0.768703	A0A0H3K7L3/A0A0H3K7Z8	2
GO:0003887	DNA-directed DNA polymerase activity	1	163	10	2079	0.558828	0.866419	0.768703	A0A0H3K645	1
GO:0004386	helicase activity	1	163	10	2079	0.558828	0.866419	0.768703	A0A0H3KHZ8	1
GO:0007059	chromosome segregation	1	163	10	2079	0.558828	0.866419	0.768703	A0A0H3K908	1
GO:0046983	protein dimerization activity	1	163	10	2079	0.558828	0.866419	0.768703	A0A0H3KGC8	1
GO:0005576	extracellular region	6	163	77	2079	0.570056	0.866419	0.768703	P0C046/A0A0H3K7X7/A0A0H3KH72/A6QK59/A0A0H3KAA5/A0A0H3L074	6
GO:0003700	DNA-binding transcription factor activity	5	163	64	2079	0.572599	0.866419	0.768703	A0A0H3K7F4/A0A0H3K8S6/A0A0H3KH60/A6QIP3/A0A0H3KAK7	5
GO:0000049	tRNA binding	2	163	24	2079	0.57274	0.866419	0.768703	A0A0H3K743/A0A0H3KC48	2
GO:0006260	DNA replication	2	163	24	2079	0.57274	0.866419	0.768703	A0A0H3K645/A0A0H3KF30	2
GO:0003824	catalytic activity	1	163	11	2079	0.593584	0.866419	0.768703	A0A0H3K8Y9	1
GO:0006099	tricarboxylic acid cycle	1	163	11	2079	0.593584	0.866419	0.768703	A0A0H3KA63	1
GO:0006189	'de novo' IMP biosynthetic process	1	163	11	2079	0.593584	0.866419	0.768703	A0A0H3K7Y1	1
GO:0008233	peptidase activity	1	163	11	2079	0.593584	0.866419	0.768703	A0A0H3KAL9	1
GO:0009432	SOS response	1	163	11	2079	0.593584	0.866419	0.768703	A0A0H3K7M0	1
GO:0016757	transferase activity, transferring glycosyl groups	1	163	11	2079	0.593584	0.866419	0.768703	A0A0H3K9A0	1
GO:0016740	transferase activity	3	163	39	2079	0.601245	0.866419	0.768703	A0A0H3K724/A6QGG3/A6QHH3	3
GO:0016887	ATPase activity	7	163	93	2079	0.604418	0.866419	0.768703	A0A0H3KAF4/A0A0H3KEV4/A0A0H3KG31/A0A0H3KHZ8/A0A0H3K7K5/A0A0H3K7M0/A0A0H3KAL9	7
GO:0008168	methyltransferase activity	1	163	12	2079	0.625618	0.866419	0.768703	A0A0H3K7Y9	1
GO:0009234	menaquinone biosynthetic process	1	163	12	2079	0.625618	0.866419	0.768703	A6QFQ3	1
GO:0031640	killing of cells of other organism	1	163	12	2079	0.625618	0.866419	0.768703	A0A0H3KAZ4	1
GO:0003735	structural constituent of ribosome	4	163	55	2079	0.637732	0.866419	0.768703	A6QEJ2/A6QFY1/A6QJ73/A6QJ92	4
GO:0003676	nucleic acid binding	2	163	29	2079	0.677201	0.866419	0.768703	A0A0H3KHB0/A0A0H3KHW5	2
GO:0030170	pyridoxal phosphate binding	2	163	29	2079	0.677201	0.866419	0.768703	A0A0H3K724/A0A0H3K6Y0	2
GO:0020037	heme binding	1	163	14	2079	0.682349	0.866419	0.768703	A0A0H3K9F3	1
GO:1990904	ribonucleoprotein complex	3	163	45	2079	0.698701	0.866419	0.768703	A6QEJ2/A0A0H3KHW5/A6QJ92	3
GO:0000160	phosphorelay signal transduction system	1	163	15	2079	0.707423	0.866419	0.768703	A0A0H3KGZ9	1
GO:0006096	glycolytic process	1	163	15	2079	0.707423	0.866419	0.768703	A0A0H3K8S3	1
GO:0005840	ribosome	3	163	47	2079	0.726911	0.866419	0.768703	A6QEJ2/A0A0H3KHW5/A6QJ92	3
GO:0016747	transferase activity, transferring acyl groups other than amino-acyl groups	2	163	32	2079	0.729347	0.866419	0.768703	A0A0H3KGF0/A0A0H3K8S9	2
GO:0006412	translation	4	163	62	2079	0.730268	0.866419	0.768703	A6QEJ2/A6QFY1/A6QJ73/A6QJ92	4
GO:0016491	oxidoreductase activity	2	163	36	2079	0.787674	0.918953	0.815312	A0A0H3K8L5/A0A0H3K9W7	2
GO:0008483	transaminase activity	1	163	20	2079	0.80617	0.925113	0.820777	A0A0H3KD37	1
GO:0000287	magnesium ion binding	3	163	57	2079	0.838084	0.946223	0.839506	A0A0H3K7Y4/A6QFQ3/A6QJ02	3
GO:0051539	4 iron, 4 sulfur cluster binding	1	163	26	2079	0.881902	0.977705	0.867438	A0A0H3KA29	1
GO:0006508	proteolysis	2	163	47	2079	0.894995	0.977705	0.867438	A0A0H3K7S8/A0A0H3KAL9	2
GO:0006310	DNA recombination	1	163	29	2079	0.907869	0.977705	0.867438	A0A0H3K974	1
GO:0006355	regulation of transcription, DNA-templated	1	163	33	2079	0.933875	0.990473	0.878766	A0A0H3KGZ9	1
GO:0003677	DNA binding	8	163	175	2079	0.973454	0.999988	0.887208	A0A0H3K645/A0A0H3K8S6/A0A0H3KH60/A6QIP3/A6QED3/A0A0H3K7M0/A0A0H3KGZ9/A0A0H3K908	8
GO:0005886	plasma membrane	18	163	331	2079	0.97446	0.999988	0.887208	A0A0H3K6H8/A0A0H3K6N2/A0A0H3KAF4/A0A0H3K7B2/A0A0H3K6K9/A0A0H3KG31/A0A0H3K8F6/A0A0H3KGW9/A0A0H3KH20/A0A0H3KDD3/A0A0H3K9B5/A0A0H3KEP1/A0A0H3KAP8/A0A0H3KEN3/A6QHB6/A6QIV3/A0A0H3K9U7/A0A0H3L074	18
GO:0022857	transmembrane transporter activity	1	163	60	2079	0.993076	0.999988	0.887208	A0A0H3KEN3	1
GO:0016020	membrane	10	163	342	2079	0.999988	0.999988	0.887208	A0A0H3KEV4/A0A0H3K868/A0A0H3K8R8/A0A0H3KH60/A0A0H3KH72/A0A0H3KDT5/A0A0H3K7S8/A0A0H3KGQ6/A0A0H3K9T6/A0A0H3KA40	10
GO:0016020

## Sheet: x=2
ID	Description	Study.term	Study.total	Pop.term	Pop.total	pvalue	p.adjust	qvalue	geneID	Count
GO:0006189	'de novo' IMP biosynthetic process	5	80	11	2079	2.8704e-05	0.00137779	0.00114816	A0A0H3KFM7/A0A0H3K7C2/A0A0H3K814/A6QFS9/A0A0H3KDT8	5
GO:0030170	pyridoxal phosphate binding	5	80	29	2079	0.00427202	0.0974954	0.0812462	A0A0H3KB50/A0A0H3KCP4/A0A0H3K9C1/A6QIR5/A0A0H3K8M5	5
GO:0005737	cytoplasm	22	80	336	2079	0.00609346	0.0974954	0.0812462	A6QD48/A0A0H3K6E1/A0A0H3KEK1/A6QFH3/A0A0H3K7C2/A6QFS9/A6QGE5/A6QGU6/A6QH26/A6QHB3/A6QHN3/A0A0H3K910/A6QHX1/A0A0H3KE51/A0A0H3K9R6/A0A0H3KAU0/A6QF52/A0A0H3KBL1/A0A0H3K7M2/A0A0H3K7D0/A6QH94/A0A0H3KGR0	22
GO:0006541	glutamine metabolic process	3	80	12	2079	0.00939128	0.112695	0.0939128	A6QE71/A0A0H3K7C2/A0A0H3K814	3
GO:0003735	structural constituent of ribosome	6	80	55	2079	0.0172717	0.165808	0.138174	A6QJ77/A6QJ80/A6QEJ7/A6QH94/A6QHB8/A6QJ90	6
GO:1990904	ribonucleoprotein complex	5	80	45	2079	0.0271893	0.171526	0.142939	A6QJ77/A6QJ80/A6QH94/A6QHB8/A6QJ90	5
GO:0005524	ATP binding	17	80	274	2079	0.0275691	0.171526	0.142939	A6QD48/A0A0H3K5M2/A6QE71/A0A0H3K6E1/A0A0H3KEK1/A0A0H3KFM7/A0A0H3K7C2/A6QFS9/A6QGE5/A0A0H3KCP0/A6QH26/A6QHN3/A6QHR5/A6QHX1/A6QIR1/A0A0H3K9R6/A0A0H3KGR0	17
GO:0006412	translation	6	80	62	2079	0.0295953	0.171526	0.142939	A6QJ77/A6QJ80/A6QEJ7/A6QH94/A6QHB8/A6QJ90	6
GO:0005840	ribosome	5	80	47	2079	0.0321612	0.171526	0.142939	A6QJ77/A6QJ80/A6QH94/A6QHB8/A6QJ90	5
GO:0008483	transaminase activity	3	80	20	2079	0.039012	0.187258	0.156048	A0A0H3K8Z8/A0A0H3K9C1/A0A0H3KHM2	3
GO:0019843	rRNA binding	4	80	39	2079	0.0602371	0.240972	0.20081	A6QJ77/A6QJ80/A6QEJ7/A6QJ90	4
GO:0004222	metalloendopeptidase activity	2	80	11	2079	0.0642157	0.240972	0.20081	A0A0H3KBV6/A6QHB3	2
GO:0000287	magnesium ion binding	5	80	57	2079	0.0652633	0.240972	0.20081	A0A0H3K6E1/A0A0H3KEK1/A0A0H3K814/A6QGE5/A0A0H3K9N7	5
GO:0009058	biosynthetic process	2	80	12	2079	0.0751806	0.257762	0.214802	A0A0H3KB50/A0A0H3K9C1	2
GO:0006096	glycolytic process	2	80	15	2079	0.111123	0.336666	0.280555	A6QFH3/A0A0H3K9T2	2
GO:0016310	phosphorylation	5	80	67	2079	0.112222	0.336666	0.280555	A0A0H3K5M2/A0A0H3K6E1/A6QH26/A6QIR1/A0A0H3K9R6	5
GO:0016491	oxidoreductase activity	3	80	36	2079	0.158601	0.447815	0.373179	A0A0H3K7B5/A0A0H3K7I4/A0A0H3KH77	3
GO:0016787	hydrolase activity	5	80	78	2079	0.178229	0.45053	0.375441	A0A0H3K7C3/A0A0H3KAD5/A0A0H3KJ04/A0A0H3KAV1/A0A0H3KGR0	5
GO:0016740	transferase activity	3	80	39	2079	0.187503	0.45053	0.375441	A6QD48/A0A0H3KEK1/A0A0H3KB50	3
GO:0046872	metal ion binding	9	80	169	2079	0.197267	0.45053	0.375441	A0A0H3KEI4/A0A0H3KBV6/A0A0H3KFM7/A0A0H3KCW8/A6QHN3/A6QHX1/A0A0H3K9Z3/A0A0H3KJ04/A6QFW1	9
GO:0000166	nucleotide binding	2	80	22	2079	0.206493	0.45053	0.375441	A0A0H3KDA8/A0A0H3K8M5	2
GO:0051287	NAD binding	2	80	22	2079	0.206493	0.45053	0.375441	A0A0H3KFM7/A0A0H3K8Z7	2
GO:0000049	tRNA binding	2	80	24	2079	0.235274	0.491006	0.409172	A6QJ80/A6QEJ7	2
GO:0006508	proteolysis	3	80	47	2079	0.269885	0.53977	0.449808	A0A0H3KBV6/A6QF52/A0A0H3KFI8	3
GO:0003676	nucleic acid binding	2	80	29	2079	0.307792	0.578049	0.481707	A0A0H3KEK1/A0A0H3K7M2	2
GO:0008270	zinc ion binding	3	80	52	2079	0.323409	0.578049	0.481707	A6QHB3/A0A0H3K9T2/A6QF52	3
GO:0007155	cell adhesion	1	80	10	2079	0.325152	0.578049	0.481707	Q53653	1
GO:0006099	tricarboxylic acid cycle	1	80	11	2079	0.351246	0.602136	0.50178	A6QGE5	1
GO:0009234	menaquinone biosynthetic process	1	80	12	2079	0.376343	0.622913	0.519094	A0A0H3K9N7	1
GO:0007049	cell cycle	1	80	13	2079	0.400481	0.640769	0.533974	A0A0H3KE51	1
GO:0004252	serine-type endopeptidase activity	1	80	14	2079	0.423695	0.648759	0.540633	A0A0H3KFI8	1
GO:0050660	flavin adenine dinucleotide binding	1	80	15	2079	0.446022	0.648759	0.540633	A0A0H3K9N7	1
GO:0050661	NADP binding	1	80	15	2079	0.446022	0.648759	0.540633	A0A0H3K8Z7	1
GO:0003723	RNA binding	2	80	41	2079	0.473308	0.668199	0.556832	A0A0H3KBL1/A0A0H3KGR0	2
GO:0051301	cell division	1	80	20	2079	0.545465	0.748066	0.623388	A0A0H3KE51	1
GO:0005975	carbohydrate metabolic process	1	80	22	2079	0.580108	0.773477	0.644564	A0A0H3KIG5	1
GO:0009252	peptidoglycan biosynthetic process	1	80	23	2079	0.596438	0.773757	0.644798	A0A0H3KE51	1
GO:0016301	kinase activity	1	80	27	2079	0.655718	0.820403	0.683669	A0A0H3K6E1	1
GO:0008360	regulation of cell shape	1	80	29	2079	0.682046	0.820403	0.683669	A0A0H3KE51	1
GO:0009401	phosphoenolpyruvate-dependent sugar phosphotransferase system	1	80	31	2079	0.706383	0.820403	0.683669	A0A0H3K7D0	1
GO:0003700	DNA-binding transcription factor activity	2	80	64	2079	0.715703	0.820403	0.683669	A0A0H3KA41/A0A0H3KHM2	2
GO:0016747	transferase activity, transferring acyl groups other than amino-acyl groups	1	80	32	2079	0.717853	0.820403	0.683669	A0A0H3KES1	1
GO:0071555	cell wall organization	1	80	38	2079	0.777943	0.868401	0.723667	A0A0H3KE51	1
GO:0005576	extracellular region	1	80	77	2079	0.954006	0.999993	0.833327	Q53653	1
GO:0016887	ATPase activity	1	80	93	2079	0.976109	0.999993	0.833327	A0A0H3KCP0	1
GO:0005886	plasma membrane	6	80	331	2079	0.992782	0.999993	0.833327	A0A0H3KBH8/A0A0H3K811/A6QI28/A0A0H3KA93/A0A0H3KFI8/A6QFW1	6
GO:0003677	DNA binding	1	80	175	2079	0.999237	0.999993	0.833327	A0A0H3KA41	1
GO:0016020	membrane	2	80	342	2079	0.999993	0.999993	0.833327	A0A0H3K710/A0A0H3K722	2

## Sheet: x=3
ID	Description	Study.term	Study.total	Pop.term	Pop.total	pvalue	p.adjust	qvalue	geneID	Count
GO:0005737	cytoplasm	18	60	336	2079	0.0047569	0.233088	0.233088	A0A0H3K656/A6QDL6/A0A0H3K7L7/A0A0H3K700/A0A0H3KC36/A6QGF5/A6QGF8/A6QGX8/A0A0H3K8N1/A6QHB0/A6QHK1/A6QHS3/A0A0H3K988/A6QK89/A6QKC4/A6QEF5/A6QGN7/A6QJ69	18
GO:0006412	translation	5	60	62	2079	0.0310453	0.501443	0.501443	A6QEF5/A6QEJ8/A6QGN7/A6QJ69/A6QJ89	5
GO:0007049	cell cycle	2	60	13	2079	0.0520898	0.501443	0.501443	A6QGX0/A6QHS3	2
GO:0005525	GTP binding	3	60	31	2079	0.0579411	0.501443	0.501443	A0A0H3K656/A6QGF5/A6QHB0	3
GO:0000160	phosphorelay signal transduction system	2	60	15	2079	0.0675957	0.501443	0.501443	A0A0H3KGL8/A0A0H3K9D7	2
GO:0006096	glycolytic process	2	60	15	2079	0.0675957	0.501443	0.501443	A6QDL6/A6QK89	2
GO:0003735	structural constituent of ribosome	4	60	55	2079	0.0716347	0.501443	0.501443	A6QEJ8/A6QGN7/A6QJ69/A6QJ89	4
GO:0051301	cell division	2	60	20	2079	0.11168	0.684039	0.684039	A6QGX0/A6QHS3	2
GO:0009252	peptidoglycan biosynthetic process	2	60	23	2079	0.140882	0.718981	0.718981	A6QGX0/A6QHS3	2
GO:0008360	regulation of cell shape	2	60	29	2079	0.203138	0.718981	0.718981	A6QGX0/A6QHS3	2
GO:0030170	pyridoxal phosphate binding	2	60	29	2079	0.203138	0.718981	0.718981	A0A0H3KG89/A6QHK1	2
GO:0006355	regulation of transcription, DNA-templated	2	60	33	2079	0.246207	0.718981	0.718981	A0A0H3KGL8/A0A0H3K9D7	2
GO:0030145	manganese ion binding	1	60	11	2079	0.275968	0.718981	0.718981	A0A0H3K700	1
GO:0016491	oxidoreductase activity	2	60	36	2079	0.278781	0.718981	0.718981	A0A0H3KFB6/A0A0H3KAJ9	2
GO:0031640	killing of cells of other organism	1	60	12	2079	0.296975	0.718981	0.718981	P0C809	1
GO:0071555	cell wall organization	2	60	38	2079	0.300478	0.718981	0.718981	A6QGX0/A6QHS3	2
GO:0016310	phosphorylation	3	60	67	2079	0.304624	0.718981	0.718981	A0A0H3K6L6/A0A0H3K7C9/A6QGF8	3
GO:0016740	transferase activity	2	60	39	2079	0.311296	0.718981	0.718981	A0A0H3K9Q9/A6QJ89	2
GO:0019843	rRNA binding	2	60	39	2079	0.311296	0.718981	0.718981	A6QEJ8/A6QJ89	2
GO:0006633	fatty acid biosynthetic process	1	60	13	2079	0.317382	0.718981	0.718981	A0A0H3K7V7	1
GO:0020037	heme binding	1	60	14	2079	0.337207	0.718981	0.718981	A0A0H3K6G1	1
GO:0043190	ATP-binding cassette (ABC) transporter complex	1	60	14	2079	0.337207	0.718981	0.718981	A0A0H3KF25	1
GO:0000155	phosphorelay sensor kinase activity	1	60	16	2079	0.375172	0.718981	0.718981	Q840P7	1
GO:0003924	GTPase activity	1	60	16	2079	0.375172	0.718981	0.718981	A6QHB0	1
GO:1990904	ribonucleoprotein complex	2	60	45	2079	0.375316	0.718981	0.718981	A6QGN7/A6QJ69	2
GO:0016787	hydrolase activity	3	60	78	2079	0.393054	0.718981	0.718981	A0A0H3K837/A0A0H3K9M6/A0A0H3K5J0	3
GO:0005840	ribosome	2	60	47	2079	0.396173	0.718981	0.718981	A6QGN7/A6QJ69	2
GO:0008483	transaminase activity	1	60	20	2079	0.4448	0.730365	0.730365	A6QHK1	1
GO:0000166	nucleotide binding	1	60	22	2079	0.476694	0.730365	0.730365	A0A0H3KCR5	1
GO:0005975	carbohydrate metabolic process	1	60	22	2079	0.476694	0.730365	0.730365	A6QGX0	1
GO:0051287	NAD binding	1	60	22	2079	0.476694	0.730365	0.730365	A0A0H3KAJ0	1
GO:0000049	tRNA binding	1	60	24	2079	0.506784	0.730365	0.730365	A6QEJ8	1
GO:0006260	DNA replication	1	60	24	2079	0.506784	0.730365	0.730365	A0A0H3KD45	1
GO:0032259	methylation	1	60	24	2079	0.506784	0.730365	0.730365	A6QGX8	1
GO:0046872	metal ion binding	5	60	169	2079	0.546621	0.765269	0.765269	A0A0H3KDE4/A0A0H3K837/A6QGF3/A0A0H3K7Z3/A0A0H3KCR5	5
GO:0015675	nickel cation transport	1	60	30	2079	0.587211	0.787917	0.787917	A0A0H3KF25	1
GO:0009401	phosphoenolpyruvate-dependent sugar phosphotransferase system	1	60	31	2079	0.599298	0.787917	0.787917	A0A0H3K9Q9	1
GO:0016747	transferase activity, transferring acyl groups other than amino-acyl groups	1	60	32	2079	0.611038	0.787917	0.787917	A0A0H3KES2	1
GO:0003723	RNA binding	1	60	41	2079	0.702562	0.882706	0.882706	A0A0H3KC36	1
GO:0006508	proteolysis	1	60	47	2079	0.75144	0.906378	0.906378	A0A0H3K700	1
GO:0003677	DNA binding	4	60	175	2079	0.758398	0.906378	0.906378	A6QGF5/A0A0H3KGL8/A0A0H3KD45/A0A0H3K9D7	4
GO:0008270	zinc ion binding	1	60	52	2079	0.786065	0.917075	0.917075	A0A0H3KC36	1
GO:0000287	magnesium ion binding	1	60	57	2079	0.815935	0.926375	0.926375	A0A0H3K656	1
GO:0022857	transmembrane transporter activity	1	60	60	2079	0.831847	0.926375	0.926375	A0A0H3KF25	1
GO:0003700	DNA-binding transcription factor activity	1	60	64	2079	0.850976	0.926618	0.926618	A6QGF5	1
GO:0005576	extracellular region	1	60	77	2079	0.899522	0.952859	0.952859	A0A0H3KJ61	1
GO:0005524	ATP binding	5	60	274	2079	0.913967	0.952859	0.952859	A0A0H3KFJ2/A6QGF8/A0A0H3KD45/A6QHS3/Q840P7	5
GO:0016887	ATPase activity	1	60	93	2079	0.938365	0.957915	0.957915	A0A0H3KD45	1
GO:0005886	plasma membrane	5	60	331	2079	0.97331	0.97331	0.97331	A0A0H3KFB6/A6QGX0/A6QHB0/Q840P7/A0A0H3K7Z3	5

## Sheet: x=4
ID	Description	Study.term	Study.total	Pop.term	Pop.total	pvalue	p.adjust	qvalue	geneID	Count
GO:0006096	glycolytic process	3	38	15	2079	0.00220405	0.0705297	0.0696017	A6QF82/A6QF83/A0A0H3K7M9	3
GO:0003676	nucleic acid binding	3	38	29	2079	0.0148367	0.237387	0.234263	A6QH05/A6QH68/A0A0H3KB01	3
GO:0051287	NAD binding	2	38	22	2079	0.0597368	0.530804	0.52382	A0A0H3KA24/A0A0H3KIW0	2
GO:0016301	kinase activity	2	38	27	2079	0.0857724	0.530804	0.52382	A0A0H3KF91/A0A0H3KAI5	2
GO:0003700	DNA-binding transcription factor activity	3	38	64	2079	0.109537	0.530804	0.52382	A0A0H3KA72/A0A0H3KA10/A6QJJ8	3
GO:0016310	phosphorylation	3	38	67	2079	0.121398	0.530804	0.52382	A6QF82/A0A0H3KF91/A0A0H3KAI5	3
GO:0016491	oxidoreductase activity	2	38	36	2079	0.139161	0.530804	0.52382	A0A0H3KBS1/A0A0H3KAE1	2
GO:0005737	cytoplasm	9	38	336	2079	0.147228	0.530804	0.52382	A6QF82/A6QF83/A0A0H3K7M9/A6QH05/A6QH68/A0A0H3K8T6/A0A0H3KE75/Q840P8/A0A0H3KB01	9
GO:0003824	catalytic activity	1	38	11	2079	0.184058	0.530804	0.52382	A0A0H3KA47	1
GO:0030145	manganese ion binding	1	38	11	2079	0.184058	0.530804	0.52382	A0A0H3K7M9	1
GO:0006541	glutamine metabolic process	1	38	12	2079	0.199052	0.530804	0.52382	A0A0H3KE75	1
GO:0009234	menaquinone biosynthetic process	1	38	12	2079	0.199052	0.530804	0.52382	A0A0H3KI69	1
GO:0016887	ATPase activity	3	38	93	2079	0.239984	0.554147	0.546856	A0A0H3K6X1/A0A0H3KAE1/A0A0H3K976	3
GO:0000160	phosphorelay signal transduction system	1	38	15	2079	0.242439	0.554147	0.546856	Q840P8	1
GO:0005975	carbohydrate metabolic process	1	38	22	2079	0.334968	0.714598	0.705196	A0A0H3KE75	1
GO:0005576	extracellular region	2	38	77	2079	0.414562	0.772322	0.762159	A0A0H3K9N1/A0A0H3KIM3	2
GO:0030170	pyridoxal phosphate binding	1	38	29	2079	0.416457	0.772322	0.762159	A0A0H3KA47	1
GO:0005525	GTP binding	1	38	31	2079	0.437895	0.772322	0.762159	A0A0H3K6X1	1
GO:0006355	regulation of transcription, DNA-templated	1	38	33	2079	0.458566	0.772322	0.762159	Q840P8	1
GO:0016740	transferase activity	1	38	39	2079	0.516236	0.778541	0.768297	A6QH05	1
GO:0019843	rRNA binding	1	38	39	2079	0.516236	0.778541	0.768297	A6QE49	1
GO:1990904	ribonucleoprotein complex	1	38	45	2079	0.567908	0.778541	0.768297	A6QE49	1
GO:0005524	ATP binding	5	38	274	2079	0.575036	0.778541	0.768297	A0A0H3K6X1/A6QF82/A6QH05/A0A0H3KAE1/A0A0H3K976	5
GO:0005840	ribosome	1	38	47	2079	0.583906	0.778541	0.768297	A6QE49	1
GO:0003735	structural constituent of ribosome	1	38	55	2079	0.642325	0.806932	0.796315	A6QE49	1
GO:0000287	magnesium ion binding	1	38	57	2079	0.655632	0.806932	0.796315	A0A0H3KI69	1
GO:0006412	translation	1	38	62	2079	0.686828	0.814018	0.803307	A6QE49	1
GO:0016787	hydrolase activity	1	38	78	2079	0.76926	0.879154	0.867586	A0A0H3K8Z3	1
GO:0003677	DNA binding	2	38	175	2079	0.843561	0.930826	0.918578	Q840P8/A6QJJ8	2
GO:0016020	membrane	4	38	342	2079	0.893916	0.95351	0.940964	A0A0H3KAE1/A0A0H3K6E0/A0A0H3K6G5/A0A0H3K6Q3	4
GO:0046872	metal ion binding	1	38	169	2079	0.961307	0.989243	0.976227	A0A0H3K8Z3	1
GO:0005886	plasma membrane	2	38	331	2079	0.989243	0.989243	0.976227	A0A0H3K8W4/A6QIG2	2

## Sheet: x=5
ID	Description	Study.term	Study.total	Pop.term	Pop.total	pvalue	p.adjust	qvalue	geneID	Count
GO:0016491	oxidoreductase activity	2	9	36	2079	0.00972562	0.0875306	0.0716625	A0A0H3KA68/A0A0H3KE80	2
GO:0007155	cell adhesion	1	9	10	2079	0.0425468	0.152581	0.12492	A0A0H3KF27	1
GO:0031640	killing of cells of other organism	1	9	12	2079	0.0508604	0.152581	0.12492	P0C822	1
GO:0015675	nickel cation transport	1	9	30	2079	0.122844	0.212937	0.174335	A0A0H3KF97	1
GO:0016747	transferase activity, transferring acyl groups other than amino-acyl groups	1	9	32	2079	0.130535	0.212937	0.174335	A0A0H3KC04	1
GO:0055085	transmembrane transport	1	9	35	2079	0.141958	0.212937	0.174335	A0A0H3KF97	1
GO:0005576	extracellular region	1	9	77	2079	0.288465	0.370884	0.303647	A0A0H3KF27	1
GO:0005886	plasma membrane	1	9	331	2079	0.790707	0.796046	0.651734	A0A0H3KF97	1
GO:0005737	cytoplasm	1	9	336	2079	0.796046	0.796046	0.651734	A6QK48	1

## Sheet: x=6
ID	Description	Study.term	Study.total	Pop.term	Pop.total	pvalue	p.adjust	qvalue	geneID	Count
GO:0016757	transferase activity, transferring glycosyl groups	1	6	11	2079	0.0313663	0.136707	0.107926	A0A0H3K768	1
GO:0031640	killing of cells of other organism	1	6	12	2079	0.0341767	0.136707	0.107926	P0C7Y5	1
GO:0016491	oxidoreductase activity	1	6	36	2079	0.0996156	0.225545	0.178062	A0A0H3KEC0	1
GO:0003723	RNA binding	1	6	41	2079	0.112773	0.225545	0.178062	A0A0H3KG49	1
GO:0008270	zinc ion binding	1	6	52	2079	0.141155	0.225847	0.1783	A0A0H3KG49	1
GO:0005576	extracellular region	1	6	77	2079	0.202856	0.270475	0.213533	A0A0H3KHT5	1
GO:0005737	cytoplasm	1	6	336	2079	0.653221	0.660333	0.521315	A0A0H3KG49	1
GO:0016020	membrane	1	6	342	2079	0.660333	0.660333	0.521315	A0A0H3K9B0	1

## Sheet: x=7
ID	Description	Study.term	Study.total	Pop.term	Pop.total	pvalue	p.adjust	qvalue	geneID	Count
GO:0004252	serine-type endopeptidase activity	1	1	14	2079	0.00673401	0.020202	0.00708843	A6QF76	1
GO:0006508	proteolysis	1	1	47	2079	0.022607	0.0339105	0.0118984	A6QF76	1
GO:0005737	cytoplasm	1	1	336	2079	0.161616	0.161616	0.0567074	A6QF76	1
